# Supplementary material for: SWI/SNF complexes act through CBP-1 histone acetyltransferase to regulate acute functional tolerance to alcohol
Source: BMC Genomics. 2020 Sep 21;21:646. doi: 10.1186/s12864-020-07059-y (PMC7507291; doi:10.1186/s12864-020-07059-y)
Supplement: Supplementary file 1 — Additional file 1: Differential gene expression analysis results. Included in this file are: 1- swsn-1(os22ts) DEGs identified by DESeq2 (FDR < 0.05 and fold-change ≥1). 2- swsn-9(ok1354) DEGs identified by DESeq2 (FDR < 0.05 and fold-change ≥1). 3- Intersection of swsn-1(os22ts) and swsn-9(ok1354) DEGs. [file 12864_2020_7059_MOESM1_ESM.xlsx]

## Sheet: Legend
Additional file 1 (xlsx): Differential gene expression analysis results. Included in this file are:
	1- swsn-1 DEGs identified by DESeq2 (FDR<0.05 and fold-change ≥ 1).
	2- swsn-9 DEGs identified by DESeq2 (FDR<0.05 and fold-change ≥ 1).
	3- Intersection of swsn-1 and swsn-9 DEGs.

## Sheet: swsn-1 DEGs
WBGene ID	gene name	sequence name	N2 FPKM	HS304 FPKM	baseMean	log2FoldChange	lfcSE	stat	pvalue	padj
WBGene00008010	C38D9.2	C38D9.2	0.649362	161.743	6993.79	7.96835	0.10381	76.7588	0	0		Summary:
WBGene00000387	cdc-25.2	F16B4.8	22.1322	1.49478	1088.89	-3.88872	0.0859498	-45.2441	0	0		6813 genes with padj < 0.05
WBGene00008659	clec-151	F10F2.7	0.367981	10.3203	531.885	4.58672	0.120852	37.9532	0	0		up	3210
WBGene00017263	F08F3.6	F08F3.6	44.1626	2.32914	1628.89	-4.2478	0.084153	-50.4771	0	0		down	3603
WBGene00008789	F14D7.2	F14D7.2	41.8918	1.87799	1748.39	-4.45794	0.0839245	-53.1184	0	0		2937 genes with abs[log(FC)] >0.585 (1.5 fold)
WBGene00008862	F15D4.5	F15D4.5	0.836478	62.6126	2554.94	6.2074	0.114581	54.1746	0	0		up	1279
WBGene00014516	hpo-42	T10C6.8	25.998	2.23851	928.558	-3.54513	0.0735623	-48.1922	0	0		down	1658
WBGene00011010	R04D3.2	R04D3.2	22.0671	0.767237	818.496	-4.8321	0.117105	-41.2632	0	0
WBGene00011011	R04D3.3	R04D3.3	79.374	10.8304	3565.4	-2.85791	0.0744451	-38.3895	0	0
WBGene00011431	T04D3.1	T04D3.1	14.7384	1.32288	638.463	-3.4898	0.0912747	-38.2341	0	0
WBGene00011509	T05H10.4	T05H10.4	22.0814	1.98157	1025.44	-3.48909	0.0873225	-39.9564	0	0
WBGene00006930	vit-6	K07H8.6	290.202	4349.49	605903	3.92942	0.0623486	63.0234	0	0
WBGene00021186	Y9D1A.1	Y9D1A.1	28.4595	3.01502	1250.06	-3.3086	0.0817441	-40.4751	0	0
WBGene00010000	F53F8.3	F53F8.3	35.3808	3.61977	857.053	-3.31434	0.0907229	-36.5326	3.37251e-292	4.51748e-289
WBGene00004750	sea-1	F19B10.9	14.2024	1.15085	498.137	-3.62705	0.100331	-36.151	3.59205e-286	4.49078e-283
WBGene00020301	T07D1.2	T07D1.2	9.25923	0.141789	422.301	-4.86079	0.14009	-34.6976	8.56534e-264	1.00391e-260
WBGene00001949	hlh-2	M05B5.5	10.6937	0.822729	464.541	-3.6478	0.106497	-34.2526	3.99104e-257	4.40259e-254
WBGene00000388	cdc-25.3	ZK637.11	38.0784	3.49415	817.972	-3.5344	0.105279	-33.5717	4.3425e-247	4.52416e-244
WBGene00010923	rle-1	M142.6	5.38443	30.5551	2943.81	2.5428	0.0758961	33.5037	4.25546e-246	4.20014e-243
WBGene00017712	F22E5.17	F22E5.17	28.0386	2.27348	769.099	-3.62357	0.1088	-33.305	3.26981e-243	3.06594e-240
WBGene00012436	flh-3	Y11D7A.13	14.6903	1.3773	568.617	-3.41457	0.102798	-33.2163	6.26177e-242	5.59176e-239
WBGene00021605	Y46H3C.5	Y46H3C.5	22.1188	1.55361	457.434	-3.91282	0.118147	-33.1182	1.62853e-240	1.38817e-237
WBGene00010051	F54D5.5	F54D5.5	27.6454	5.23063	1248.51	-2.37234	0.0719905	-32.9535	3.77488e-238	3.07784e-235
WBGene00018808	F54D10.7	F54D10.7	28.8656	1.38383	706.554	-4.34987	0.136856	-31.7843	1.06743e-221	8.34064e-219
WBGene00021730	Y49F6C.8	Y49F6C.8	28.1907	3.19856	537.58	-3.09495	0.097667	-31.6888	2.21528e-220	1.66172e-217
WBGene00011689	T10C6.7	T10C6.7	12.948	0.750709	400.839	-4.20064	0.134357	-31.2647	1.40939e-214	1.01655e-211
WBGene00001755	gst-7	F11G11.2	160.09	42.3144	3907.02	-1.89784	0.0609904	-31.1171	1.4148e-212	9.82655e-210
WBGene00011691	T10C6.10	T10C6.10	14.076	1.78444	436.918	-2.9849	0.0973854	-30.6504	2.61389e-206	1.75065e-203
WBGene00010555	K04C1.5	K04C1.5	51.6637	12.5819	1975.16	-2.01298	0.0658611	-30.564	3.68902e-205	2.38552e-202
WBGene00008535	F02H6.2	F02H6.2	14.7007	4.01583	861.752	-1.8659	0.0620836	-30.0546	1.8999e-198	1.18763e-195
WBGene00019989	R09F10.8	R09F10.8	53.9761	15.4158	2290.58	-1.79007	0.0608817	-29.4025	5.10151e-190	3.08608e-187
WBGene00044439	Y51H7C.15	Y51H7C.15	5.17181	0.203474	300.72	-4.35466	0.149036	-29.2188	1.11843e-187	6.55437e-185
WBGene00021607	Y46H3C.7	Y46H3C.7	22.8783	1.73262	393.619	-3.88756	0.133709	-29.0749	7.45438e-186	4.23612e-183
WBGene00009659	F43G6.7	F43G6.7	35.8052	2.88014	395.798	-3.68267	0.127573	-28.8671	3.0925e-183	1.7057e-180
WBGene00011012	R04D3.4	R04D3.4	15.6782	2.50465	407.625	-2.63318	0.0924881	-28.4704	2.72172e-178	1.4583e-175
WBGene00016303	fbxc-32	C32B5.10	10.4873	1.51113	426.405	-2.85715	0.100571	-28.4092	1.55624e-177	8.10669e-175
WBGene00011152	R09A8.1	R09A8.1	4.33857	0.673222	474.987	-2.69709	0.0954041	-28.2702	8.0453e-176	4.07766e-173
WBGene00016995	acly-1	D1005.1	62.6975	18.3667	8043.79	-1.7506	0.0619816	-28.2439	1.69133e-175	8.34671e-173
WBGene00017843	F26G5.1	F26G5.1	13.065	2.75154	739.788	-2.23561	0.0810771	-27.5739	2.28712e-167	1.09975e-164
WBGene00001470	baz-2	ZK783.4	7.3463	1.29595	1008.04	-2.47813	0.0914222	-27.1064	8.26707e-162	3.87581e-159
WBGene00008681	scrm-4	F11A6.2	5.55536	24.8811	1046.87	2.48147	0.0915938	27.0921	1.21961e-161	5.57836e-159
WBGene00018037	chtl-1	F35C8.7	17.6274	2.08985	1338.76	-3.06237	0.113339	-27.0196	8.70821e-161	3.88821e-158
WBGene00006066	sto-4	Y71H9A.3	14.9213	3.96443	632.051	-1.89267	0.0705028	-26.8453	9.57167e-159	4.17436e-156
WBGene00010690	K08H2.3	K08H2.3	16.2853	4.25521	538.33	-1.92882	0.072913	-26.4538	3.30333e-154	1.4079e-151
WBGene00008447	E01G4.5	E01G4.5	7.85113	0.451757	276.388	-4.11242	0.156555	-26.2683	4.42001e-152	1.84196e-149
WBGene00017930	F29G9.1	F29G9.1	11.3829	0.978056	331.145	-3.52514	0.1345	-26.2093	2.0831e-151	8.49227e-149
WBGene00022669	ZK177.1	ZK177.1	10.7424	0.950879	423.511	-3.45231	0.132325	-26.0897	4.77785e-150	1.90636e-147
WBGene00000289	cam-1	C01G6.8	20.3437	7.23066	2202.12	-1.44947	0.0555649	-26.086	5.25548e-150	2.05325e-147
WBGene00018438	btb-6	F45C12.7	9.10475	0.700125	306.769	-3.68775	0.141378	-26.0844	5.47968e-150	2.09715e-147
WBGene00003957	pcp-2	F23B2.12	0.393101	13.3965	1277.68	5.16974	0.199672	25.8911	8.38706e-148	3.14565e-145
WBGene00009662	F43G6.10	F43G6.10	20.6677	1.11298	230.381	-4.23183	0.164073	-25.7923	1.0806e-146	3.97341e-144
WBGene00014097	ZK829.9	ZK829.9	26.7048	5.59519	2331.74	-2.17143	0.0843416	-25.7456	3.60634e-146	1.30057e-143
WBGene00010234	ttr-50	F58B3.9	21.9845	1.78835	506.11	-3.57025	0.139753	-25.5469	5.94705e-144	2.10425e-141
WBGene00000980	dhs-17	F29G9.6	9.10741	1.93819	423.48	-2.55818	0.100189	-25.5337	8.32964e-144	2.8927e-141
WBGene00020771	T24E12.1	T24E12.1	9.77052	0.757078	260.578	-3.65439	0.14466	-25.262	8.36349e-141	2.85164e-138
WBGene00006394	taf-11.2	K10D3.3	73.5264	22.3499	2864.31	-1.69209	0.0671732	-25.19	5.15878e-140	1.72755e-137
WBGene00016576	lido-9	C41H7.6	43.5174	13.8883	1724.95	-1.61679	0.0644157	-25.0993	5.0574e-139	1.66388e-136
WBGene00000653	col-77	M195.1	1.65807	14.6537	431.809	3.1439	0.12632	24.8885	9.92151e-137	3.2079e-134
WBGene00008959	F19H6.4	F19H6.4	33.0059	8.94138	964.639	-1.8606	0.075033	-24.7971	9.64445e-136	3.06546e-133
WBGene00004351	rgs-8.1	F52D2.2	19.1497	3.64965	546.523	-2.38528	0.0962143	-24.7913	1.11163e-135	3.4744e-133
WBGene00010212	fbxa-192	F57G4.8	6.67313	19.5966	936.384	1.5812	0.0643465	24.5731	2.44837e-133	7.52695e-131
WBGene00002124	inx-2	F08G12.10	9.16534	1.38227	412.663	-2.66453	0.110766	-24.0555	7.31374e-128	2.21217e-125
WBGene00017177	F02E8.4	F02E8.4	35.2906	14.8736	3324.02	-1.22952	0.0511993	-24.0145	1.96321e-127	5.84381e-125
WBGene00021988	rgs-8.2	Y59E1A.2	18.5406	4.0367	546.026	-2.17711	0.0906821	-24.0082	2.2837e-127	6.69159e-125
WBGene00017186	F07B7.2	F07B7.2	6.72311	39.8229	1537.71	2.55816	0.106581	24.0021	2.64354e-127	7.62682e-125
WBGene00004813	skr-7	Y47D7A.1	12.5724	0.800833	238.923	-3.99703	0.16712	-23.9171	2.03114e-126	5.77122e-124
WBGene00001430	fkb-5	C50F2.6	24.6234	7.87879	791.829	-1.61268	0.0674744	-23.9006	3.02013e-126	8.4532e-124
WBGene00016824	C50E3.13	C50E3.13	16.7645	4.85638	798.296	-1.76417	0.0738769	-23.8798	4.96269e-126	1.36861e-123
WBGene00012405	ztf-25	Y6G8.3	10.8122	1.20229	314.195	-3.1272	0.131137	-23.8469	1.08965e-125	2.96149e-123
WBGene00002125	inx-3	F22F4.2	25.6176	7.63957	1458.64	-1.75283	0.0735716	-23.8248	1.8464e-125	4.9465e-123
WBGene00001853	hil-2	Y73B6BL.9	54.0377	17.4928	1406.92	-1.61355	0.0680966	-23.695	4.06187e-124	1.07285e-121
WBGene00017185	F07B7.1	F07B7.1	0.608221	8.9041	347.823	4.1984	0.177256	23.6856	5.07966e-124	1.32304e-121
WBGene00021107	W09B7.2	W09B7.2	6.65796	39.4116	1534.23	2.58466	0.109715	23.5579	1.0422e-122	2.6773e-120
WBGene00021153	Y4C6A.3	Y4C6A.3	27.4963	7.47697	1099.92	-1.83007	0.07806	-23.4443	1.51008e-121	3.82682e-119
WBGene00015171	vang-1	B0410.2	5.25833	0.751619	300.906	-2.80207	0.12035	-23.2828	6.62897e-120	1.65751e-117
WBGene00009834	lsy-27	F47H4.1	12.1816	2.35148	384.463	-2.37105	0.102083	-23.2266	2.45358e-119	6.0542e-117
WBGene00219313	C17E4.20	C17E4.20	7.76031	1.57618	411.606	-2.28807	0.0986193	-23.201	4.44783e-119	1.08325e-116
WBGene00021187	Y9D1A.2	Y9D1A.2	9.65638	0.912697	190.955	-3.50794	0.152652	-22.9799	7.39995e-117	1.77912e-114
WBGene00001551	gcy-31	T07D1.1	0.262736	4.22127	241.47	4.08085	0.180247	22.6403	1.73683e-113	4.12288e-111
WBGene00011809	T16G12.8	T16G12.8	8.59927	1.72197	351.786	-2.20977	0.0989176	-22.3395	1.52891e-110	3.58396e-108
WBGene00008844	F15A4.10	F15A4.10	15.5644	0.737742	174.791	-4.51286	0.202668	-22.2673	7.66935e-110	1.7756e-107
WBGene00020379	T09B4.5	T09B4.5	4.46233	0.247356	187.112	-4.27929	0.193239	-22.1451	1.16324e-108	2.66028e-106
WBGene00013809	Y116A8C.33	Y116A8C.33	4.17348	0.339022	266.25	-3.47741	0.157084	-22.1373	1.38354e-108	3.12597e-106
WBGene00206389	C29F7.10	C29F7.10	7.36941	0.639393	176.133	-3.56517	0.161351	-22.0957	3.47345e-108	7.75448e-106
WBGene00012546	Y37D8A.4	Y37D8A.4	23.6588	5.6918	731.475	-2.05074	0.0933291	-21.9732	5.19818e-107	1.14684e-104
WBGene00000995	die-1	C18D1.1	13.3857	5.0215	1328.8	-1.37054	0.0627564	-21.8391	9.86766e-106	2.15172e-103
WBGene00013037	Y49E10.18	Y49E10.18	23.9672	5.84407	834.564	-2.01736	0.0924886	-21.812	1.78558e-105	3.84884e-103
WBGene00018203	F39F10.3	F39F10.3	7.5747	1.03834	239.17	-2.82825	0.12979	-21.7911	2.81884e-105	6.00702e-103
WBGene00017538	ceh-49	F17A9.6	10.5455	1.42572	376.834	-2.89049	0.133177	-21.704	1.8795e-104	3.96025e-102
WBGene00011434	T04D3.5	T04D3.5	18.8023	4.23573	740.769	-2.14066	0.0987588	-21.6756	3.48508e-104	7.26175e-102
WBGene00017402	F12E12.1	F12E12.1	24.6259	2.78798	371.476	-3.15364	0.145534	-21.6695	3.98267e-104	8.20735e-102
WBGene00021863	Y54F10BM.9	Y54F10BM.9	5.16286	1.81242	648.086	-1.48348	0.0684769	-21.664	4.48333e-104	9.13869e-102
WBGene00015569	C07D10.5	C07D10.5	6.12184	1.20865	256.591	-2.29147	0.10629	-21.5585	4.40404e-103	8.88054e-101
WBGene00016987	CC8.2	CC8.2	12.5065	3.79028	591.711	-1.71188	0.0795143	-21.5292	8.29449e-103	1.65475e-100
WBGene00022007	mpst-6	Y59H11AM.3	33.3881	14.0338	1394.32	-1.20497	0.056207	-21.4381	5.89858e-102	1.16438e-99
WBGene00003979	pes-5	T27D12.4	9.67867	2.10246	428.34	-2.15828	0.10077	-21.4178	9.1195e-102	1.78144e-99
WBGene00021334	vps-4	Y34D9A.10	53.1977	87.248	6583.93	0.754861	0.0353311	21.3653	2.80826e-101	5.42921e-99
WBGene00011388	T02G6.5	T02G6.5	4.90804	0.116032	184.435	-5.59245	0.262449	-21.3087	9.42608e-101	1.80375e-98
WBGene00008464	E02H4.6	E02H4.6	22.333	7.26188	883.847	-1.58741	0.0751811	-21.1145	5.85819e-99	1.10968e-96
WBGene00019918	fbxc-36	R07C3.2	4.99781	0.277751	147.152	-4.34678	0.206417	-21.0583	1.92085e-98	3.60218e-96
WBGene00006546	tbx-9	T07C4.6	17.8134	4.12728	558.498	-2.09234	0.0997412	-20.9777	1.04893e-97	1.94758e-95
WBGene00014199	ZK1053.4	ZK1053.4	2.88827	0.172394	175.717	-4.25017	0.202742	-20.9635	1.41397e-97	2.59962e-95
WBGene00017423	F13C5.2	F13C5.2	12.6801	4.71446	762.579	-1.4139	0.0674874	-20.9505	1.855e-97	3.37736e-95
WBGene00020725	cnp-3	T23C6.3	9.57456	2.33168	591.346	-2.00901	0.0960411	-20.9182	3.65399e-97	6.58877e-95
WBGene00003111	mab-20	Y71G12B.20	6.95827	2.27203	545.245	-1.62023	0.077699	-20.8526	1.4438e-96	2.57863e-94
WBGene00010492	meg-1	K02B9.1	84.0285	28.0689	6939.79	-1.56518	0.075471	-20.7388	1.54822e-95	2.73903e-93
WBGene00011642	T09B9.1	T09B9.1	9.87051	2.3926	522.28	-2.03853	0.0984279	-20.7109	2.76092e-95	4.83883e-93
WBGene00009930	F52D10.2	F52D10.2	9.81717	3.33864	548.618	-1.56408	0.0755602	-20.6998	3.47964e-95	6.04201e-93
WBGene00018189	nhr-181	F38H12.3	3.95005	0.434606	168.99	-3.2057	0.156043	-20.5437	8.76078e-94	1.50726e-91
WBGene00006552	tbx-33	Y66A7A.8	4.99249	0.750174	218.962	-2.75039	0.134011	-20.5236	1.32601e-93	2.2606e-91
WBGene00015197	B0454.6	B0454.6	9.4669	3.03655	633.894	-1.60131	0.0783474	-20.4386	7.58836e-93	1.28202e-90
WBGene00007290	C04B4.2	C04B4.2	42.6867	16.8765	2898.54	-1.31227	0.0642406	-20.4274	9.55435e-93	1.59976e-90
WBGene00011956	T23F11.4	T23F11.4	7.60204	1.80296	337.396	-2.06956	0.101527	-20.3842	2.30745e-92	3.82935e-90
WBGene00001154	ech-5	F56B3.5	48.1991	101.269	4931.93	1.07907	0.0530125	20.3551	4.18449e-92	6.88348e-90
WBGene00017532	ent-5	F16H11.3	24.9254	9.4085	1261.24	-1.38382	0.069138	-20.0153	4.04975e-89	6.60391e-87
WBGene00008822	F14H3.3	F14H3.3	11.5492	2.42673	400.727	-2.22669	0.113638	-19.5945	1.72181e-85	2.78354e-83
WBGene00013926	nep-1	ZK20.6	9.29775	3.32635	839.351	-1.46073	0.0748224	-19.5226	7.04931e-85	1.12988e-82
WBGene00004786	sex-1	F44A6.2	8.51637	1.85172	515.978	-2.17285	0.111572	-19.4749	1.79101e-84	2.84634e-82
WBGene00020050	R13A5.7	R13A5.7	10.3571	3.50645	574.942	-1.54459	0.0794259	-19.447	3.09111e-84	4.87122e-82
WBGene00000784	cpr-4	F44C4.3	329.298	135.681	12821.5	-1.25662	0.0646214	-19.4458	3.16149e-84	4.94061e-82
WBGene00001435	fkh-3	C29F7.4	5.14014	0.463582	210.588	-3.49573	0.179959	-19.4252	4.72865e-84	7.32863e-82
WBGene00008207	C49F5.3	C49F5.3	14.2194	4.04735	404.72	-1.77881	0.0918232	-19.3721	1.32656e-83	2.0391e-81
WBGene00018355	ceh-86	F42G2.6	1.9441	0.206126	130.076	-3.4673	0.179749	-19.2897	6.55365e-83	9.99191e-81
WBGene00018813	F54D11.3	F54D11.3	6.81861	1.7645	302.076	-1.87068	0.0991614	-18.865	2.21286e-79	3.3466e-77
WBGene00007297	C04F12.1	C04F12.1	20.0721	8.17985	2322.45	-1.2751	0.0676685	-18.8434	3.32972e-79	4.99538e-77
WBGene00001186	egl-18	F55A8.1	20.0096	6.57272	1023.93	-1.57737	0.0841853	-18.7369	2.4756e-78	3.68451e-76
WBGene00004821	skr-15	F54D10.1	4.6065	0.0705908	174.992	-6.49309	0.346886	-18.7182	3.51648e-78	5.19249e-76
WBGene00003995	pgp-1	K08E7.9	0.647132	2.9018	383.927	2.20383	0.118472	18.6021	3.0869e-77	4.52256e-75
WBGene00003786	npa-1	VC5.3	102.436	47.9587	16415	-1.15193	0.06194	-18.5975	3.36714e-77	4.89488e-75
WBGene00219216	K08D10.14	K08D10.14	2.63628	11.4977	351.588	2.09421	0.11284	18.559	6.89551e-77	9.94704e-75
WBGene00017556	F18A12.7	F18A12.7	1.6196	0.158725	109.895	-3.67581	0.198735	-18.496	2.22273e-76	3.1819e-74
WBGene00019082	pup-3	F59A3.9	5.14678	0.924218	255.028	-2.42615	0.131565	-18.4407	6.19013e-76	8.79421e-74
WBGene00008863	F15D4.6	F15D4.6	1.27568	7.93548	161.016	2.82677	0.153459	18.4204	9.02017e-76	1.27184e-73
WBGene00021629	scpl-3	Y47D9A.2	6.85346	1.69097	381.685	-1.99497	0.108757	-18.3433	3.73171e-75	5.22244e-73
WBGene00003530	nas-11	K11G12.1	34.2223	60.22	4544.23	0.840514	0.0458232	18.3425	3.78747e-75	5.26122e-73
WBGene00010568	K04G2.10	K04G2.10	8.93448	2.32489	308.967	-1.91492	0.105091	-18.2215	3.48232e-74	4.80177e-72
WBGene00003601	nhr-2	C32F10.6	5.36834	0.610193	285.005	-3.14209	0.172602	-18.2042	4.77984e-74	6.5428e-72
WBGene00009086	F23D12.2	F23D12.2	2.53935	0.815626	401.186	-1.63647	0.0906634	-18.05	7.89095e-73	1.07231e-70
WBGene00012241	W04A8.6	W04A8.6	51.7631	29.6944	3471.49	-0.768953	0.0426749	-18.0188	1.38613e-72	1.87007e-70
WBGene00021328	npr-23	Y34D9A.2	0.993831	4.67832	235.046	2.32996	0.129628	17.9743	3.09865e-72	4.15064e-70
WBGene00000797	crn-4	AH9.2	13.6022	5.14679	600.746	-1.39933	0.0785375	-17.8174	5.18308e-71	6.8935e-69
WBGene00004322	rcq-5	E03A3.2	17.8191	8.6636	1841.25	-1.01714	0.057416	-17.7153	3.19745e-70	4.22267e-68
WBGene00010606	cyp-13B2	K06G5.2	2.20191	0.181785	110.769	-3.88161	0.220334	-17.6169	1.82671e-69	2.39555e-67
WBGene00019672	K12B6.8	K12B6.8	2.75152	0.774108	239.236	-1.82628	0.103759	-17.6012	2.41076e-69	3.13951e-67
WBGene00017422	F13C5.1	F13C5.1	4.2662	0.227742	108.447	-4.36369	0.24858	-17.5545	5.49777e-69	7.11032e-67
WBGene00009651	F43D2.2	F43D2.2	14.8737	5.93596	816.089	-1.30549	0.0743811	-17.5514	5.80514e-69	7.45642e-67
WBGene00022006	mpst-5	Y59H11AM.2	32.5016	14.2535	1362.47	-1.16441	0.0664458	-17.5242	9.35782e-69	1.19379e-66
WBGene00007736	igdb-2	C25G4.10	17.0695	9.61275	1771.27	-0.986474	0.0567639	-17.3786	1.19948e-67	1.51985e-65
WBGene00004820	skr-14	Y47D7A.8	5.19776	0.322155	104.424	-3.9479	0.227635	-17.3431	2.22275e-67	2.79754e-65
WBGene00013799	athp-3	Y116A8C.22	4.19311	0.186401	96.501	-4.66527	0.26907	-17.3385	2.40919e-67	3.01197e-65
WBGene00001436	fkh-4	C29F7.5	3.03262	0.292058	138.888	-3.31348	0.1921	-17.2487	1.14413e-66	1.42091e-64
WBGene00010149	F56D5.5	F56D5.5	3.65589	0.1704	108.368	-4.80752	0.279	-17.2312	1.5477e-66	1.90948e-64
WBGene00015357	C02F12.8	C02F12.8	9.46427	4.116	793.443	-1.19689	0.069548	-17.2095	2.25439e-66	2.76318e-64
WBGene00194981	Y49E10.30	Y49E10.30	7.49396	0.917084	125.283	-3.25547	0.18954	-17.1756	4.04258e-66	4.92275e-64
WBGene00235090	C38D9.13	C38D9.13	0.0748304	5.85699	128.178	6.11132	0.356265	17.1539	5.88063e-66	7.11481e-64
WBGene00017584	F19B10.2	F19B10.2	8.7308	1.2389	220.326	-2.80954	0.163981	-17.1334	8.36842e-66	1.00598e-63
WBGene00008823	F14H3.4	F14H3.4	18.6224	6.06014	630.318	-1.59955	0.0933925	-17.1272	9.30324e-66	1.11123e-63
WBGene00009939	ztf-11	F52F12.6	3.00313	0.301249	186.009	-3.06599	0.179541	-17.0769	2.20654e-65	2.61893e-63
WBGene00022508	ZC53.1	ZC53.1	5.90995	1.54312	305.828	-1.9306	0.113212	-17.053	3.32009e-65	3.91583e-63
WBGene00021993	Y59E9AL.3	Y59E9AL.3	127.766	67.6139	6650.06	-0.90034	0.053069	-16.9655	1.47903e-64	1.73352e-62
WBGene00008536	F02H6.3	F02H6.3	12.981	3.86915	504.872	-1.69418	0.0998868	-16.961	1.59548e-64	1.85839e-62
WBGene00016939	C55B6.1	C55B6.1	6.59408	1.96389	407.742	-1.7236	0.101902	-16.9143	3.52781e-64	4.08376e-62
WBGene00001484	fox-1	T07D1.4	6.12801	1.57317	378.26	-1.94619	0.115093	-16.9098	3.81104e-64	4.38457e-62
WBGene00016453	vet-2	C35E7.1	2.57433	0.330977	185.287	-3.04122	0.180138	-16.8827	6.03201e-64	6.89745e-62
WBGene00019932	R07C12.2	R07C12.2	7.38057	17.4887	763.523	1.26525	0.0750776	16.8525	1.00575e-63	1.14308e-61
WBGene00007850	C31G12.1	C31G12.1	4.92653	0.285159	100.403	-4.32647	0.25716	-16.8241	1.62603e-63	1.83692e-61
WBGene00000461	ceh-40	F17A2.5	3.11666	0.18078	94.103	-4.35046	0.258599	-16.8232	1.6511e-63	1.85407e-61
WBGene00009820	F47B10.9	F47B10.9	7.84076	1.95686	273.476	-2.08916	0.124234	-16.8163	1.85298e-63	2.06839e-61
WBGene00019515	ugt-19	K08B4.3	4.21665	13.0827	764.845	1.64961	0.0984194	16.761	4.70666e-63	5.22272e-61
WBGene00017939	F31A3.5	F31A3.5	5.77925	2.27222	581.717	-1.33568	0.0798538	-16.7265	8.40216e-63	9.26857e-61
WBGene00020869	T28A11.2	T28A11.2	23.9955	53.4756	1447.83	1.15218	0.0688988	16.7228	8.93938e-63	9.80352e-61
WBGene00000870	cyd-1	Y38F1A.5	4.01149	0.942073	227.609	-2.10006	0.126336	-16.6228	4.76415e-62	5.1943e-60
WBGene00005003	spp-18	F27C8.4	12.3943	2.42088	193.548	-2.3785	0.143562	-16.5677	1.19263e-61	1.29279e-59
WBGene00010519	K03A11.1	K03A11.1	1.30446	0.144609	92.9751	-3.68139	0.222359	-16.5561	1.44723e-61	1.55976e-59
WBGene00004352	rgs-9	ZC53.7	16.2801	4.75117	507.494	-1.78334	0.107734	-16.5532	1.51892e-61	1.62768e-59
WBGene00016520	C39B5.2	C39B5.2	2.7268	0.0427018	92.5754	-4.79494	0.291122	-16.4706	5.96874e-61	6.35976e-59
WBGene00001745	gsa-1	R06A10.2	4.87003	18.0175	1033.35	1.79971	0.109864	16.3812	2.60366e-60	2.75856e-58
WBGene00000395	cdh-3	ZK112.7	0.643045	0.154499	201.262	-2.26494	0.138463	-16.3578	3.82858e-60	4.03356e-58
WBGene00004728	sax-2	F21H11.2	19.5874	7.91829	5240.02	-1.31245	0.080292	-16.3459	4.64993e-60	4.87151e-58
WBGene00016695	C45H4.14	C45H4.14	7.60071	1.38123	166.944	-2.51302	0.154056	-16.3124	8.0594e-60	8.39656e-58
WBGene00001165	efn-4	F56A11.3	6.01653	2.04061	277.056	-1.57729	0.0970205	-16.2573	1.9844e-59	2.05599e-57
WBGene00004354	rgs-11	F45B8.1	10.7841	3.9175	401.307	-1.43323	0.0883915	-16.2145	3.98082e-59	4.10178e-57
WBGene00020338	T08A9.6	T08A9.6	2.09097	0.190647	90.7966	-3.65228	0.225857	-16.1708	8.1051e-59	8.30574e-57
WBGene00018572	lin-42	F47F6.1	2.18646	0.503913	171.246	-2.45853	0.152154	-16.1582	9.9373e-59	1.01279e-56
WBGene00008880	F16B12.4	F16B12.4	5.5313	1.60178	235.281	-1.74859	0.108677	-16.0898	3.0097e-58	3.05086e-56
WBGene00001569	meg-3	F52D2.4	26.7446	13.068	2941.86	-1.03672	0.0644729	-16.0799	3.52984e-58	3.55887e-56
WBGene00011981	nip-2	T24C2.2	4.25468	0.352953	94.1986	-3.66077	0.227764	-16.0726	3.96852e-58	3.97977e-56
WBGene00000256	bli-6	Y73B6BL.34	33.1492	80.2894	2909.23	1.30036	0.0809717	16.0594	4.90894e-58	4.89666e-56
WBGene00020183	T03D3.5	T03D3.5	10.2079	21.5567	1099.21	1.11328	0.0693713	16.0482	5.88423e-58	5.83847e-56
WBGene00017766	peli-1	F25B4.2	8.99697	3.69006	599.041	-1.28179	0.0799487	-16.0327	7.55277e-58	7.45459e-56
WBGene00000829	ctb-1	MTCE.21	1401.34	3327.05	139769	1.26722	0.0791948	16.0012	1.25268e-57	1.22992e-55
WBGene00019153	H04M03.3	H04M03.3	22.6662	6.29048	868.286	-1.83105	0.114595	-15.9785	1.80309e-57	1.76111e-55
WBGene00017933	F29G9.7	F29G9.7	4.136	0.297313	122.802	-3.88085	0.243724	-15.9231	4.3789e-57	4.25479e-55
WBGene00003410	mrp-4	F21G4.2	65.7243	25.0113	11989.6	-1.36956	0.0861281	-15.9014	6.197e-57	5.99032e-55
WBGene00008904	F17A2.13	F17A2.13	2.62424	0.188814	90.8621	-3.79198	0.2385	-15.8993	6.41257e-57	6.16692e-55
WBGene00019556	K09C6.2	K09C6.2	3.33129	0.827379	352.619	-1.9877	0.125032	-15.8976	6.58559e-57	6.301e-55
WBGene00021337	Y34F4.2	Y34F4.2	7.16849	0.960481	138.501	-2.82437	0.178534	-15.8198	2.2706e-56	2.16145e-54
WBGene00018455	fbxc-42	F45D11.9	4.93502	0.500692	132.646	-3.16337	0.200277	-15.795	3.3661e-56	3.18811e-54
WBGene00004817	skr-11	F13A7.9	7.0856	1.60412	167.268	-2.1304	0.135032	-15.777	4.48184e-56	4.22351e-54
WBGene00017365	F10G2.4	F10G2.4	4.14773	0.252295	83.9112	-3.98775	0.252773	-15.776	4.54816e-56	4.26459e-54
WBGene00018743	F53B3.5	F53B3.5	4.02944	1.02301	205.285	-1.94277	0.12325	-15.7628	5.6069e-56	5.23115e-54
WBGene00008157	C47F8.1	C47F8.1	2.89843	0.182818	79.9058	-4.14058	0.262773	-15.7572	6.12522e-56	5.68645e-54
WBGene00019143	H01M10.1	H01M10.1	3.52286	0.30005	109.633	-3.61581	0.230181	-15.7086	1.32148e-55	1.22077e-53
WBGene00012074	T27A8.2	T27A8.2	8.75725	2.23101	189.79	-1.93701	0.123341	-15.7046	1.40722e-55	1.29361e-53
WBGene00009534	F38B7.3	F38B7.3	10.4419	4.40847	546.562	-1.22189	0.0778156	-15.7024	1.45739e-55	1.33319e-53
WBGene00018934	F56B3.11	F56B3.11	98.0452	160.827	4884.59	0.736576	0.047149	15.6223	5.13149e-55	4.6714e-53
WBGene00012492	fbxb-7	Y20C6A.2	2.89128	0.239001	84.5908	-3.75882	0.240628	-15.6208	5.25155e-55	4.7576e-53
WBGene00016713	C46E10.9	C46E10.9	1.98546	0.203952	100.807	-3.30492	0.212747	-15.5345	2.0272e-54	1.8277e-52
WBGene00012900	Y46G5A.8	Y46G5A.8	4.17656	0.185294	76.9878	-4.33971	0.279534	-15.5248	2.35784e-54	2.11562e-52
WBGene00011460	ttr-14	T05A10.3	26.3748	62.1834	3260.36	1.25326	0.0808855	15.4942	3.79616e-54	3.38997e-52
WBGene00019862	nrde-3	R04A9.2	8.86566	3.08512	1079.97	-1.49165	0.0963532	-15.4811	4.65443e-54	4.13671e-52
WBGene00013453	fbxa-83	Y67A10A.4	3.09067	0.486678	98.0925	-2.7089	0.175126	-15.4683	5.67949e-54	5.02394e-52
WBGene00004816	skr-10	Y105C5B.13	4.43987	0.314572	91.7039	-3.84554	0.248812	-15.4556	6.91626e-54	6.08923e-52
WBGene00043743	Y59E9AL.2	Y59E9AL.2	125.643	69.0303	6626.75	-0.844275	0.0547961	-15.4076	1.45539e-53	1.27537e-51
WBGene00018578	F47G3.3	F47G3.3	6.84112	3.01178	488.165	-1.1872	0.0774063	-15.3372	4.31281e-53	3.76178e-51
WBGene00016725	C46H3.2	C46H3.2	6.51183	2.43807	517.357	-1.39961	0.0922709	-15.1685	5.7139e-52	4.96078e-50
WBGene00009681	gipc-2	F44D12.4	273.006	169.056	13416.7	-0.671882	0.0445364	-15.0861	1.99798e-51	1.72664e-49
WBGene00219609	linc-7	T22E6.2	40.237	17.7734	1840.81	-1.13326	0.0751296	-15.084	2.06377e-51	1.77532e-49
WBGene00000530	clh-3	E04F6.11	8.58583	3.48117	1110.23	-1.26978	0.0842581	-15.0701	2.54601e-51	2.18016e-49
WBGene00015972	C18E3.3	C18E3.3	3.15833	1.12242	323.01	-1.4429	0.0957607	-15.0678	2.63847e-51	2.24906e-49
WBGene00007515	C10C6.7	C10C6.7	3.12735	13.6016	314.475	2.15475	0.143045	15.0634	2.81942e-51	2.39096e-49
WBGene00013319	ccch-5	Y57G11C.25	3.50478	0.23852	71.2001	-4.13122	0.27426	-15.0631	2.83045e-51	2.39096e-49
WBGene00020673	T22B7.4	T22B7.4	3.43415	1.00557	217.909	-1.75838	0.11681	-15.0533	3.28374e-51	2.76144e-49
WBGene00004829	sli-1	M02A10.3	14.9286	7.13433	1235.62	-1.03006	0.0685139	-15.0344	4.37095e-51	3.65931e-49
WBGene00003784	nos-2	ZK1127.1	70.849	39.0228	3254.53	-0.833935	0.0557617	-14.9553	1.43769e-50	1.19826e-48
WBGene00017587	F19B10.5	F19B10.5	4.10928	0.89208	147.547	-2.13858	0.143473	-14.9058	3.0227e-50	2.50817e-48
WBGene00012301	W06D11.3	W06D11.3	19.7948	8.39326	578.456	-1.1931	0.0800993	-14.8953	3.53543e-50	2.9207e-48
WBGene00006606	tra-3	LLC1.1	18.1888	9.91094	1690.73	-0.859218	0.0577304	-14.8833	4.23179e-50	3.48065e-48
WBGene00008629	cpt-5	F09F3.9	11.0393	3.23063	853.246	-1.74218	0.117317	-14.8502	6.93917e-50	5.68254e-48
WBGene00000422	ced-8	F08F1.5	2.00022	0.190667	89.4214	-3.33561	0.225336	-14.8028	1.40507e-49	1.14562e-47
WBGene00015912	fbxc-50	C17F4.5	44.2713	23.8045	1998.39	-0.868193	0.0586696	-14.798	1.50897e-49	1.22501e-47
WBGene00019584	set-12	K09F5.5	2.50295	0.073099	98.1214	-5.4305	0.367702	-14.7687	2.32995e-49	1.88334e-47
WBGene00015624	C09B8.5	C09B8.5	2.12808	0.18027	74.5807	-3.70078	0.250825	-14.7545	2.88e-49	2.31797e-47
WBGene00008838	F15A4.2	F15A4.2	2.78419	0.210525	72.8781	-3.76257	0.255148	-14.7466	3.23521e-49	2.59273e-47
WBGene00002181	kal-1	K03D10.1	2.41666	0.62634	182.302	-1.97086	0.133773	-14.7329	3.96408e-49	3.16334e-47
WBGene00011342	T01G5.7	T01G5.7	11.1047	3.06987	387.092	-1.80752	0.123254	-14.665	1.08049e-48	8.58577e-47
WBGene00021596	spsb-2	Y46E12BL.3	89.7359	42.5777	3561.47	-1.03495	0.0705881	-14.6618	1.13163e-48	8.95418e-47
WBGene00009695	clp-8	F44F1.3	3.06776	0.841367	226.208	-1.91309	0.130772	-14.6292	1.83024e-48	1.44212e-46
WBGene00015474	C05D9.7	C05D9.7	6.06043	1.259	176.231	-2.20547	0.151263	-14.5804	3.74425e-48	2.9379e-46
WBGene00008565	acox-1.2	F08A8.2	16.5761	5.78459	1266.17	-1.45065	0.0995483	-14.5723	4.21333e-48	3.29219e-46
WBGene00010407	scb-1	H19N07.3	4.65907	16.4179	414.793	1.55163	0.106511	14.5678	4.50113e-48	3.50247e-46
WBGene00007725	C25F9.5	C25F9.5	2.20771	4.81433	436.64	1.19526	0.0822371	14.5344	7.34039e-48	5.6882e-46
WBGene00011977	T24B8.3	T24B8.3	19.607	42.0238	1118.53	1.17461	0.0809039	14.5185	9.24717e-48	7.1363e-46
WBGene00001898	his-24	M163.3	8.4387	0.890349	156.055	-3.23694	0.223415	-14.4885	1.43316e-47	1.10148e-45
WBGene00009606	F40G12.11	F40G12.11	19.4947	6.05663	935.482	-1.65172	0.114278	-14.4536	2.38017e-47	1.82185e-45
WBGene00015903	C17E7.9	C17E7.9	22.4239	9.65363	782.204	-1.19858	0.0831118	-14.4213	3.79889e-47	2.89596e-45
WBGene00007417	ceh-58	C07E3.6	12.1996	5.47863	550.595	-1.151	0.0798896	-14.4073	4.65237e-47	3.53222e-45
WBGene00009862	fbxb-67	F49B2.2	2.52694	0.138201	69.48	-4.36924	0.303583	-14.3923	5.78745e-47	4.37629e-45
WBGene00020496	spat-3	T13H2.5	11.6225	4.82119	2987.2	-1.28108	0.0895351	-14.3081	1.94653e-46	1.46599e-44
WBGene00044702	F46C3.4	F46C3.4	2.5353	0.432825	111.856	-2.72599	0.191208	-14.2567	4.07324e-46	3.05542e-44
WBGene00018489	F46E10.2	F46E10.2	4.2197	0.215426	69.586	-3.79422	0.267799	-14.1682	1.44145e-45	1.07695e-43
WBGene00022110	Y71F9AL.4	Y71F9AL.4	7.32661	14.35	1014.65	1.00363	0.070859	14.1638	1.53526e-45	1.14249e-43
WBGene00017048	D2021.4	D2021.4	2.91331	6.94694	289.007	1.33786	0.0945483	14.15	1.86733e-45	1.38411e-43
WBGene00020758	T24C4.2	T24C4.2	1.85578	0.174447	73.9494	-3.65449	0.258742	-14.1241	2.70004e-45	1.99346e-43
WBGene00006816	unc-84	F54B11.3	15.8035	7.35534	2230.82	-1.07996	0.0764702	-14.1226	2.75661e-45	2.02725e-43
WBGene00021818	Y53G8B.2	Y53G8B.2	12.7423	3.41219	519.448	-1.89044	0.13406	-14.1014	3.72228e-45	2.72672e-43
WBGene00014904	Y49E10.26	Y49E10.26	6.20831	1.70811	248.017	-1.98742	0.141033	-14.0919	4.26117e-45	3.10932e-43
WBGene00008210	C49F5.6	C49F5.6	15.3233	7.3917	1608.04	-1.02974	0.0731195	-14.083	4.83308e-45	3.51297e-43
WBGene00018184	F38E9.1	F38E9.1	7.40024	3.08181	665.466	-1.24602	0.08859	-14.065	6.23078e-45	4.51142e-43
WBGene00008537	F02H6.4	F02H6.4	19.8012	10.2483	934.128	-0.95641	0.0680385	-14.0569	6.9893e-45	5.04117e-43
WBGene00016698	C46A5.1	C46A5.1	6.08048	2.15859	352.233	-1.45431	0.103484	-14.0534	7.33857e-45	5.2728e-43
WBGene00009218	acs-20	F28D1.9	3.48057	6.3742	649.903	0.915112	0.0653674	13.9995	1.56951e-44	1.1234e-42
WBGene00001006	dlg-1	C25F6.2	7.45569	3.52807	1073.79	-1.04843	0.0750436	-13.971	2.34286e-44	1.67056e-42
WBGene00017730	F22H10.6	F22H10.6	6.5611	20.6591	605.024	1.65745	0.118811	13.9503	3.13468e-44	2.22669e-42
WBGene00013086	arrd-2	Y51B9A.4	2.68813	0.233958	86.2716	-3.38576	0.242756	-13.9472	3.27205e-44	2.3155e-42
WBGene00001636	gly-11	Y75B8A.9	6.26661	3.07385	489.937	-1.01369	0.0731108	-13.8651	1.03077e-43	7.26696e-42
WBGene00015646	mlt-10	C09E8.3	1.31756	0.225955	93.203	-2.71208	0.195705	-13.858	1.13763e-43	7.99027e-42
WBGene00000137	amx-1	R13G10.2	5.57018	2.67201	587.137	-1.04523	0.0754485	-13.8536	1.20973e-43	8.46495e-42
WBGene00005008	spr-3	C07A12.5	4.98341	2.37049	483.278	-1.05878	0.0766939	-13.8053	2.36836e-43	1.65107e-41
WBGene00000717	col-144	B0222.6	34.8379	73.1169	2716.2	1.08831	0.078985	13.7786	3.42671e-43	2.38004e-41
WBGene00018386	nip-1	F43C11.9	12.4032	6.2825	541.596	-0.936424	0.0679674	-13.7775	3.47921e-43	2.40759e-41
WBGene00019341	K02F6.7	K02F6.7	24.5447	14.1498	1725.23	-0.77521	0.056485	-13.7242	7.27392e-43	5.01499e-41
WBGene00009361	F33E2.5	F33E2.5	5.02671	0.543484	138.978	-3.23877	0.236021	-13.7224	7.45879e-43	5.12361e-41
WBGene00014057	ZK673.1	ZK673.1	6.91455	21.6678	463.72	1.69582	0.123792	13.6989	1.03055e-42	7.05323e-41
WBGene00012499	Y24F12A.4	Y24F12A.4	1.64963	0.159672	81.5165	-3.31784	0.242615	-13.6753	1.42555e-42	9.72124e-41
WBGene00009212	atz-1	F28D1.2	7.62162	5.55937	74.0591	-3.04994	0.223165	-13.6668	1.60335e-42	1.08941e-40
WBGene00021834	mab-31	Y54E10A.16	14.9561	25.3484	1851.69	0.77856	0.0569813	13.6634	1.6792e-42	1.13682e-40
WBGene00005552	sri-40	Y27F2A.3	32.939	16.7067	1599.58	-0.9569	0.070269	-13.6177	3.14466e-42	2.12129e-40
WBGene00019915	tbc-10	R06B10.5	10.4017	5.61392	632.919	-0.851137	0.0625054	-13.617	3.17263e-42	2.13249e-40
WBGene00007836	C31C9.2	C31C9.2	20.7457	10.2292	877.508	-1.00285	0.0738669	-13.5765	5.52377e-42	3.69954e-40
WBGene00007162	fbxa-153	B0391.5	3.23828	0.437775	116.671	-3.01316	0.221979	-13.5741	5.70783e-42	3.80922e-40
WBGene00003762	nlp-24	F35B12.7	78.4909	148.478	2719.53	0.934471	0.0689134	13.5601	6.90626e-42	4.57643e-40
WBGene00021372	ugt-45	Y37E11AR.5	11.0488	5.44966	720.625	-1.00555	0.0741547	-13.5601	6.90198e-42	4.57643e-40
WBGene00017719	ldp-1	F22F7.1	245.132	132.871	14229.1	-0.864367	0.0638714	-13.5329	9.99558e-42	6.60025e-40
WBGene00023491	tsp-21	C17G1.8	7.09648	3.04435	299.683	-1.21972	0.0901348	-13.5321	1.01036e-41	6.64814e-40
WBGene00016937	tag-294	C54H2.3	10.7322	5.43492	809.77	-0.948392	0.0701081	-13.5276	1.07526e-41	7.05045e-40
WBGene00022649	ZK84.1	ZK84.1	2.4831	7.43494	636.198	1.59903	0.118365	13.5093	1.37801e-41	9.00415e-40
WBGene00009025	phf-34	F21G4.4	4.97904	1.7612	214.398	-1.48065	0.10978	-13.4875	1.85356e-41	1.20694e-39
WBGene00012498	Y24F12A.3	Y24F12A.3	3.63896	0.536062	160.387	-2.87694	0.213419	-13.4803	2.04393e-41	1.32629e-39
WBGene00007887	gadr-2	C33A12.12	1.11532	0.0450335	68.8344	-5.28793	0.392333	-13.4782	2.10288e-41	1.35984e-39
WBGene00019578	K09E3.7	K09E3.7	4.06522	1.39969	396.264	-1.53905	0.11421	-13.4757	2.17552e-41	1.40198e-39
WBGene00004353	rgs-10	F45B8.2	3.26441	0.04209	96.3316	-6.71121	0.498322	-13.4676	2.42564e-41	1.55781e-39
WBGene00012247	W04E12.2	W04E12.2	2.59534	0.151843	61.0765	-4.27485	0.317679	-13.4565	2.82014e-41	1.80499e-39
WBGene00011259	miz-1	R13.4	21.2952	10.5882	2370.16	-0.973456	0.0724622	-13.434	3.82289e-41	2.43846e-39
WBGene00077787	T05E12.10	T05E12.10	3.487	0.14914	64.2177	-5.17303	0.385455	-13.4206	4.58199e-41	2.91275e-39
WBGene00000092	ags-3	F32A6.4	10.2196	5.38886	882.414	-0.890806	0.0664317	-13.4094	5.32948e-41	3.37648e-39
WBGene00017103	klo-2	E02H9.5	3.59034	0.65647	174.323	-2.39697	0.179197	-13.3762	8.33464e-41	5.26261e-39
WBGene00011505	pzf-1	T05G11.1	9.1591	3.84988	598.99	-1.22993	0.0921867	-13.3418	1.32268e-40	8.32356e-39
WBGene00022667	ZK154.5	ZK154.5	9.03314	5.10517	1309.8	-0.798901	0.0599989	-13.3153	1.88686e-40	1.18342e-38
WBGene00010957	nduo-6	MTCE.3	88.1239	230.319	3409.58	1.38939	0.104457	13.3011	2.28093e-40	1.42581e-38
WBGene00021997	Y59E9AR.1	Y59E9AR.1	95.0156	63.8282	1421.59	-0.711205	0.053728	-13.2371	5.35522e-40	3.33643e-38
WBGene00016485	meg-4	C36C9.1	14.1741	6.67012	1460.48	-1.06634	0.0807885	-13.1991	8.87885e-40	5.51341e-38
WBGene00001193	egl-26	C23H3.1	10.4346	4.57963	540.249	-1.14152	0.0865476	-13.1895	1.00786e-39	6.23774e-38
WBGene00015112	B0281.5	B0281.5	4.52988	0.0736282	99.687	-6.9346	0.525942	-13.1851	1.06922e-39	6.59573e-38
WBGene00003611	nhr-12	R04B5.4	7.53252	2.73669	402.671	-1.45832	0.110647	-13.18	1.14438e-39	7.03627e-38
WBGene00003446	msp-53	R13H9.4	263.388	156.426	9510.03	-0.728187	0.0553186	-13.1635	1.42321e-39	8.72202e-38
WBGene00012407	Y7A5A.1	Y7A5A.1	30.2087	18.5646	2197.08	-0.684255	0.0520581	-13.1441	1.84018e-39	1.12407e-37
WBGene00016573	lido-12	C41H7.3	21.425	8.67603	999.019	-1.28811	0.0984978	-13.0775	4.42682e-39	2.69533e-37
WBGene00000684	col-110	F19C7.7	0.357008	2.72844	80.2362	3.04645	0.233395	13.0528	6.12827e-39	3.71921e-37
WBGene00005643	srp-2	C05E4.1	9.31475	2.80003	381.788	-1.68755	0.129329	-13.0485	6.48082e-39	3.92048e-37
WBGene00001764	gst-16	F37B1.5	5.39289	1.29651	133.6	-1.9565	0.149973	-13.0457	6.72451e-39	4.05482e-37
WBGene00009234	F28H6.6	F28H6.6	4.16556	1.82599	440.154	-1.14426	0.0879497	-13.0104	1.06834e-38	6.42135e-37
WBGene00011706	T11B7.1	T11B7.1	2.6372	0.785381	146.605	-1.73571	0.133449	-13.0065	1.12348e-38	6.7312e-37
WBGene00011418	igdb-1	T04A11.3	6.01457	2.84218	787.398	-1.07326	0.0825455	-13.002	1.1918e-38	7.11776e-37
WBGene00001072	dpy-10	T14B4.7	3.41685	1.18906	190.119	-1.51717	0.11692	-12.9762	1.67058e-38	9.94551e-37
WBGene00044032	ceh-99	T21B4.17	4.42662	1.7136	269.456	-1.3125	0.101312	-12.955	2.20221e-38	1.3069e-36
WBGene00013484	Y69H2.9	Y69H2.9	1.1537	4.68206	266.713	2.05672	0.158794	12.9522	2.28453e-38	1.35147e-36
WBGene00016505	ttr-33	C37C3.13	10.504	27.1016	612.204	1.38958	0.10833	12.8273	1.15383e-37	6.80433e-36
WBGene00010064	F54F7.2	F54F7.2	10.6215	3.18504	434.293	-1.7358	0.135402	-12.8196	1.27284e-37	7.48264e-36
WBGene00018682	aagr-4	F52D1.1	16.8085	10.9805	2077.58	-0.599748	0.046851	-12.8012	1.61488e-37	9.46369e-36
WBGene00010209	fbxa-191	F57G4.4	2.02534	4.88993	242.566	1.30961	0.102324	12.7987	1.66723e-37	9.74003e-36
WBGene00012021	T25E12.6	T25E12.6	1.9484	0.0647275	58.0343	-5.22385	0.409192	-12.7663	2.53041e-37	1.47369e-35
WBGene00001148	eat-20	H30A04.1	5.87983	2.22294	671.039	-1.37512	0.107748	-12.7624	2.65858e-37	1.54354e-35
WBGene00009333	zzz-1	F32D8.10	2.75075	0.811602	137.071	-1.69522	0.13289	-12.7565	2.86685e-37	1.65932e-35
WBGene00016574	lido-11	C41H7.4	11.7125	5.30502	497.874	-1.13245	0.088953	-12.7309	3.98193e-37	2.29764e-35
WBGene00004334	ref-1	T01E8.2	2.52873	0.683819	116.806	-1.91247	0.151729	-12.6046	1.99254e-36	1.1462e-34
WBGene00001787	gst-39	Y53F4B.33	7.92454	20.0833	529.119	1.36281	0.108305	12.5831	2.61551e-36	1.49996e-34
WBGene00010493	meg-2	K02B9.2	12.9148	4.97033	1354.37	-1.36521	0.108499	-12.5827	2.62729e-36	1.50212e-34
WBGene00001618	glr-7	C43H6.9	0.121167	0.78627	56.7149	3.15499	0.251067	12.5663	3.23403e-36	1.84339e-34
WBGene00018446	ceh-83	F45C12.15	10.3061	5.02656	735.03	-1.02944	0.0820689	-12.5436	4.30743e-36	2.4478e-34
WBGene00016440	gipc-1	C35D10.2	177.948	125.868	9332.32	-0.476644	0.0380263	-12.5346	4.82934e-36	2.73609e-34
WBGene00002055	ifc-1	F37B4.2	18.2573	8.15062	1164.3	-1.13351	0.0906371	-12.506	6.92141e-36	3.90955e-34
WBGene00016822	C50E3.11	C50E3.11	27.0825	10.3559	794.644	-1.37307	0.109939	-12.4894	8.52484e-36	4.79797e-34
WBGene00004023	pho-4	T16D1.2	6.24012	11.7631	747.284	0.924624	0.0740336	12.4893	8.54543e-36	4.79797e-34
WBGene00044200	H37A05.4	H37A05.4	6.07827	1.96557	187.967	-1.63426	0.13103	-12.4725	1.05526e-35	5.90723e-34
WBGene00015410	tbc-6	C04A2.1	10.1593	16.4455	950.42	0.765939	0.0614386	12.4667	1.13369e-35	6.32739e-34
WBGene00012875	Y45F10B.13	Y45F10B.13	25.2532	39.4095	2933.63	0.671587	0.0539202	12.4552	1.31011e-35	7.29038e-34
WBGene00010953	clec-190	M199.4	1.40322	10.0357	178.853	2.82181	0.226886	12.4371	1.64277e-35	9.11447e-34
WBGene00013698	Y106G6D.1	Y106G6D.1	1.55572	0.191512	54.7308	-3.26218	0.262913	-12.4078	2.37092e-35	1.31156e-33
WBGene00022292	Y75D11A.3	Y75D11A.3	14.0606	6.50188	472.883	-1.07841	0.0869544	-12.402	2.54803e-35	1.40539e-33
WBGene00007391	C06H2.7	C06H2.7	12.4882	4.59729	563.881	-1.38417	0.111752	-12.3861	3.10904e-35	1.70979e-33
WBGene00018935	skr-18	F56B3.12	91.3296	135.356	3593.67	0.595071	0.0480521	12.3839	3.19514e-35	1.752e-33
WBGene00015823	C16B8.3	C16B8.3	58.5284	108.657	2592.67	0.910495	0.0736688	12.3593	4.3387e-35	2.37212e-33
WBGene00020261	vet-1	T05E7.5	1.42171	0.140168	54.2168	-3.5786	0.289595	-12.3572	4.45145e-35	2.42669e-33
WBGene00013999	ZK550.5	ZK550.5	42.8892	19.9195	1750.93	-1.08939	0.0882222	-12.3483	4.97648e-35	2.70504e-33
WBGene00013480	egas-3	Y69H2.2	0.625925	0.0905874	51.1477	-3.15118	0.255334	-12.3414	5.42003e-35	2.93762e-33
WBGene00000914	daf-19	F33H1.1	6.67603	2.79257	680.616	-1.22739	0.0996416	-12.3181	7.24167e-35	3.91363e-33
WBGene00000396	cdh-4	F25F2.2	3.79642	1.83119	1468.85	-1.08612	0.0883178	-12.2978	9.30354e-35	5.01348e-33
WBGene00019939	lips-17	R07G3.2	7.34325	13.0583	564.795	0.868935	0.0706871	12.2927	9.91541e-35	5.3279e-33
WBGene00007726	C25F9.6	C25F9.6	0.660899	3.5518	68.6998	2.41588	0.196655	12.2849	1.09194e-34	5.8506e-33
WBGene00018138	folt-2	F37B4.7	119.114	57.6705	7666.13	-1.02711	0.0836097	-12.2846	1.09597e-34	5.85549e-33
WBGene00013254	tag-276	Y57A10A.9	4.29225	0.670129	94.7083	-2.79721	0.227741	-12.2824	1.12555e-34	5.99644e-33
WBGene00019599	acds-10	K09H11.1	9.06037	5.49544	1185.73	-0.690504	0.0562692	-12.2715	1.28923e-34	6.84897e-33
WBGene00003384	moc-1	T06H11.4	10.7775	5.81878	628.686	-0.855757	0.0697743	-12.2646	1.40224e-34	7.42832e-33
WBGene00004827	skr-21	K08H2.1	3.26296	0.674581	89.5478	-2.28655	0.186493	-12.2608	1.47106e-34	7.77094e-33
WBGene00000990	dhs-27	C04F6.5	8.36249	3.42355	328.646	-1.30135	0.106264	-12.2464	1.75647e-34	9.25255e-33
WBGene00016457	C35E7.5	C35E7.5	3.58607	0.144114	387.665	-4.81705	0.393395	-12.2448	1.79121e-34	9.40912e-33
WBGene00020738	T23F2.5	T23F2.5	83.7965	43.3498	1486.75	-0.956099	0.0781457	-12.2348	2.02544e-34	1.06098e-32
WBGene00012713	bckd-1A	Y39E4A.3	106.103	142.367	10327.1	0.446118	0.0364655	12.234	2.0473e-34	1.06944e-32
WBGene00009926	noah-2	F52B11.3	2.60779	0.825189	229.417	-1.61819	0.132576	-12.2058	2.89626e-34	1.50871e-32
WBGene00001579	gex-2	F56A11.1	16.1764	9.05417	2706.53	-0.819349	0.067134	-12.2047	2.93457e-34	1.52443e-32
WBGene00008825	F14H3.6	F14H3.6	147.145	66.4815	5797.28	-1.12644	0.0924166	-12.1888	3.56739e-34	1.84804e-32
WBGene00001577	gem-4	T12A7.1	1.9998	0.560996	132.818	-1.8364	0.150683	-12.1872	3.63619e-34	1.8785e-32
WBGene00015268	BE0003N10.3	BE0003N10.3	1.32213	0.22438	98.1221	-2.81178	0.230869	-12.1792	4.01413e-34	2.06805e-32
WBGene00001522	gbh-1	D2089.5	7.20582	3.44898	388.578	-1.02621	0.0843953	-12.1595	5.10491e-34	2.62281e-32
WBGene00000785	cpr-5	W07B8.5	291.283	121.904	12442.4	-1.23611	0.101685	-12.1563	5.31297e-34	2.72224e-32
WBGene00012151	VH15N14R.1	VH15N14R.1	2.41575	0.2208	59.5035	-3.03236	0.24957	-12.1503	5.71274e-34	2.9191e-32
WBGene00016450	clec-5	C35D10.14	20.1274	8.77326	993.365	-1.17234	0.0966725	-12.1269	7.60486e-34	3.87538e-32
WBGene00004296	rad-50	T04H1.4	38.2932	51.8599	9766.65	0.462268	0.0383145	12.0651	1.61509e-33	8.20807e-32
WBGene00220178	Y52D3.2	Y52D3.2	0	0	61.046	2.56746	0.213064	12.0502	1.93597e-33	9.81224e-32
WBGene00022564	ZC204.14	ZC204.14	4.78407	11.9128	274.636	1.35549	0.11251	12.0477	1.99492e-33	1.00837e-31
WBGene00011895	T21C9.9	T21C9.9	0.237304	1.49326	66.3392	2.6497	0.220293	12.0281	2.52931e-33	1.27506e-31
WBGene00007063	2L52.1	2L52.1	6.39742	3.03465	346.989	-1.07861	0.0896913	-12.0258	2.60195e-33	1.30816e-31
WBGene00020163	T02G5.3	T02G5.3	2.01635	0.463184	107.323	-2.08777	0.173691	-12.02	2.78892e-33	1.39841e-31
WBGene00021876	Y54G2A.11	Y54G2A.11	10.3416	5.57252	739.084	-0.889596	0.0740637	-12.0112	3.10206e-33	1.55128e-31
WBGene00007303	rnh-1.3	C04F12.9	7.9254	27.8403	482.774	1.81649	0.151241	12.0105	3.12877e-33	1.56047e-31
WBGene00020587	ugt-9	T19H12.1	2.46427	0.651651	137.019	-1.9138	0.159375	-12.0082	3.21951e-33	1.60147e-31
WBGene00000503	cht-1	C04F6.3	1.80989	0.198453	106.583	-3.31134	0.275915	-12.0013	3.4972e-33	1.735e-31
WBGene00006048	ssp-31	ZK1225.6	28.5946	15.2013	524.234	-0.882723	0.0738337	-11.9556	6.07258e-33	3.00472e-31
WBGene00015298	C01F1.3	C01F1.3	11.0329	4.22326	758.663	-1.35642	0.113675	-11.9324	8.02071e-33	3.95822e-31
WBGene00012326	W07E11.1	W07E11.1	33.0655	17.9142	9092.17	-0.859973	0.0721122	-11.9255	8.71691e-33	4.2905e-31
WBGene00019827	mop-25.1	R02E12.2	36.4066	22.2329	2972.08	-0.685361	0.0575243	-11.9143	9.97249e-33	4.89566e-31
WBGene00000215	asp-2	T18H9.2	310.593	181.109	22758.1	-0.75881	0.0638334	-11.8873	1.37711e-32	6.74282e-31
WBGene00018531	F47B3.7	F47B3.7	25.1012	13.0744	1251.27	-0.91909	0.0774612	-11.8652	1.7957e-32	8.76946e-31
WBGene00016138	flh-2	C26E6.2	7.03485	2.91297	502.058	-1.22954	0.103782	-11.8474	2.2208e-32	1.08173e-30
WBGene00010740	K10D3.6	K10D3.6	3.91384	15.0395	311.566	1.91332	0.16153	11.8449	2.28578e-32	1.1105e-30
WBGene00018055	F35F10.5	F35F10.5	4.03401	9.40055	252.934	1.23428	0.104213	11.8439	2.31565e-32	1.1221e-30
WBGene00011938	alh-13	T22H6.2	7.71798	3.39518	752.78	-1.16288	0.0983977	-11.8182	3.14423e-32	1.51969e-30
WBGene00019935	R07E4.1	R07E4.1	3.24378	1.65046	441.903	-0.979523	0.082961	-11.807	3.58995e-32	1.73065e-30
WBGene00016885	fbxb-97	C52E2.6	1.50263	0.178324	48.0379	-3.42045	0.290498	-11.7745	5.28527e-32	2.5414e-30
WBGene00001950	hlh-3	T24B8.6	2.24405	0.313292	54.0693	-2.91022	0.24724	-11.7708	5.51721e-32	2.64614e-30
WBGene00020214	attf-5	T04G9.1	3.31375	1.76955	697.112	-0.894707	0.0763231	-11.7226	9.76051e-32	4.66936e-30
WBGene00013509	Y71A12B.12	Y71A12B.12	3.05717	0.588583	85.1511	-2.32505	0.198966	-11.6857	1.50852e-31	7.19827e-30
WBGene00019654	cest-28	K11G9.3	5.37148	11.3752	789.927	1.13236	0.0969547	11.6793	1.62643e-31	7.74122e-30
WBGene00022499	set-30	ZC8.3	8.02721	12.3915	988.042	0.65217	0.0558806	11.6708	1.79765e-31	8.53451e-30
WBGene00004928	soc-1	F41F3.2	10.5354	5.85363	591.254	-0.833276	0.0715104	-11.6525	2.22788e-31	1.05504e-29
WBGene00014166	ZK945.4	ZK945.4	3.7916	1.34997	214.203	-1.55954	0.133919	-11.6453	2.42348e-31	1.14477e-29
WBGene00007942	idh-2	C34F6.8	31.1276	21.2197	1983.09	-0.525306	0.0451155	-11.6436	2.4743e-31	1.16584e-29
WBGene00010759	cysl-2	K10H10.2	29.5836	11.4909	1255.16	-1.33724	0.114851	-11.6433	2.4814e-31	1.16626e-29
WBGene00003976	pes-1	T28H11.4	2.19386	0.191308	55.6518	-3.33699	0.286608	-11.643	2.48972e-31	1.16724e-29
WBGene00006053	ssq-4	T28H11.1	372.989	237.811	18292.7	-0.640297	0.0550144	-11.6387	2.61922e-31	1.22489e-29
WBGene00015735	pdfr-1	C13B9.4	3.93036	6.54535	612.85	0.775642	0.0666832	11.6318	2.84205e-31	1.32579e-29
WBGene00021070	cpr-8	W07B8.1	13.5585	5.98498	534.3	-1.16846	0.100479	-11.6289	2.937e-31	1.36669e-29
WBGene00000972	dhs-8	K10H10.3	1.61466	0.162955	48.4211	-3.6429	0.313273	-11.6285	2.95108e-31	1.36984e-29
WBGene00007772	egrh-1	C27C12.2	6.95329	3.08407	574.03	-1.11025	0.0956201	-11.6111	3.61962e-31	1.67602e-29
WBGene00004824	F56B3.4	F56B3.4	19.8744	27.2107	2509.78	0.497197	0.0429444	11.5777	5.34651e-31	2.46954e-29
WBGene00022157	Y71G12B.22	Y71G12B.22	13.5025	7.19293	532.779	-0.88009	0.0760861	-11.567	6.0537e-31	2.78931e-29
WBGene00021106	W09B7.1	W09B7.1	0.64846	8.86287	349.136	3.90233	0.337493	11.5627	6.36584e-31	2.92594e-29
WBGene00020290	T06D4.1	T06D4.1	37.8358	19.4497	2372.76	-0.930082	0.0805682	-11.544	7.91235e-31	3.62788e-29
WBGene00007000	tufm-1	Y71H2AM.23	197.39	250.859	20093.8	0.369786	0.0320865	11.5246	9.91155e-31	4.53345e-29
WBGene00019922	fbxc-28	R07C3.6	1.26025	0.100696	43.1749	-3.84859	0.334141	-11.5179	1.07235e-30	4.8929e-29
WBGene00011920	T22C1.11	T22C1.11	7.52332	3.38734	429.611	-1.10725	0.0961563	-11.5152	1.10666e-30	5.02854e-29
WBGene00020992	W03F8.2	W03F8.2	2.2414	6.17002	422.105	1.49189	0.129559	11.5151	1.10744e-30	5.02854e-29
WBGene00017413	F13A2.4	F13A2.4	11.4215	4.50779	255.36	-1.26776	0.110516	-11.4713	1.83784e-30	8.32489e-29
WBGene00017143	EEED8.15	EEED8.15	3.93808	0.198418	148.089	-4.56644	0.39907	-11.4427	2.55715e-30	1.15552e-28
WBGene00009427	fbxa-181	F35E12.3	1.51752	0.0667701	44.8269	-4.93315	0.431601	-11.4299	2.96572e-30	1.33693e-28
WBGene00003172	mec-8	F46A9.6	9.3222	4.5732	566.476	-0.923246	0.0809435	-11.406	3.90047e-30	1.75409e-28
WBGene00009246	gfm-1	F29C12.4	57.5173	74.7601	8610.5	0.397578	0.0348596	11.4051	3.94178e-30	1.76843e-28
WBGene00007394	C06H5.6	C06H5.6	18.9871	27.2359	2118.31	0.547757	0.0480291	11.4047	3.96128e-30	1.77293e-28
WBGene00007529	C11H1.3	C11H1.3	6.57934	3.53073	526.48	-0.875058	0.0768517	-11.3863	4.89239e-30	2.17926e-28
WBGene00004350	rgs-7	F56B6.2	9.34927	4.84586	858.29	-0.979596	0.0860314	-11.3865	4.88234e-30	2.17926e-28
WBGene00011336	ubxn-5	T01E8.9	42.6229	26.1314	1037.03	-0.679349	0.0597234	-11.3749	5.57484e-30	2.47737e-28
WBGene00021779	Y51H7C.1	Y51H7C.1	35.0067	60.7798	3610.1	0.809006	0.0713187	11.3435	7.98458e-30	3.53983e-28
WBGene00020778	T24E12.11	T24E12.11	6.26212	0.354313	142.942	-4.25654	0.375283	-11.3422	8.10642e-30	3.58537e-28
WBGene00004819	skr-13	C52D10.8	2.04003	0.055738	41.05	-4.69747	0.414711	-11.3271	9.63497e-30	4.2514e-28
WBGene00003630	nhr-40	T03G6.2	7.81514	4.14322	583.737	-0.895856	0.079093	-11.3266	9.68815e-30	4.26483e-28
WBGene00011699	cyp-34A2	T10H4.11	0.160912	1.31497	60.3916	3.24594	0.28671	11.3213	1.02881e-29	4.51834e-28
WBGene00044481	ZK185.5	ZK185.5	7.4619	2.94996	308.403	-1.31187	0.116012	-11.3081	1.19704e-29	5.2449e-28
WBGene00015894	acdh-2	C17C3.12	19.479	62.2629	3077.48	1.71047	0.151522	11.2886	1.49384e-29	6.53008e-28
WBGene00006843	unc-119	M142.1	11.4388	6.30592	410.398	-0.845186	0.0749564	-11.2757	1.72977e-29	7.5438e-28
WBGene00017322	clec-160	F09G8.8	11.1891	19.8237	1625.77	0.853151	0.0756781	11.2734	1.77527e-29	7.72427e-28
WBGene00018223	bath-13	F40B1.1	0.933052	3.20873	116.497	1.83937	0.163312	11.2629	2.00102e-29	8.68638e-28
WBGene00002175	jac-1	Y105C5B.21	7.14567	3.99243	1084.19	-0.791979	0.0703883	-11.2516	2.27479e-29	9.85201e-28
WBGene00021050	W05H9.3	W05H9.3	26.0088	44.4024	2815.44	0.791631	0.07041	11.2432	2.50257e-29	1.08135e-27
WBGene00015914	C17F4.8	C17F4.8	1.63589	0.15857	39.2482	-3.37883	0.30182	-11.1948	4.32137e-29	1.86296e-27
WBGene00021787	Y51H7C.9	Y51H7C.9	10.0911	5.20319	562.801	-0.939185	0.0839521	-11.1872	4.71328e-29	2.02725e-27
WBGene00018253	F40H6.1	F40H6.1	25.5493	12.0696	605.001	-1.07268	0.0959237	-11.1826	4.96183e-29	2.12927e-27
WBGene00017589	F19B10.10	F19B10.10	12.2444	7.11115	1029.79	-0.767951	0.0687	-11.1783	5.20584e-29	2.22888e-27
WBGene00010963	nduo-4	MTCE.25	157.563	332.316	16930.5	1.09647	0.098091	11.1781	5.21918e-29	2.22951e-27
WBGene00011474	aldo-1	T05D4.1	96.255	161.028	8542.96	0.765978	0.0685282	11.1776	5.25134e-29	2.23815e-27
WBGene00021316	Y32H12A.8	Y32H12A.8	9.63479	5.44498	4783.88	-0.812949	0.0728591	-11.1578	6.55687e-29	2.78823e-27
WBGene00000882	cyn-6	F42G9.2	18.3878	9.21297	508.004	-0.979718	0.0878592	-11.151	7.08066e-29	3.00415e-27
WBGene00206362	B0041.11	B0041.11	7.33706	2.18341	165.696	-1.87675	0.168431	-11.1425	7.78884e-29	3.29716e-27
WBGene00016423	tag-275	C34H3.1	1.87921	0.513328	109.18	-1.8528	0.166379	-11.136	8.37874e-29	3.53889e-27
WBGene00014697	cyp-25A3	C36A4.3	4.68224	1.46256	283.545	-1.47733	0.132673	-11.1352	8.45935e-29	3.5649e-27
WBGene00003247	mig-15	ZC504.4	10.4616	5.85202	1654.6	-0.811587	0.0730489	-11.1102	1.11928e-28	4.70624e-27
WBGene00015987	C18G1.9	C18G1.9	16.2401	8.19879	706.079	-0.987467	0.0888908	-11.1088	1.1372e-28	4.77088e-27
WBGene00008534	F02H6.1	F02H6.1	2.08228	0.593688	128.293	-1.85405	0.16737	-11.0776	1.61185e-28	6.74712e-27
WBGene00015507	C06A6.2	C06A6.2	6.35965	3.83641	574.582	-0.79545	0.0719164	-11.0608	1.94437e-28	8.12089e-27
WBGene00001250	elt-2	C33D3.1	9.04733	15.2664	1011.72	0.777986	0.0703841	11.0534	2.10986e-28	8.79248e-27
WBGene00008127	ddo-1	C47A10.5	8.2156	4.00314	332.764	-1.04852	0.0949029	-11.0483	2.23406e-28	9.28942e-27
WBGene00013514	Y73F4A.1	Y73F4A.1	8.94365	15.6656	454.389	0.822185	0.0746616	11.0122	3.33903e-28	1.38533e-26
WBGene00017083	kin-33	DC2.7	1.20658	0.0758225	37.4347	-3.99344	0.363565	-10.9841	4.55686e-28	1.88642e-26
WBGene00020665	T22B2.1	T22B2.1	0.651467	0.110138	56.3292	-2.88453	0.263091	-10.964	5.69192e-28	2.35111e-26
WBGene00000599	col-10	B0222.8	25.0195	45.5481	1751.99	0.883042	0.0806997	10.9423	7.23207e-28	2.98073e-26
WBGene00020438	T12A2.3	T12A2.3	2.70495	0.0615091	57.3274	-6.31859	0.57852	-10.922	9.04997e-28	3.7218e-26
WBGene00010184	F57A10.2	F57A10.2	0.295434	2.88249	48.7767	3.29031	0.301766	10.9035	1.10882e-27	4.55006e-26
WBGene00012634	Y38H6C.23	Y38H6C.23	6.54675	1.41249	95.8219	-2.14201	0.196559	-10.8976	1.18371e-27	4.84676e-26
WBGene00019111	F59E11.5	F59E11.5	11.0233	18.9536	685.089	0.807507	0.0741078	10.8964	1.19927e-27	4.89977e-26
WBGene00019895	aagr-2	R05F9.12	77.0991	46.6687	9734.34	-0.704092	0.0646361	-10.8932	1.24224e-27	5.06428e-26
WBGene00021971	Y57G7A.8	Y57G7A.8	0.660673	2.25955	106.452	1.62822	0.149516	10.89	1.2869e-27	5.23497e-26
WBGene00019907	R05H11.1	R05H11.1	5.39579	2.79938	351.716	-0.922204	0.0848154	-10.8731	1.54891e-27	6.28718e-26
WBGene00017022	D1022.3	D1022.3	1.52979	4.25911	149.966	1.49079	0.137183	10.8671	1.6529e-27	6.69478e-26
WBGene00006547	tbx-11	F40H6.4	1.13678	0.0721763	37.9125	-4.24187	0.391853	-10.8251	2.61659e-27	1.05752e-25
WBGene00021354	fpn-1.1	Y37E3.16	15.3722	23.1028	1694.52	0.607358	0.0561731	10.8123	3.01145e-27	1.21449e-25
WBGene00001175	egl-6	C46F4.1	2.93194	0.795963	134.004	-1.84239	0.170773	-10.7886	3.8977e-27	1.56853e-25
WBGene00020006	set-15	R11E3.4	3.03895	1.39757	275.244	-1.09097	0.10115	-10.7856	4.02418e-27	1.61596e-25
WBGene00017891	rgl-1	F28B4.2	9.01476	5.41923	1200.59	-0.698282	0.0647459	-10.785	4.05373e-27	1.62435e-25
WBGene00010483	K01G12.3	K01G12.3	2.66113	0.908286	144.411	-1.5292	0.141911	-10.7758	4.47877e-27	1.79084e-25
WBGene00021189			3.20977	0.157878	36.1994	-4.17952	0.388125	-10.7685	4.84789e-27	1.93431e-25
WBGene00021725	bath-9	Y49F6C.3	1.9005	0.18557	52.0373	-3.38333	0.314954	-10.7423	6.443e-27	2.5653e-25
WBGene00022127	yop-1	Y71F9B.3	265.041	187.893	9071.43	-0.47431	0.0441753	-10.737	6.82429e-27	2.71136e-25
WBGene00011291	R102.4	R102.4	31.6156	50.2123	2595.51	0.666643	0.0621051	10.7341	7.03876e-27	2.79065e-25
WBGene00007064	rga-9	2RSSE.1	8.34945	3.59254	478.187	-1.23284	0.114865	-10.7329	7.12883e-27	2.8204e-25
WBGene00017902	F28E10.4	F28E10.4	5.77132	2.63403	240.212	-1.11481	0.103937	-10.7258	7.7034e-27	3.0413e-25
WBGene00012007	T25B9.1	T25B9.1	18.2366	28.4913	1586.92	0.665426	0.0621466	10.7074	9.40042e-27	3.70349e-25
WBGene00019605	ctsa-4.1	K10B2.2	11.26	17.168	1233.19	0.626601	0.0585232	10.7069	9.4504e-27	3.71538e-25
WBGene00018615	F48G7.4	F48G7.4	3.51827	1.32785	143.225	-1.35941	0.126992	-10.7046	9.68089e-27	3.79803e-25
WBGene00019746	M03A1.3	M03A1.3	1.95147	0.482911	76.368	-2.14719	0.200601	-10.7038	9.77092e-27	3.82535e-25
WBGene00009977	swan-1	F53C11.8	15.5483	8.58174	993.833	-0.84599	0.0791769	-10.6848	1.19895e-26	4.68415e-25
WBGene00015878	C17B7.4	C17B7.4	0.644719	2.58496	67.5928	2.07596	0.194347	10.6818	1.23902e-26	4.83064e-25
WBGene00013632	Y105C5A.1	Y105C5A.1	4.8991	2.66919	512.97	-0.866921	0.0812266	-10.6729	1.36338e-26	5.30446e-25
WBGene00004749	sdn-1	F57C7.3	18.204	9.86587	1096.32	-0.856214	0.0802868	-10.6644	1.4929e-26	5.79636e-25
WBGene00014206	nit-1	ZK1058.6	4.16607	1.3594	159.216	-1.59638	0.149793	-10.6572	1.61359e-26	6.25199e-25
WBGene00001713	grl-4	F42C5.7	28.1092	49.1039	1647.09	0.828282	0.07784	10.6408	1.92406e-26	7.43955e-25
WBGene00009971	F53C11.1	F53C11.1	8.37043	17.5976	1059.66	1.07733	0.101306	10.6344	2.06136e-26	7.95406e-25
WBGene00021671	Y48G1BM.6	Y48G1BM.6	1.86191	3.16032	563.35	0.785318	0.0741134	10.5962	3.10475e-26	1.19555e-24
WBGene00007055	tag-196	F41E6.6	27.3472	18.6397	1912.28	-0.525828	0.0496368	-10.5935	3.19345e-26	1.22719e-24
WBGene00016918	test-1	C54E4.2	79.5463	113.542	4251.36	0.537752	0.0507923	10.5873	3.41385e-26	1.3092e-24
WBGene00006869	vab-2	Y37E11AR.6	3.8489	1.28074	141.846	-1.68051	0.158738	-10.5866	3.43672e-26	1.31528e-24
WBGene00045272	F59C12.4	F59C12.4	17.852	5.47534	164.996	-1.70458	0.161509	-10.554	4.86556e-26	1.85833e-24
WBGene00012512	ekl-5	Y26E6A.1	17.253	9.05802	1348.81	-0.908586	0.0861038	-10.5522	4.96088e-26	1.89088e-24
WBGene00017015	D1014.2	D1014.2	4.21838	2.11538	247.066	-1.00947	0.0956776	-10.5508	5.0386e-26	1.91661e-24
WBGene00015052	clec-52	B0218.8	13.1997	1.83177	389.539	-2.84895	0.270356	-10.5378	5.78515e-26	2.19613e-24
WBGene00003619	nhr-20	F43C1.4	13.3354	7.76638	882.881	-0.77109	0.0732338	-10.5292	6.34036e-26	2.40204e-24
WBGene00015111	B0281.4	B0281.4	3.09528	0.760714	83.3722	-1.92973	0.183385	-10.5228	6.78021e-26	2.56349e-24
WBGene00015905	C17E7.12	C17E7.12	29.9803	14.3575	458.858	-1.02449	0.0974619	-10.5117	7.62703e-26	2.87786e-24
WBGene00022788	slc-17.7	ZK682.2	6.94993	3.17899	510.049	-1.09844	0.104705	-10.4909	9.51635e-26	3.58354e-24
WBGene00014999	AH9.3	AH9.3	8.33942	4.5396	324.685	-0.863747	0.0825241	-10.4666	1.22976e-25	4.62157e-24
WBGene00014977	ZC15.4	ZC15.4	0.293471	1.52126	60.5525	2.49196	0.238208	10.4613	1.30081e-25	4.87883e-24
WBGene00020702	T22F7.3	T22F7.3	0.426231	0.0537822	39.2419	-3.54071	0.338526	-10.4592	1.32993e-25	4.97809e-24
WBGene00006939	wee-1.2	C01G12.4	0.892038	0.100187	33.751	-3.63678	0.347791	-10.4568	1.36374e-25	5.09448e-24
WBGene00016068	C24H10.2	C24H10.2	8.24683	4.20703	418.53	-0.890779	0.085197	-10.4555	1.38244e-25	5.15405e-24
WBGene00011106	acl-5	R07E3.5	12.8692	8.50151	948.775	-0.571224	0.0547107	-10.4408	1.61432e-25	6.0066e-24
WBGene00012547	Y37D8A.5	Y37D8A.5	12.6938	6.57422	523.958	-0.93295	0.0893777	-10.4383	1.65767e-25	6.15571e-24
WBGene00012240	W04A8.5	W04A8.5	1.26051	0.134141	38.2819	-3.59106	0.344176	-10.4338	1.73813e-25	6.44171e-24
WBGene00001854	hil-3	F22F1.1	3.61875	1.01069	105.149	-1.86164	0.178479	-10.4306	1.79808e-25	6.65078e-24
WBGene00001981	hnd-1	C44C10.8	1.8727	0.405403	53.1591	-2.4215	0.232698	-10.4062	2.32374e-25	8.57817e-24
WBGene00017898	F28C10.3	F28C10.3	8.34849	4.09982	506.759	-0.97804	0.0940088	-10.4037	2.38463e-25	8.78565e-24
WBGene00001754	gst-6	F11G11.3	9.30043	18.8264	582.218	1.01591	0.0976774	10.4007	2.46135e-25	9.05052e-24
WBGene00007651	nra-3	C17G1.4	10.1264	4.36647	1237.97	-1.19041	0.114829	-10.3668	3.51105e-25	1.28851e-23
WBGene00015565	C07D8.6	C07D8.6	158.262	97.8364	7520.96	-0.672735	0.0650403	-10.3434	4.485e-25	1.64272e-23
WBGene00015529	C06E2.5	C06E2.5	7.78976	3.20614	187.931	-1.29259	0.125023	-10.3389	4.7009e-25	1.71844e-23
WBGene00004368	ric-19	C32E8.7	1.98422	3.95369	229.693	1.02282	0.0992183	10.3088	6.43083e-25	2.34625e-23
WBGene00004215	ptp-3	C09D8.1	10.6864	5.3868	2288.98	-0.864328	0.0839211	-10.2993	7.09773e-25	2.58454e-23
WBGene00001760	gst-12	F37B1.2	5.53479	1.78646	148.243	-1.54596	0.150159	-10.2955	7.38521e-25	2.68401e-23
WBGene00022471	rnf-145	Y119C1B.5	16.1102	9.09583	1610.8	-0.81559	0.0792482	-10.2916	7.68944e-25	2.78917e-23
WBGene00009071	F23A7.6	F23A7.6	0.831443	0.202185	65.9702	-2.20871	0.215359	-10.256	1.11261e-24	4.02795e-23
WBGene00004729	sax-3	ZK377.2	10.288	5.96971	1914.31	-0.764188	0.0745564	-10.2498	1.18583e-24	4.28475e-23
WBGene00010397	suox-1	H13N06.4	17.3332	12.1721	1426.44	-0.486821	0.0475213	-10.2443	1.25574e-24	4.52864e-23
WBGene00008797	F14D7.10	F14D7.10	0.959958	5.22693	57.6522	2.58566	0.253494	10.2001	1.98096e-24	7.13031e-23
WBGene00017147	EGAP2.1	EGAP2.1	6.71356	3.16983	304.113	-1.01736	0.0997728	-10.1968	2.04925e-24	7.36199e-23
WBGene00219451	F52D2.12	F52D2.12	5.26855	2.92222	509.665	-0.834114	0.0818147	-10.1952	2.08415e-24	7.47306e-23
WBGene00020304	fbxa-200	T07D3.1	2.21945	0.74703	102.262	-1.52259	0.149475	-10.1863	2.2833e-24	8.1715e-23
WBGene00020015	nhr-210	R11G11.12	1.39129	3.73714	185.191	1.46823	0.144268	10.1771	2.50937e-24	8.94643e-23
WBGene00021472	Y39G10AR.16	Y39G10AR.16	36.4593	21.6871	1192.09	-0.740139	0.0727246	-10.1773	2.50464e-24	8.94643e-23
WBGene00016935	ifta-1	C54G7.4	0.835216	0.309138	113.734	-1.50812	0.148192	-10.1768	2.51808e-24	8.96043e-23
WBGene00001130	dyn-1	C02C6.1	33.9422	19.9675	4442.14	-0.738126	0.0725512	-10.1739	2.59425e-24	9.21402e-23
WBGene00012198	W02B8.2	W02B8.2	8.03385	4.3763	1278.18	-0.856172	0.0842426	-10.1632	2.89492e-24	1.02625e-22
WBGene00017854	F27C1.4	F27C1.4	1.94224	0.146583	34.8802	-4.17782	0.411317	-10.1572	3.07802e-24	1.0891e-22
WBGene00020473	lips-12	T13B5.6	1.4834	0.262181	44.99	-2.69343	0.265282	-10.1531	3.21029e-24	1.13376e-22
WBGene00004230	ptr-16	T21H3.2	1.29477	2.59938	263.666	1.03919	0.102362	10.1521	3.24354e-24	1.14335e-22
WBGene00018164	sup-36	F38A5.7	26.0859	14.3208	790.299	-0.83831	0.0826887	-10.1382	3.74112e-24	1.31627e-22
WBGene00019748	atg-2	M03A8.2	3.10204	1.82658	958.345	-0.74568	0.0735887	-10.1331	3.94062e-24	1.38386e-22
WBGene00007878	C33A11.2	C33A11.2	7.25238	3.56365	305.589	-1.01726	0.100469	-10.125	4.27784e-24	1.49948e-22
WBGene00006364	syd-2	F59F5.6	4.81855	2.79323	816.987	-0.79111	0.0781665	-10.1208	4.46565e-24	1.56239e-22
WBGene00003219	mes-1	F54F7.5	7.06145	3.65346	971.777	-0.924612	0.0913858	-10.1177	4.61199e-24	1.61059e-22
WBGene00009295	fbxa-180	F31E9.1	1.79018	3.72207	323.683	1.09007	0.107802	10.1117	4.90054e-24	1.70817e-22
WBGene00014030	glb-1	ZK637.13	47.4699	26.0654	389.183	-0.844057	0.0835574	-10.1015	5.43884e-24	1.89229e-22
WBGene00007225	C01G6.3	C01G6.3	37.2379	20.4008	1945.16	-0.847232	0.0838977	-10.0984	5.61481e-24	1.9499e-22
WBGene00020919	set-19	W01C8.3	2.92089	1.40474	490.801	-1.03221	0.102363	-10.0839	6.51171e-24	2.25719e-22
WBGene00002117	ins-34	F52B11.6	3.03792	0.144735	39.1317	-4.46527	0.442857	-10.0829	6.57677e-24	2.27554e-22
WBGene00020433	T11F8.1	T11F8.1	13.0547	7.50914	483.39	-0.78006	0.0773883	-10.0798	6.78477e-24	2.34318e-22
WBGene00010966	nduo-3	MTCE.34	281.302	573.508	7464.61	1.05511	0.104955	10.0529	8.91737e-24	3.07403e-22
WBGene00014007	ZK596.2	ZK596.2	14.4007	8.21966	589.138	-0.805454	0.0801946	-10.0437	9.78848e-24	3.36813e-22
WBGene00022265	Y73C8C.8	Y73C8C.8	0.449334	0.0314221	34.7756	-4.55706	0.454154	-10.0342	1.07866e-23	3.70478e-22
WBGene00013633	Y105C5A.8	Y105C5A.8	21.6454	11.7325	680.894	-0.840908	0.0838406	-10.0298	1.12696e-23	3.86359e-22
WBGene00001906	his-32	F17E9.10	2.10783	0.292458	51.9533	-2.66408	0.26647	-9.99769	1.56e-23	5.33844e-22
WBGene00010277	F58G6.7	F58G6.7	21.6663	43.2373	1492.25	1.00268	0.100407	9.98617	1.75214e-23	5.98503e-22
WBGene00020920	set-20	W01C8.4	2.91096	1.19756	196.272	-1.28716	0.129092	-9.97089	2.04384e-23	6.96875e-22
WBGene00003568	ncx-3	ZC168.1	3.57454	1.73374	387.524	-1.04898	0.105364	-9.95574	2.38049e-23	8.10188e-22
WBGene00010704	K09A11.1	K09A11.1	3.31922	1.55898	231.119	-1.04898	0.105441	-9.9485	2.56007e-23	8.69727e-22
WBGene00010485	ant-1.3	K01H12.2	27.0438	47.7774	1988.93	0.84049	0.0844956	9.94714	2.59527e-23	8.80092e-22
WBGene00009697	F44F1.5	F44F1.5	0.65174	0.0298117	34.3252	-4.90589	0.493765	-9.93568	2.91191e-23	9.85687e-22
WBGene00002010	hsp-6	C37H5.8	289.742	397.02	44227.7	0.479591	0.0483003	9.92934	3.10287e-23	1.04844e-21
WBGene00009705	F44F4.10	F44F4.10	5.1937	2.25205	186.339	-1.20797	0.121878	-9.91132	3.71694e-23	1.25367e-21
WBGene00022856	cth-2	ZK1127.10	168.628	230.58	14166.5	0.472214	0.0477571	9.88781	4.70184e-23	1.58301e-21
WBGene00019799	M151.7	M151.7	17.0945	10.9723	1051.87	-0.628185	0.0635381	-9.88675	4.75214e-23	1.59708e-21
WBGene00020052	R13A5.10	R13A5.10	12.5003	5.45313	272.794	-1.17981	0.11936	-9.88445	4.86232e-23	1.63118e-21
WBGene00020577	T19D12.2	T19D12.2	7.13973	10.4763	1058.34	0.611607	0.0619795	9.8679	5.7352e-23	1.92057e-21
WBGene00012755	Y41C4A.8	Y41C4A.8	4.9889	1.59293	133.861	-1.58569	0.160731	-9.86548	5.87513e-23	1.96393e-21
WBGene00008211	C49F5.7	C49F5.7	73.5407	115.278	1941.88	0.669931	0.0679095	9.86505	5.90065e-23	1.96895e-21
WBGene00000074	adm-2	C04A11.4	8.19773	4.8299	1136.47	-0.755355	0.0766492	-9.85469	6.54154e-23	2.17893e-21
WBGene00004979	sph-1	F42G8.11	16.4669	10.4253	672.08	-0.651667	0.066302	-9.82876	8.46581e-23	2.81488e-21
WBGene00019962	cysl-3	R08E5.2	43.5909	27.3519	876.883	-0.671666	0.068344	-9.82772	8.55334e-23	2.83895e-21
WBGene00012104	sygl-1	T27F6.4	112.442	68.7621	3683.4	-0.672451	0.0684692	-9.82122	9.12342e-23	3.02282e-21
WBGene00006416	sams-5	T13A10.11	28.8245	12.9152	1767.97	-0.982606	0.100065	-9.81968	9.26412e-23	3.06402e-21
WBGene00018460	F45D11.15	F45D11.15	6.32909	0.593925	319.471	-3.2367	0.329633	-9.81912	9.31527e-23	3.07551e-21
WBGene00015494	C05E11.3	C05E11.3	2.26122	0.746783	94.2227	-1.59017	0.161959	-9.81834	9.38778e-23	3.09401e-21
WBGene00012549	Y37D8A.8	Y37D8A.8	5.42036	1.91833	131.874	-1.40458	0.143295	-9.80202	1.1036e-22	3.63086e-21
WBGene00016864	C52A10.3	C52A10.3	0.854148	0.0775446	34.3056	-3.72845	0.380513	-9.79848	1.14296e-22	3.75376e-21
WBGene00021966	Y57G7A.2	Y57G7A.2	1.98849	0.0751578	31.8233	-4.79576	0.489586	-9.79554	1.17665e-22	3.85764e-21
WBGene00019666	sago-1	K12B6.1	17.7048	11.2398	2319.11	-0.630312	0.0643565	-9.79406	1.19397e-22	3.9076e-21
WBGene00016360	C33G8.2	C33G8.2	22.9564	43.3778	2657.16	0.967574	0.0988311	9.79018	1.24072e-22	4.05352e-21
WBGene00003438	msp-45	F58A6.8	198.772	129.241	3373.69	-0.624575	0.063841	-9.78329	1.32828e-22	4.33203e-21
WBGene00002282	let-4	C44H4.2	0.519853	0.0975346	39.2871	-2.68033	0.27426	-9.77293	1.47136e-22	4.79035e-21
WBGene00045366	Y17D7C.3	Y17D7C.3	11.0092	4.38321	336.614	-1.30027	0.133372	-9.7492	1.85929e-22	6.04285e-21
WBGene00044070	set-18	T22A3.4	5.68123	10.6042	753.288	0.927684	0.0954163	9.72248	2.41811e-22	7.84546e-21
WBGene00015067	cest-35.1	B0238.1	1.74225	0.626418	113.109	-1.43224	0.147765	-9.69269	3.23881e-22	1.04901e-20
WBGene00010124	F55G11.4	F55G11.4	3.64533	10.8579	382.576	1.59235	0.164652	9.67103	4.00319e-22	1.29434e-20
WBGene00022334	Y82E9BR.1	Y82E9BR.1	0.710895	0.112561	44.3538	-2.92318	0.302285	-9.67028	4.03257e-22	1.3016e-20
WBGene00000681	col-107	C34H4.4	1.37488	4.06487	131.612	1.52224	0.157642	9.65629	4.62319e-22	1.48967e-20
WBGene00010965	ctc-2	MTCE.31	1433.23	2521.73	73070.2	0.837686	0.0867974	9.65105	4.8654e-22	1.56502e-20
WBGene00001934	his-60	F55G1.11	18.2984	8.61113	319.773	-1.0544	0.109312	-9.64575	5.12375e-22	1.6453e-20
WBGene00013594	Y87G2A.2	Y87G2A.2	11.103	5.89952	471.839	-0.874032	0.0906622	-9.64053	5.39105e-22	1.72818e-20
WBGene00016906	C53D5.5	C53D5.5	10.4395	15.0704	1424.79	0.565043	0.0586426	9.63537	5.66847e-22	1.81401e-20
WBGene00004893	sms-2	F53H8.4	7.70362	4.46354	446.301	-0.752211	0.0781309	-9.62759	6.11491e-22	1.95354e-20
WBGene00018862	wago-2	F55A12.1	58.1851	39.4361	7956.73	-0.557322	0.0579305	-9.62052	6.5498e-22	2.08892e-20
WBGene00015510	erp-44.2	C06A6.5	16.0817	10.8031	973.895	-0.556248	0.057849	-9.61552	6.87609e-22	2.18926e-20
WBGene00017954	F31E8.4	F31E8.4	15.1825	8.03276	465.364	-0.881206	0.0916505	-9.61485	6.92101e-22	2.19982e-20
WBGene00012958	Y47H10A.2	Y47H10A.2	1.16232	0.0175135	43.9152	-6.42992	0.669688	-9.60137	7.88916e-22	2.50331e-20
WBGene00011132	R08A2.1	R08A2.1	10.8354	6.05685	417.394	-0.839535	0.0875356	-9.59079	8.74164e-22	2.76912e-20
WBGene00008606	dhhc-1	F09B12.2	8.44676	3.80819	341.444	-1.11007	0.116104	-9.56102	1.166e-21	3.68737e-20
WBGene00000803	csb-1	F53H4.1	7.02745	4.75846	1026.55	-0.541478	0.0566512	-9.55809	1.19949e-21	3.78689e-20
WBGene00013244	Y56A3A.33	Y56A3A.33	4.04115	1.81704	171.221	-1.18821	0.12459	-9.53696	1.47077e-21	4.63553e-20
WBGene00020022	gldc-1	R12C12.1	58.651	83.8841	11357.3	0.529871	0.0557019	9.51262	1.85916e-21	5.8498e-20
WBGene00011305	R186.1	R186.1	0.62678	2.30508	94.9969	1.91001	0.200804	9.51183	1.87333e-21	5.88452e-20
WBGene00007165	B0391.10	B0391.10	8.67889	12.7175	1085.34	0.574145	0.060406	9.50477	2.00482e-21	6.28701e-20
WBGene00016752	C48E7.7	C48E7.7	180.181	126.606	4690.21	-0.486387	0.0511817	-9.50314	2.03655e-21	6.37585e-20
WBGene00010550	K04B12.2	K04B12.2	6.70515	3.32609	478.57	-0.983153	0.103469	-9.50187	2.06148e-21	6.44315e-20
WBGene00008560	pho-13	F07H5.9	22.2234	33.2964	2184.12	0.610049	0.0642685	9.49221	2.26197e-21	7.05803e-20
WBGene00020516	T15B7.1	T15B7.1	51.9396	31.2699	2855.98	-0.7018	0.0740981	-9.47123	2.76574e-21	8.61559e-20
WBGene00008999	myrf-2	F21A10.2	11.1706	6.79037	1758.06	-0.70877	0.0749504	-9.45653	3.18343e-21	9.90031e-20
WBGene00014807	M04D5.1	M04D5.1	0.718274	0.070001	31.8593	-4.00806	0.423857	-9.45616	3.1946e-21	9.91858e-20
WBGene00194908	F22F7.8	F22F7.8	24.4804	13.4253	593.905	-0.866213	0.0916598	-9.4503	3.37873e-21	1.04729e-19
WBGene00009973	F53C11.3	F53C11.3	28.0555	17.2588	1781.18	-0.686352	0.072709	-9.43972	3.73787e-21	1.15671e-19
WBGene00022346	pals-17	Y82E9BR.13	3.93139	8.32787	289.203	1.08307	0.114959	9.42129	4.45572e-21	1.37657e-19
WBGene00016295	fbxc-40	C32B5.1	0.839124	0.0978541	29.2035	-3.83813	0.407795	-9.41192	4.87156e-21	1.50257e-19
WBGene00044949	Y49A10A.2	Y49A10A.2	6.60481	3.05756	232.813	-1.04775	0.111375	-9.40742	5.08442e-21	1.56565e-19
WBGene00008206	set-6	C49F5.2	3.9573	2.20593	398.281	-0.820093	0.0872024	-9.40448	5.22901e-21	1.60753e-19
WBGene00021542	Y43B11AL.1	Y43B11AL.1	0.801029	0.0307974	30.2679	-4.8663	0.517531	-9.40292	5.3068e-21	1.62878e-19
WBGene00017362	F10G2.1	F10G2.1	35.4133	52.9548	1840.92	0.594352	0.0632806	9.39233	5.86857e-21	1.79826e-19
WBGene00018282	F41D9.2	F41D9.2	8.40517	16.2827	548.001	0.980686	0.104534	9.3815	6.50412e-21	1.98975e-19
WBGene00021298	Y27F2A.6	Y27F2A.6	1.73936	0.546282	87.3405	-1.82751	0.19494	-9.37472	6.93616e-21	2.11847e-19
WBGene00012844	Y43F11A.4	Y43F11A.4	1.23709	0.0999673	27.4252	-4.00178	0.427166	-9.36821	7.37736e-21	2.24955e-19
WBGene00014309	F07H5.5	F07H5.5	285.187	350.958	29209	0.322556	0.0344325	9.36776	7.40864e-21	2.25543e-19
WBGene00018689	F52D2.7	F52D2.7	7.30095	4.38769	495.91	-0.716037	0.0764871	-9.36153	7.85875e-21	2.38858e-19
WBGene00000374	cyp-31A1	C01F6.3	8.12866	11.4486	747.045	0.554833	0.0592822	9.35918	8.03579e-21	2.43843e-19
WBGene00022078	epg-9	Y69A2AR.7	12.0612	7.3565	760.713	-0.7092	0.0757982	-9.35642	8.24832e-21	2.49888e-19
WBGene00004003	pgp-9	C47A10.1	5.7048	10.1109	1658.73	0.856395	0.091593	9.35	8.76448e-21	2.65097e-19
WBGene00009698	F44F1.6	F44F1.6	0.628111	0.0528269	27.8843	-3.94801	0.422639	-9.34134	9.5121e-21	2.87247e-19
WBGene00009016	F21D9.2	F21D9.2	10.7535	5.9552	494.58	-0.846144	0.0906572	-9.33344	1.02491e-20	3.09005e-19
WBGene00003375	mlp-1	T04C9.4	110.341	146.694	3642.28	0.434789	0.0466785	9.31453	1.22489e-20	3.68706e-19
WBGene00017648	ddo-3	F20H11.5	65.6271	49.3377	3947.04	-0.388492	0.0417687	-9.30103	1.39093e-20	4.18013e-19
WBGene00018041	F35D2.3	F35D2.3	2.8414	0.66003	113.402	-2.23516	0.240593	-9.2902	1.53993e-20	4.62054e-19
WBGene00015180	B0416.4	B0416.4	6.97901	3.06629	216.888	-1.15501	0.124383	-9.28595	1.60274e-20	4.8013e-19
WBGene00017593	F19C7.3	F19C7.3	0.841348	0.0714996	29.34	-4.0007	0.430937	-9.28371	1.63676e-20	4.89539e-19
WBGene00003368	mkk-4	F42G10.2	5.29641	2.54756	330.193	-1.02239	0.11021	-9.27678	1.74671e-20	5.21594e-19
WBGene00016575	lido-10	C41H7.5	6.68807	3.33674	277.954	-0.969781	0.104646	-9.26722	1.91062e-20	5.69632e-19
WBGene00003450	msp-57	R13H9.2	287.194	172.105	7942.86	-0.748854	0.0808347	-9.26402	1.96879e-20	5.86044e-19
WBGene00001899	his-25	ZK131.2	1.55738	0.270083	72.0616	-1.66251	0.179531	-9.26033	2.03806e-20	6.057e-19
WBGene00001028	dnj-10	F22B7.5	50.5533	63.9455	4817.32	0.360636	0.0389482	9.25937	2.05639e-20	6.1018e-19
WBGene00020784	tat-4	T24H7.5	66.3145	44.6065	2769.9	-0.50023	0.0541047	-9.24559	2.33956e-20	6.93107e-19
WBGene00009094	F23H12.5	F23H12.5	0.399453	1.07004	105.43	1.5266	0.16514	9.24424	2.36913e-20	7.00762e-19
WBGene00007508	C10C5.4	C10C5.4	23.946	13.8858	1384.12	-0.760247	0.0822484	-9.2433	2.39009e-20	7.05847e-19
WBGene00235353	Y67D8C.23	Y67D8C.23	3.40492	6.97543	161.64	1.11198	0.120322	9.24171	2.42586e-20	7.15286e-19
WBGene00007811	C29F7.2	C29F7.2	7.22446	2.34426	340.247	-1.56872	0.169782	-9.23961	2.47396e-20	7.28323e-19
WBGene00022386	Y95B8A.6	Y95B8A.6	3.47024	6.52438	361.158	1.00042	0.108346	9.23352	2.61875e-20	7.69739e-19
WBGene00019905	R05G9.3	R05G9.3	11.0615	5.84139	430.414	-0.892217	0.0966778	-9.22877	2.73751e-20	8.0339e-19
WBGene00011668	clec-47	T09F5.9	71.8425	14.6559	1332.32	-2.28392	0.247687	-9.22096	2.94448e-20	8.62778e-19
WBGene00020911	cpt-6	W01A11.5	8.6454	3.74481	757.026	-1.18294	0.128408	-9.21234	3.19106e-20	9.33573e-19
WBGene00011864	T20F10.2	T20F10.2	18.963	12.4347	927.98	-0.60505	0.0658717	-9.18528	4.10465e-20	1.19898e-18
WBGene00010034	F54B11.11	F54B11.11	3.76888	1.23925	253.79	-1.61258	0.175624	-9.18198	4.23222e-20	1.23432e-18
WBGene00044725	R11G1.7	R11G1.7	2.29722	0.20426	28.1212	-3.43039	0.373663	-9.18042	4.29414e-20	1.25043e-18
WBGene00021279	Y23H5B.8	Y23H5B.8	1.28611	0.127789	31.5507	-3.24966	0.354091	-9.17749	4.41262e-20	1.28294e-18
WBGene00007906	C33G3.6	C33G3.6	5.22461	3.19254	475.133	-0.688618	0.0752284	-9.15371	5.50134e-20	1.59701e-18
WBGene00013762	Y113G7B.12	Y113G7B.12	3.44171	5.34185	751.586	0.667556	0.0729325	9.15306	5.53436e-20	1.60411e-18
WBGene00007756	C27A7.5	C27A7.5	38.4146	24.7587	3823.94	-0.595718	0.065096	-9.15138	5.6213e-20	1.62679e-18
WBGene00019487	ephx-1	K07D4.7	5.8399	4.19159	829.595	-0.496714	0.0542856	-9.15001	5.69264e-20	1.6449e-18
WBGene00016056	C24D10.5	C24D10.5	4.22582	1.46287	138.765	-1.51707	0.165928	-9.14292	6.07887e-20	1.7538e-18
WBGene00009344	F32H2.7	F32H2.7	41.0058	25.5731	2311.94	-0.653269	0.0715857	-9.12569	7.12813e-20	2.05336e-18
WBGene00019977	fpn-1.2	R09B5.4	4.48147	1.64001	264.384	-1.4001	0.153449	-9.12423	7.22449e-20	2.07793e-18
WBGene00022103	cdh-12	Y71D11A.1	0.541318	0.258528	177.043	-1.14082	0.12512	-9.11784	7.66394e-20	2.20095e-18
WBGene00006679	twk-26	C33D12.3	3.56828	1.80727	253.581	-1.00141	0.109845	-9.1166	7.75205e-20	2.22285e-18
WBGene00012783	Y43C5A.3	Y43C5A.3	13.962	25.2268	735.659	0.887623	0.0974041	9.11279	8.02899e-20	2.29874e-18
WBGene00011399	T03F6.3	T03F6.3	92.7447	67.3841	4151	-0.441179	0.0485381	-9.08934	9.96465e-20	2.84858e-18
WBGene00022262	Y73C8C.3	Y73C8C.3	0.464356	0.0168686	32.7989	-5.71449	0.630171	-9.06815	1.21053e-19	3.45526e-18
WBGene00018094	F36F12.3	F36F12.3	1.34576	0.334011	46.2737	-2.47116	0.272692	-9.06208	1.27985e-19	3.64758e-18
WBGene00000831	ctl-2	Y54G11A.5	32.5778	19.0745	1898.9	-0.755751	0.0834847	-9.05257	1.39644e-19	3.97381e-18
WBGene00007565	clec-48	C14A6.1	56.8264	38.2236	2469.56	-0.54813	0.0605694	-9.04961	1.43476e-19	4.07668e-18
WBGene00021188	Y13C8A.1	Y13C8A.1	1.11002	0.0606918	25.7188	-3.73301	0.412854	-9.04196	1.53887e-19	4.36588e-18
WBGene00010453	fozi-1	K01B6.1	1.84856	3.52716	409.532	0.971195	0.107473	9.03667	1.6151e-19	4.57523e-18
WBGene00003046	lir-3	F37H8.1	3.67212	1.52312	123.948	-1.22199	0.135385	-9.026	1.78055e-19	5.03629e-18
WBGene00077765	T20F10.8	T20F10.8	0.913708	0.248356	48.1686	-2.01095	0.222927	-9.02066	1.86959e-19	5.28018e-18
WBGene00018786	hmbx-1	F54A5.1	5.50248	2.28363	338.277	-1.22798	0.136199	-9.01602	1.95043e-19	5.5002e-18
WBGene00002038	hum-5	T02C12.1	17.4771	24.5755	3686.25	0.511685	0.0567884	9.01039	2.05328e-19	5.78155e-18
WBGene00015518	C06E1.1	C06E1.1	2.61393	0.724858	56.401	-1.90018	0.211019	-9.0048	2.16066e-19	6.07479e-18
WBGene00001493	frm-7	C51F7.1	18.8128	11.3501	2786.79	-0.710804	0.0789529	-9.00289	2.19855e-19	6.17207e-18
WBGene00021293	Y25C1A.6	Y25C1A.6	1.58019	0.172233	32.5233	-3.13083	0.347824	-9.00121	2.23251e-19	6.25804e-18
WBGene00004771	sem-2	C32E12.5	1.82939	0.711886	134.204	-1.44524	0.160589	-8.99965	2.2644e-19	6.33797e-18
WBGene00010563	K04G2.4	K04G2.4	19.3685	10.4508	694.709	-0.85577	0.0951046	-8.9982	2.29454e-19	6.41275e-18
WBGene00000968	dhs-4	T05F1.10	3.28454	1.39149	127.738	-1.20301	0.133918	-8.98318	2.63057e-19	7.34092e-18
WBGene00009572	F40D4.13	F40D4.13	0.458939	2.42092	81.6313	2.44587	0.272421	8.97827	2.75049e-19	7.66419e-18
WBGene00000761	coq-1	C24A11.9	20.2536	27.0544	1957.44	0.442519	0.0493351	8.96967	2.97396e-19	8.27459e-18
WBGene00020199	metl-9	T03G11.6	18.6628	11.7639	987.748	-0.649712	0.0724452	-8.96831	3.01087e-19	8.36486e-18
WBGene00021214	hasp-2	Y18H1A.10	4.59833	2.79764	394.383	-0.747383	0.0833823	-8.96333	3.15023e-19	8.7391e-18
WBGene00008940	F18H3.4	F18H3.4	6.75182	4.36255	560.336	-0.615367	0.0686661	-8.96172	3.19651e-19	8.85438e-18
WBGene00019729	M02D8.3	M02D8.3	4.49157	2.71639	554.64	-0.665451	0.0742628	-8.96076	3.22461e-19	8.91904e-18
WBGene00009493	hrg-4	F36H1.5	17.9927	29.192	840.431	0.732941	0.0818025	8.95988	3.25041e-19	8.97717e-18
WBGene00003599	nhl-3	W04H10.3	6.58149	4.10327	598.092	-0.6702	0.0749672	-8.93992	3.89469e-19	1.07407e-17
WBGene00009005	F21C3.6	F21C3.6	4.75687	1.21411	102.931	-1.91041	0.213788	-8.93601	4.03469e-19	1.11105e-17
WBGene00020649	sma-10	T21D12.9	5.86981	8.51099	1098.97	0.560536	0.0627414	8.93407	4.10625e-19	1.1291e-17
WBGene00010221	F57G12.1	F57G12.1	18.2024	30.3655	2719.47	0.761	0.0852355	8.92821	4.32969e-19	1.18879e-17
WBGene00008334	sdz-8	C55A6.5	3.91939	1.60288	126.971	-1.34619	0.150821	-8.92574	4.42723e-19	1.2138e-17
WBGene00011993	T24D5.5	T24D5.5	1.07183	0.219333	37.1883	-2.41406	0.270559	-8.92248	4.55973e-19	1.2483e-17
WBGene00011221	R10E12.2	R10E12.2	4.23728	2.24307	248.141	-0.910257	0.102048	-8.91991	4.66682e-19	1.27575e-17
WBGene00009028	F21H7.2	F21H7.2	13.3134	8.01471	899.782	-0.710609	0.079761	-8.90923	5.139e-19	1.40279e-17
WBGene00000899	daf-3	F25E2.5	7.85712	5.11909	918.06	-0.724155	0.0813652	-8.90006	5.58186e-19	1.52146e-17
WBGene00021544	Y43B11AR.3	Y43B11AR.3	8.75645	12.5516	613.305	0.556621	0.0625473	8.89919	5.62545e-19	1.53112e-17
WBGene00004276	rab-14	K09A9.2	24.0892	16.6008	1280.24	-0.508477	0.0571432	-8.89829	5.6714e-19	1.54139e-17
WBGene00012073	cpd-2	T27A8.1	5.4039	2.85591	355.025	-0.922773	0.103731	-8.89586	5.79704e-19	1.57326e-17
WBGene00022512	dot-1.5	ZC53.6	1.79899	0.499524	80.2382	-1.99441	0.224206	-8.89543	5.81931e-19	1.57702e-17
WBGene00013438	ztf-29	Y66D12A.12	5.76997	3.18888	341.607	-0.85217	0.0958121	-8.89418	5.88509e-19	1.59254e-17
WBGene00018217	F40A3.2	F40A3.2	31.6859	46.8708	1894.73	0.598559	0.0673166	8.8917	6.01828e-19	1.62624e-17
WBGene00003661	nhr-71	K11E4.5	14.6084	9.04377	1453.62	-0.662822	0.0745859	-8.8867	6.29519e-19	1.69861e-17
WBGene00012841	Y43F11A.1	Y43F11A.1	1.07367	0.0714389	25.0799	-4.58313	0.516343	-8.87615	6.9217e-19	1.86498e-17
WBGene00006384	taf-3	C11G6.1	11.4754	8.45163	1513.65	-0.454336	0.0511918	-8.87518	6.98194e-19	1.87851e-17
WBGene00008495	F01D5.5	F01D5.5	4.60211	12.242	251.363	1.41956	0.159978	8.87344	7.09191e-19	1.90537e-17
WBGene00015040	cyp-34A5	B0213.10	0.326312	1.32624	66.488	2.0696	0.233629	8.85845	8.11327e-19	2.17666e-17
WBGene00011398	qdpr-1	T03F6.1	92.5792	116.467	4752.8	0.350725	0.0396276	8.8505	8.71252e-19	2.33408e-17
WBGene00021055	W06A11.4	W06A11.4	2.59673	5.19573	225.829	1.00266	0.113294	8.85008	8.74545e-19	2.33956e-17
WBGene00005022	sqv-4	F29F11.1	132.077	100.145	9733.29	-0.380589	0.0430143	-8.84797	8.91281e-19	2.38094e-17
WBGene00015899	C17E7.4	C17E7.4	41.897	23.9586	2040.41	-0.784603	0.0886915	-8.84643	9.03626e-19	2.41048e-17
WBGene00016980	C56G2.5	C56G2.5	8.06782	4.67178	749.049	-0.780841	0.0882926	-8.84378	9.25323e-19	2.46486e-17
WBGene00021564	Y45G12B.3	Y45G12B.3	23.381	30.6399	2011.67	0.419505	0.0474889	8.83374	1.01229e-18	2.6927e-17
WBGene00020350	T08B2.12	T08B2.12	176.957	130.174	4728.91	-0.412734	0.0468311	-8.81325	1.21564e-18	3.22902e-17
WBGene00015378	C03B1.7	C03B1.7	3.84055	2.09463	440.959	-0.858489	0.0974495	-8.80959	1.25609e-18	3.33175e-17
WBGene00016087	C25A11.2	C25A11.2	13.8449	9.29361	1372.76	-0.539102	0.0612235	-8.80547	1.30311e-18	3.45157e-17
WBGene00010174	F56H9.2	F56H9.2	222.845	138.032	3248.1	-0.668956	0.0759785	-8.80455	1.31381e-18	3.47501e-17
WBGene00003981	pes-8	F18G5.2	1.77196	3.25993	261.927	0.977844	0.111119	8.79996	1.36867e-18	3.61502e-17
WBGene00009883	F49C12.14	F49C12.14	7.67713	13.183	410.462	0.803541	0.0913338	8.79785	1.39465e-18	3.67706e-17
WBGene00006504	kcc-1	R13A1.2	29.0952	18.2761	5071.81	-0.630341	0.0716481	-8.79773	1.39608e-18	3.67706e-17
WBGene00001329	epn-1	T04C10.2	46.5673	30.687	4186.99	-0.578163	0.0657232	-8.79695	1.40586e-18	3.69764e-17
WBGene00016305	fbxc-57	C32B5.12	0.603462	0.057417	24.2543	-3.64011	0.413899	-8.79468	1.43459e-18	3.7679e-17
WBGene00020219	T05A7.1	T05A7.1	21.0004	10.8715	697.351	-0.911793	0.103817	-8.78269	1.59612e-18	4.1863e-17
WBGene00021879	clec-83	Y54G2A.14	29.7859	42.1665	2155.01	0.521109	0.0593607	8.77868	1.65402e-18	4.33209e-17
WBGene00004157	pqn-75	W03D2.1	5.08043	9.6446	600.422	0.910853	0.103855	8.7704	1.78036e-18	4.6565e-17
WBGene00003464	msp-77	F32B6.6	68.5746	48.8191	1102.29	-0.529598	0.0604597	-8.75953	1.96069e-18	5.12101e-17
WBGene00000971	dhs-7	E04F6.7	4.94658	2.24585	233.312	-1.08088	0.123469	-8.75422	2.0552e-18	5.36039e-17
WBGene00010887	M7.12	M7.12	11.7827	6.09179	418.565	-0.943924	0.107856	-8.75169	2.10172e-18	5.4741e-17
WBGene00006495	cpna-1	F31D5.3	15.3248	20.493	3317.91	0.442013	0.0505164	8.74989	2.13556e-18	5.55452e-17
WBGene00014106	ZK856.5	ZK856.5	3.90246	1.38956	215.067	-1.48198	0.169439	-8.74641	2.20256e-18	5.72086e-17
WBGene00010961	nduo-2	MTCE.16	153.874	390.215	12513.1	1.38897	0.158851	8.74388	2.25244e-18	5.84232e-17
WBGene00018657	acl-4	F49H12.6	38.4417	28.0778	3959.53	-0.425618	0.048691	-8.7412	2.30649e-18	5.97426e-17
WBGene00010424	lep-5	H36L18.2	116.215	176.926	4456.87	0.633702	0.0726377	8.72415	2.6819e-18	6.93707e-17
WBGene00015586	lido-1	C08A9.6	4.74745	2.19523	240.422	-1.14474	0.131316	-8.71742	2.84617e-18	7.35182e-17
WBGene00016266	idhg-2	C30F12.7	19.4848	27.2704	1775.95	0.505871	0.0580437	8.71534	2.89884e-18	7.47757e-17
WBGene00006555	tbx-36	ZK829.5	8.35684	4.8234	397.274	-0.763214	0.0877015	-8.70241	3.24914e-18	8.36965e-17
WBGene00001792	gst-44	F13A7.10	1.83909	0.476204	56.7435	-1.91119	0.219757	-8.69683	3.41284e-18	8.7793e-17
WBGene00017848	F27B3.6	F27B3.6	1.21358	0.137268	28.8595	-3.23919	0.372563	-8.69434	3.48857e-18	8.96179e-17
WBGene00014244	ZK1307.1	ZK1307.1	26.5076	40.5296	1768.86	0.631077	0.072599	8.69265	3.54088e-18	9.08374e-17
WBGene00012136	T28F4.1	T28F4.1	9.54368	15.3012	879.191	0.693411	0.0798352	8.68553	3.76995e-18	9.65818e-17
WBGene00004270	rab-6.2	T25G12.4	22.771	15.9905	1042.96	-0.474689	0.0546593	-8.68449	3.80434e-18	9.73299e-17
WBGene00011879	pho-7	T21B6.2	7.31759	3.94116	384.316	-0.872222	0.10046	-8.68231	3.87825e-18	9.90857e-17
WBGene00020707	wago-10	T22H9.3	2.22694	3.86154	505.833	0.7959	0.09169	8.68034	3.94591e-18	1.00677e-16
WBGene00001086	dpy-27	R13G10.1	10.5055	6.32616	2114.09	-0.70773	0.0815379	-8.67977	3.9657e-18	1.01045e-16
WBGene00006619	try-1	ZK546.15	48.6432	30.9764	2118.89	-0.632263	0.0728671	-8.67694	4.06552e-18	1.03447e-16
WBGene00044436	Y47G6A.31	Y47G6A.31	2.80807	0.844792	73.4264	-1.61898	0.186594	-8.67646	4.0828e-18	1.03746e-16
WBGene00008912	F17C8.7	F17C8.7	22.7655	15.2847	914.248	-0.572401	0.066002	-8.67247	4.22846e-18	1.07302e-16
WBGene00007927	C34C12.8	C34C12.8	68.8823	90.3553	3806.86	0.414123	0.0477602	8.67089	4.28748e-18	1.08653e-16
WBGene00000993	dhs-30	T25G12.7	20.9738	14.2803	913.873	-0.54691	0.0630905	-8.66865	4.37278e-18	1.10665e-16
WBGene00018433	ceh-82	F45C12.2	2.04536	0.023749	47.3897	-7.27539	0.83976	-8.66366	4.56845e-18	1.15461e-16
WBGene00012317	ztf-6	W06H12.1	7.50296	4.62558	658.746	-0.673971	0.0778006	-8.66279	4.60337e-18	1.16187e-16
WBGene00018330	elks-1	F42A6.9	9.1096	5.73615	1108.87	-0.644513	0.0744279	-8.65957	4.73548e-18	1.19361e-16
WBGene00010962	ctc-3	MTCE.23	2428.93	3971.95	130326	0.731159	0.0845392	8.64876	5.20627e-18	1.31051e-16
WBGene00000749	col-176	ZC373.7	3.58372	7.11534	303.758	0.99284	0.114814	8.64737	5.27009e-18	1.3248e-16
WBGene00021747	Y50D4C.2	Y50D4C.2	5.26317	2.86209	422.255	-0.694937	0.0804134	-8.64206	5.52062e-18	1.38592e-16
WBGene00011099	nhr-208	R07B7.15	0.299002	0.997533	51.8499	1.90569	0.220806	8.6306	6.10296e-18	1.53007e-16
WBGene00018459	F45D11.14	F45D11.14	6.76574	0.790375	347.637	-3.13274	0.363305	-8.62291	6.52725e-18	1.63425e-16
WBGene00008780	hxk-1	F14B4.2	146.543	109.147	13284.5	-0.405871	0.0470958	-8.61798	6.81458e-18	1.70392e-16
WBGene00007838	fbxa-168	C31C9.4	0.656774	0.0735576	25.3065	-3.59482	0.418054	-8.59894	8.04524e-18	2.00895e-16
WBGene00018465	F45E1.4	F45E1.4	7.7928	13.0112	598.948	0.794116	0.0923916	8.59511	8.31823e-18	2.07436e-16
WBGene00001066	dpy-4	Y41E3.2	0.676014	1.93952	69.1888	1.57838	0.183659	8.59407	8.39449e-18	2.09059e-16
WBGene00021412	cyp-29A3	Y38C9B.1	3.92577	1.60966	235.328	-1.26264	0.147042	-8.58694	8.93129e-18	2.22133e-16
WBGene00020860	nspd-10	T27C10.7	119.992	165.84	2486.68	0.483794	0.0563657	8.58313	9.23256e-18	2.29322e-16
WBGene00009855	clec-22	F49A5.3	0.323653	1.00691	45.243	2.0308	0.236646	8.5816	9.35626e-18	2.32087e-16
WBGene00021565	Y45G12C.1	Y45G12C.1	2.55022	4.76148	245.223	0.945102	0.110236	8.57345	1.00434e-17	2.48803e-16
WBGene00002213	kin-32	C30F8.4	3.36041	2.00708	396.511	-0.74966	0.087456	-8.57186	1.0183e-17	2.51929e-16
WBGene00015776	dct-1	C14F5.1	6.56771	3.02875	296.734	-1.09252	0.127495	-8.56909	1.04305e-17	2.57711e-16
WBGene00018500	msrp-4	F46F5.9	2.00878	6.46818	93.7859	1.66292	0.194117	8.56658	1.06606e-17	2.63049e-16
WBGene00003647	nhr-57	T05B4.2	3.51964	1.7379	196.01	-0.991618	0.115775	-8.56506	1.08024e-17	2.66199e-16
WBGene00003457	msp-64	ZK1248.6	125.847	189.338	3024.5	0.601558	0.0702567	8.56228	1.1066e-17	2.72338e-16
WBGene00016188	sec-15	C28G1.3	7.47928	4.91358	843.985	-0.593558	0.0693553	-8.55822	1.14621e-17	2.81715e-16
WBGene00194695	B0462.5	B0462.5	0.0898764	1.01811	25.7476	3.64381	0.426086	8.55182	1.21166e-17	2.97411e-16
WBGene00020434	T11F8.2	T11F8.2	3.66787	1.52999	189.351	-1.20544	0.141007	-8.54881	1.24367e-17	3.04871e-16
WBGene00014117	clec-91	ZK858.3	156.771	105.566	5715.28	-0.539816	0.0632685	-8.53215	1.43658e-17	3.517e-16
WBGene00000546	clp-6	Y77E11A.10	14.8662	9.15134	1302.55	-0.674336	0.0790362	-8.53199	1.43853e-17	3.51717e-16
WBGene00006496	cgef-1	C14A11.3	8.75031	6.23559	857.606	-0.593588	0.0695809	-8.5309	1.45208e-17	3.54568e-16
WBGene00020369	exc-15	T08H10.1	103.936	71.2735	5288.87	-0.520351	0.0610622	-8.52166	1.57288e-17	3.83566e-16
WBGene00013560	zip-12	Y75B8A.29	13.6055	24.9356	1279.76	0.868721	0.101958	8.52035	1.59071e-17	3.87411e-16
WBGene00001778	gst-30	ZK546.11	3.05311	0.954196	77.2778	-1.71292	0.201088	-8.51823	1.62007e-17	3.9405e-16
WBGene00003597	nhl-1	F54G8.4	2.74093	5.44032	706.06	1.01762	0.119535	8.5132	1.69198e-17	4.11006e-16
WBGene00044268	T27E7.10	T27E7.10	4.01668	1.09188	64.5062	-1.66597	0.195718	-8.51212	1.70788e-17	4.14332e-16
WBGene00010967	nduo-5	MTCE.35	112.082	258.546	15500.7	1.22602	0.144102	8.50799	1.7697e-17	4.28775e-16
WBGene00011791	pap-2	T15H9.6	0.47337	0.0339198	24.0053	-4.46939	0.527534	-8.47224	2.40715e-17	5.82467e-16
WBGene00001837	hda-4	C10E2.3	9.59742	5.643	1251.71	-0.718191	0.0848793	-8.46132	2.64372e-17	6.38889e-16
WBGene00022591	cuti-1	ZC328.1	2.49123	0.705781	61.4437	-1.76828	0.209032	-8.45938	2.68798e-17	6.48747e-16
WBGene00077772	T02G6.10	T02G6.10	1.65844	0.231358	51.9684	-2.81734	0.333072	-8.45865	2.70479e-17	6.51967e-16
WBGene00000301	cav-1	T13F2.8	6.54224	0.214559	152.7	-5.02684	0.594605	-8.45409	2.81275e-17	6.77118e-16
WBGene00003378	mml-1	T20B12.6	7.02562	4.35166	984.571	-0.671085	0.0793923	-8.45277	2.84474e-17	6.83941e-16
WBGene00010503	K02C4.5	K02C4.5	8.4545	12.5191	766.596	0.587081	0.069501	8.44708	2.98668e-17	7.17147e-16
WBGene00018461	F45D11.16	F45D11.16	5.9185	0.578749	296.792	-3.33411	0.39474	-8.44633	3.00606e-17	7.20877e-16
WBGene00017135	EEED8.4	EEED8.4	1.83064	0.318537	41.1672	-2.60807	0.308854	-8.44435	3.05741e-17	7.32254e-16
WBGene00009877	F49C12.7	F49C12.7	9.66646	6.2023	606.49	-0.607604	0.0719905	-8.44006	3.1718e-17	7.58683e-16
WBGene00006056	sss-1	F32B6.5	178.876	132.055	7096.93	-0.417408	0.0494742	-8.43689	3.25898e-17	7.78543e-16
WBGene00010726	K09E9.3	K09E9.3	8.39588	5.49101	620.497	-0.587449	0.0697537	-8.42176	3.70874e-17	8.83735e-16
WBGene00004216	ptr-1	C24B5.3	0.845469	0.197819	77.4293	-2.29776	0.272835	-8.4218	3.70732e-17	8.83735e-16
WBGene00007793	C28D4.5	C28D4.5	20.9285	13.3459	1130.86	-0.608927	0.0723211	-8.41977	3.77214e-17	8.97703e-16
WBGene00009367	F33H2.3	F33H2.3	48.851	31.5995	1880.77	-0.604978	0.0718538	-8.41957	3.77862e-17	8.98105e-16
WBGene00020311	T07D3.9	T07D3.9	21.7747	12.1276	1328.81	-0.821435	0.0975673	-8.41916	3.79194e-17	8.98991e-16
WBGene00021743	Y50D4B.4	Y50D4B.4	43.2409	32.1781	4431.02	-0.420041	0.0498906	-8.41924	3.78923e-17	8.98991e-16
WBGene00018407	F44B9.2	F44B9.2	12.8013	17.6747	1271.07	0.48512	0.0576441	8.41578	3.90304e-17	9.24164e-16
WBGene00012115	T28B8.4	T28B8.4	4.09844	1.99517	930.744	-1.02075	0.121296	-8.41539	3.916e-17	9.26061e-16
WBGene00002069	ikb-1	C04F12.3	2.00223	3.33229	272.505	0.748001	0.0888947	8.41446	3.94708e-17	9.31716e-16
WBGene00007047	wts-1	T20F10.1	6.48955	3.33244	775.428	-0.956974	0.113731	-8.41438	3.94985e-17	9.31716e-16
WBGene00012404	Y6G8.2	Y6G8.2	0.244796	0.893334	84.8251	2.03643	0.242077	8.41234	4.01912e-17	9.46867e-16
WBGene00022133	Y71F9B.15	Y71F9B.15	1.91264	3.74687	335.262	0.988339	0.117497	8.41159	4.04506e-17	9.51782e-16
WBGene00015901	nhr-158	C17E7.6	0.817672	0.139871	30.3167	-2.77641	0.330222	-8.40771	4.18084e-17	9.82499e-16
WBGene00008644	F10C2.3	F10C2.3	1.65997	0.971969	70.4907	-1.73968	0.206995	-8.40443	4.29929e-17	1.00907e-15
WBGene00007395	dcar-1	C06H5.7	21.5943	28.7061	1803.94	0.422193	0.0502373	8.40398	4.31604e-17	1.01173e-15
WBGene00020878	T28A11.16	T28A11.16	2.48577	4.71761	169.368	1.019	0.121316	8.39957	4.48106e-17	1.04911e-15
WBGene00001820	ham-1	F53B2.6	1.31289	0.464353	82.7672	-1.51604	0.180497	-8.39924	4.49371e-17	1.05076e-15
WBGene00009201	F28C1.3	F28C1.3	15.2251	10.1622	2489.91	-0.549065	0.0653921	-8.3965	4.59971e-17	1.0742e-15
WBGene00003452	msp-59	ZK354.11	84.1404	56.3435	1251.45	-0.55042	0.0655885	-8.39202	4.77867e-17	1.11461e-15
WBGene00007765	C27B7.9	C27B7.9	12.9287	5.45691	249.841	-1.20761	0.144121	-8.3791	5.33332e-17	1.24243e-15
WBGene00003448	msp-55	C09B9.6	400.833	264.817	11445.1	-0.574399	0.0685699	-8.37684	5.43668e-17	1.26494e-15
WBGene00020386	dach-1	T09H2.1	2.78397	0.900422	153.089	-1.65619	0.197772	-8.37426	5.55721e-17	1.29138e-15
WBGene00000406	cdk-4	F18H3.5	4.02895	1.82903	200.325	-1.10698	0.132224	-8.37198	5.66582e-17	1.3142e-15
WBGene00006639	tsp-13	Y39B6A.6	1.94647	0.631561	69.551	-1.62383	0.193962	-8.3719	5.66944e-17	1.3142e-15
WBGene00010199	bet-2	F57C7.1	12.3379	7.47139	2192.71	-0.702556	0.0839268	-8.37106	5.71045e-17	1.32207e-15
WBGene00016088	clec-266	C25B8.4	1.27558	0.0539817	25.4769	-4.34577	0.51946	-8.36594	5.96389e-17	1.37905e-15
WBGene00044019	C55A6.12	C55A6.12	28.3738	42.9091	1248.44	0.614489	0.0734657	8.36429	6.04763e-17	1.39606e-15
WBGene00004210	ptc-3	Y110A2AL.8	6.03619	4.21002	1177.47	-0.484878	0.0579707	-8.3642	6.05236e-17	1.39606e-15
WBGene00021928	Y55F3AM.11	Y55F3AM.11	6.13315	13.5638	551.363	1.18116	0.141268	8.36117	6.20977e-17	1.43061e-15
WBGene00020339	ttr-59	T08A9.11	25.4839	35.4454	1068.4	0.490358	0.058649	8.3609	6.22421e-17	1.43218e-15
WBGene00007129	B0272.3	B0272.3	52.9048	36.1781	2490.06	-0.527432	0.0630989	-8.35881	6.33536e-17	1.45597e-15
WBGene00010083	xdh-1	F55B11.1	8.95907	13.3257	2333.04	0.582992	0.0697664	8.35635	6.46878e-17	1.48481e-15
WBGene00004195	prx-6	F39G3.7	3.31601	1.95084	313.356	-0.755433	0.0904721	-8.3499	6.83226e-17	1.56632e-15
WBGene00020502	T14B4.8	T14B4.8	1.71553	0.648967	71.6251	-1.62122	0.194267	-8.34531	7.10254e-17	1.6263e-15
WBGene00019343	nep-18	K02F6.9	3.6527	1.97017	333.931	-0.838099	0.100466	-8.34208	7.29922e-17	1.6693e-15
WBGene00015050	clec-51	B0218.6	19.2965	13.641	954.368	-0.610189	0.0731696	-8.33939	7.46759e-17	1.70572e-15
WBGene00003466	msp-79	T13F2.10	344.432	261.424	7493.44	-0.429404	0.0515252	-8.33385	7.82567e-17	1.78534e-15
WBGene00015884	C17B7.10	C17B7.10	0.15501	0.713493	37.846	2.47438	0.297097	8.32851	8.18671e-17	1.86544e-15
WBGene00003458	msp-65	ZK354.1	49.6844	33.6056	736.269	-0.570654	0.0686288	-8.31508	9.16937e-17	2.08681e-15
WBGene00001156	ech-7	Y105E8A.4	79.3156	134.602	4554.33	0.781362	0.0940471	8.3082	9.71671e-17	2.2087e-15
WBGene00017329	ugt-39	F10D2.2	3.52926	2.01582	268.716	-0.810484	0.09762	-8.30243	1.02e-16	2.31574e-15
WBGene00194912	ZK856.18	ZK856.18	9.56086	5.41819	376.379	-0.795059	0.0958045	-8.29877	1.05193e-16	2.38535e-15
WBGene00004356	rhi-1	F46H6.1	31.5841	19.6735	1088.11	-0.666961	0.080609	-8.27403	1.2951e-16	2.93321e-15
WBGene00004128	pqn-41	F53A3.4	15.7859	24.1786	4615.71	0.730336	0.0882798	8.27297	1.30663e-16	2.95577e-15
WBGene00009396	clec-65	F35C5.8	40.8299	69.2104	3386.32	0.780592	0.0943631	8.27222	1.31483e-16	2.97072e-15
WBGene00011935	scrm-1	T22H2.5	10.7225	5.96063	488.605	-0.82871	0.100196	-8.27091	1.32943e-16	3.00009e-15
WBGene00010637	K07F5.12	K07F5.12	13.3724	7.68297	629.044	-0.775522	0.0937901	-8.2687	1.35423e-16	3.05239e-15
WBGene00011497	T05F1.13	T05F1.13	5.14352	2.77838	263.629	-0.873331	0.105665	-8.26507	1.39616e-16	3.14313e-15
WBGene00007461	C08F11.14	C08F11.14	1.13083	0.393097	111.28	-1.60096	0.194076	-8.24916	1.59513e-16	3.58676e-15
WBGene00018054	F35F10.4	F35F10.4	0.691048	1.4877	131.455	1.25843	0.152567	8.24835	1.60595e-16	3.60675e-15
WBGene00004978	spg-7	Y47G6A.10	57.0962	71.6594	8480.63	0.357792	0.0433791	8.24802	1.61036e-16	3.61233e-15
WBGene00016644	abhd-3.2	C44C1.5	38.9833	59.4472	3543.52	0.646829	0.0784357	8.24662	1.62935e-16	3.65056e-15
WBGene00000630	col-53	M01A12.1	1.4703	3.21114	117.412	1.14618	0.139049	8.24297	1.67995e-16	3.75943e-15
WBGene00021505	Y41D4A.3	Y41D4A.3	0.744385	0.0918969	27.0545	-3.00053	0.364215	-8.23834	1.74623e-16	3.90309e-15
WBGene00006431	tag-52	C02F12.4	9.30277	5.47974	861.983	-0.743254	0.0902822	-8.23256	1.83255e-16	4.09118e-15
WBGene00021763	Y51F10.2	Y51F10.2	149.885	105.942	7355.89	-0.476285	0.0578758	-8.22942	1.88117e-16	4.19471e-15
WBGene00019255	H32C10.1	H32C10.1	9.66097	6.6108	546.631	-0.571197	0.0695002	-8.21864	2.05826e-16	4.58415e-15
WBGene00019260	H34I24.1	H34I24.1	10.2674	5.92118	356.242	-0.768395	0.0935351	-8.21504	2.12089e-16	4.71803e-15
WBGene00011805	T16G12.4	T16G12.4	17.501	11.775	608.416	-0.551294	0.0671129	-8.21442	2.13186e-16	4.73681e-15
WBGene00007257	C01H6.8	C01H6.8	7.94367	14.3298	413.819	0.859261	0.104674	8.20892	2.23196e-16	4.95336e-15
WBGene00011166	chil-22	R09D1.10	1.5162	3.30876	189.099	1.16694	0.14228	8.20174	2.36937e-16	5.25211e-15
WBGene00020160	igcm-3	T02C5.3	7.75646	4.28137	740.323	-0.823616	0.100463	-8.19822	2.43966e-16	5.40153e-15
WBGene00003626	nhr-32	K08H2.8	5.32015	3.20794	344.353	-0.708	0.086384	-8.19597	2.48581e-16	5.49721e-15
WBGene00010274	F58G6.3	F58G6.3	22.1547	44.1659	832.787	1.00411	0.122577	8.19169	2.57581e-16	5.68954e-15
WBGene00019101	F59B1.10	F59B1.10	1.1681	0.368042	56.0425	-1.79927	0.219787	-8.18643	2.69098e-16	5.93694e-15
WBGene00017941	F31A9.2	F31A9.2	1.14371	0.0959024	21.6305	-3.65565	0.446621	-8.18514	2.71987e-16	5.99362e-15
WBGene00000176	aqp-8	K02G10.7	39.6668	26.8118	2130	-0.551892	0.0674286	-8.18483	2.72685e-16	6.00194e-15
WBGene00008298	C54D10.3	C54D10.3	29.3189	43.3006	1208.58	0.594675	0.0726716	8.18304	2.76778e-16	6.08489e-15
WBGene00015573	C07G1.7	C07G1.7	0.0658386	6.33434	126.121	6.40455	0.784035	8.1687	3.1173e-16	6.84527e-15
WBGene00018252	F40H3.6	F40H3.6	1.49205	0.219296	30.2818	-2.67058	0.327669	-8.15025	3.63168e-16	7.96548e-15
WBGene00017339	F10D7.2	F10D7.2	4.90323	2.46338	300.338	-0.962867	0.118191	-8.14672	3.7393e-16	8.19195e-15
WBGene00001403	fbl-1	F56H11.1	13.9189	19.2833	2027.87	0.494204	0.0606646	8.1465	3.74615e-16	8.19737e-15
WBGene00004300	ram-2	F38A3.2	46.2682	80.0223	3331.17	0.80554	0.0990733	8.13074	4.26677e-16	9.32572e-15
WBGene00009515	clec-170	F38A1.1	5.93781	9.47405	662.202	0.699265	0.0860144	8.12962	4.30635e-16	9.40129e-15
WBGene00000981	dhs-18	C45B11.3	11.8952	7.22463	486.135	-0.690215	0.0849216	-8.12768	4.37596e-16	9.54214e-15
WBGene00019530	scrm-8	K08D10.7	7.27888	4.17816	296.136	-0.798983	0.0983531	-8.12361	4.52503e-16	9.85574e-15
WBGene00000004	aat-3	F52H2.2	7.89389	5.00611	595.076	-0.648013	0.0798084	-8.1196	4.6771e-16	1.01751e-14
WBGene00016355	lact-5	C33F10.7	2.46665	4.23003	241.95	0.80276	0.0988761	8.11885	4.70639e-16	1.0227e-14
WBGene00009857	clec-28	F49A5.5	0.148342	0.947933	36.4379	2.94375	0.362734	8.11543	4.84071e-16	1.05067e-14
WBGene00006047	ssp-19	C55C2.2	19.4057	27.3593	685.835	0.552861	0.0681654	8.11059	5.03754e-16	1.09213e-14
WBGene00008754	F13E9.5	F13E9.5	7.64791	4.02097	307.08	-0.890642	0.109863	-8.10681	5.19643e-16	1.12527e-14
WBGene00003997	pgp-3	ZK455.7	3.84862	5.44397	958.032	0.527049	0.0650548	8.10161	5.42351e-16	1.17309e-14
WBGene00008139	C47D12.5	C47D12.5	11.918	7.81197	491.195	-0.573426	0.0708097	-8.09813	5.58083e-16	1.20537e-14
WBGene00002081	ina-1	F54G8.3	12.7079	9.23557	2196.61	-0.435685	0.0538014	-8.09803	5.58557e-16	1.20537e-14
WBGene00021880	Y54G2A.15	Y54G2A.15	15.1843	9.6022	413.764	-0.628857	0.0777134	-8.09201	5.86893e-16	1.26506e-14
WBGene00006649	tth-1	F08F1.8	15.8154	10.4839	514.142	-0.54988	0.0679631	-8.09087	5.92418e-16	1.2755e-14
WBGene00044736	gfrp-1	Y38C1AA.13	6.6239	11.708	238.137	0.849631	0.105033	8.08916	6.00798e-16	1.29206e-14
WBGene00003555	nas-39	F38E9.2	1.77643	0.948082	218.91	-0.936291	0.115798	-8.08556	6.18774e-16	1.32919e-14
WBGene00016029	elf-1	C24A1.2	3.47895	1.60295	238.883	-1.07111	0.132484	-8.08485	6.22398e-16	1.33545e-14
WBGene00019313	btb-10	K02E7.9	0.897698	0.0473443	24.6919	-4.4288	0.548594	-8.073	6.85928e-16	1.47008e-14
WBGene00009042	F22B5.4	F22B5.4	10.0845	4.799	240.411	-1.03048	0.12766	-8.07208	6.91092e-16	1.47946e-14
WBGene00013073	hmit-1.1	Y51A2D.4	4.93413	2.14389	414.879	-1.10899	0.137483	-8.06639	7.24068e-16	1.54828e-14
WBGene00009948	F52H3.6	F52H3.6	33.3806	23.0672	1593.39	-0.520402	0.0645577	-8.06104	7.56507e-16	1.61581e-14
WBGene00004259	pyr-1	D2085.1	10.9771	8.11242	3512.68	-0.417857	0.051839	-8.06067	7.58792e-16	1.61884e-14
WBGene00015483	C05D11.5	C05D11.5	10.618	28.4209	977.211	1.45854	0.181099	8.05384	8.02384e-16	1.7099e-14
WBGene00014141	ZK899.2	ZK899.2	26.7582	19.1144	1708.22	-0.461096	0.0572533	-8.05362	8.03795e-16	1.71096e-14
WBGene00011898	T21C9.13	T21C9.13	76.793	51.2776	4050.4	-0.566361	0.0703487	-8.05077	8.22741e-16	1.7493e-14
WBGene00004987	spp-2	T08A9.12	15.1631	2.34373	211.443	-2.63382	0.327209	-8.04935	8.32362e-16	1.76776e-14
WBGene00009696	F44F1.4	F44F1.4	0.723068	0.183116	44.8173	-2.03633	0.253162	-8.04358	8.72502e-16	1.85091e-14
WBGene00011059	R06C1.4	R06C1.4	34.4766	57.3952	1303.99	0.757693	0.0942171	8.04199	8.83896e-16	1.87296e-14
WBGene00009193	F27E5.3	F27E5.3	2.40376	4.90391	318.563	1.0324	0.128501	8.03417	9.42155e-16	1.99416e-14
WBGene00004993	spp-8	C28C12.5	21.8648	12.8209	1261.96	-0.753483	0.0938224	-8.03095	9.6721e-16	2.04488e-14
WBGene00006410	nck-1	ZK470.5	20.9349	13.9656	1398.72	-0.557194	0.0694229	-8.02609	1.00632e-15	2.12517e-14
WBGene00011393	T03D8.6	T03D8.6	10.3821	6.12112	817.7	-0.73823	0.0921029	-8.01528	1.09891e-15	2.31809e-14
WBGene00019731	M02D8.5	M02D8.5	1.36144	0.671479	148.958	-1.03883	0.129649	-8.01265	1.12264e-15	2.36549e-14
WBGene00011501	rmd-1	T05G5.7	298.333	211.225	11969	-0.478921	0.0598612	-8.00053	1.23885e-15	2.60743e-14
WBGene00006051	ssq-2	T28H11.5	245.3	179.494	14101.5	-0.434411	0.0543634	-7.99088	1.33976e-15	2.81666e-14
WBGene00019501	K07E12.2	K07E12.2	5.47798	1.86047	87.0155	-1.36576	0.171014	-7.98622	1.39139e-15	2.92193e-14
WBGene00018925	F56A11.5	F56A11.5	60.3716	42.8418	3104.66	-0.476221	0.0597113	-7.97539	1.51906e-15	3.18645e-14
WBGene00020408	T10D4.6	T10D4.6	14.7492	7.13809	1414.73	-1.01011	0.126752	-7.96918	1.59731e-15	3.34686e-14
WBGene00006608	tre-2	T05A12.2	51.3648	36.8821	4677.85	-0.447078	0.056114	-7.9673	1.62175e-15	3.39428e-14
WBGene00000002	aat-1	F27C8.1	2.15895	1.01368	161.567	-1.06928	0.134267	-7.96387	1.66737e-15	3.48586e-14
WBGene00014454	MTCE.7	MTCE.7	63.362	36.2313	1833.86	-0.785546	0.0987756	-7.95283	1.82299e-15	3.80696e-14
WBGene00014227	ZK1128.1	ZK1128.1	24.6135	32.3547	2071.27	0.420903	0.0529472	7.94949	1.87277e-15	3.90656e-14
WBGene00044080	D1086.10	D1086.10	364.682	446.778	14441	0.321285	0.0404512	7.94255	1.98071e-15	4.12714e-14
WBGene00013826	Y116F11B.10	Y116F11B.10	2.7652	4.56215	537.981	0.728192	0.0917087	7.94027	2.01738e-15	4.19888e-14
WBGene00011614	nfya-1	T08D10.1	8.41056	4.9455	609.726	-0.753629	0.09492	-7.93961	2.02811e-15	4.21653e-14
WBGene00007807	C29F3.7	C29F3.7	13.3254	21.219	1504.96	0.695651	0.0876826	7.93374	2.12641e-15	4.41113e-14
WBGene00009165	gpx-1	F26E4.12	17.9856	10.7083	433.028	-0.727253	0.0916654	-7.93378	2.12574e-15	4.41113e-14
WBGene00000977	dhs-14	R05D8.8	6.62209	2.45452	226.061	-1.37936	0.173936	-7.93023	2.18735e-15	4.53253e-14
WBGene00021790	Y51H7C.12	Y51H7C.12	0.626698	0.121065	23.8942	-2.77741	0.350237	-7.93007	2.19018e-15	4.53338e-14
WBGene00020881	T28A11.19	T28A11.19	0.538267	1.9431	49.5885	1.82928	0.23075	7.92754	2.23524e-15	4.62156e-14
WBGene00019788	M116.1	M116.1	0.566661	0.0659567	19.9229	-3.93538	0.496598	-7.92467	2.28749e-15	4.72438e-14
WBGene00001772	gst-24	F37B1.1	4.13866	9.67209	261.086	1.26979	0.160394	7.91673	2.43844e-15	5.03059e-14
WBGene00008945	F19B2.6	F19B2.6	1.03356	1.79726	209.451	0.833039	0.105244	7.91535	2.46568e-15	5.08119e-14
WBGene00015449	ugt-63	C04F5.7	21.3874	7.37189	1303.31	-1.51832	0.192062	-7.90536	2.67151e-15	5.49932e-14
WBGene00016422	noah-1	C34G6.6	1.50297	0.746475	216.664	-1.01555	0.128472	-7.90483	2.68308e-15	5.51708e-14
WBGene00006388	taf-7.1	F54F7.1	2.37815	0.810515	76.1234	-1.442	0.182453	-7.90338	2.71447e-15	5.57551e-14
WBGene00003414	mrp-8	Y75B8A.26	4.83957	2.9028	915.439	-0.708334	0.0897424	-7.89297	2.95072e-15	6.05415e-14
WBGene00021869	vrp-1	Y54G2A.3	73.7992	102.692	3510.14	0.501865	0.0636609	7.88342	3.18548e-15	6.52866e-14
WBGene00001516	gap-2	ZK899.8	11.9212	7.33912	1727.41	-0.63394	0.0804605	-7.87891	3.30256e-15	6.76124e-14
WBGene00045461	C25F9.14	C25F9.14	2.83198	5.87038	151.23	1.09704	0.139263	7.87747	3.34073e-15	6.83192e-14
WBGene00009656	F43G6.3	F43G6.3	25.8373	18.5313	1574.68	-0.450411	0.0571888	-7.87586	3.38397e-15	6.9128e-14
WBGene00001565	gei-8	C14B9.6	9.80327	6.11514	2449.03	-0.665165	0.0845028	-7.87152	3.50364e-15	7.14948e-14
WBGene00007454	C08F11.7	C08F11.7	1.66564	3.50831	142.012	1.12437	0.142918	7.86724	3.62542e-15	7.38995e-14
WBGene00017969	ctsa-3.1	F32A5.3	36.7933	27.6592	3027.68	-0.392944	0.0499499	-7.86675	3.63979e-15	7.41119e-14
WBGene00000469	ces-2	ZK909.4	0.771241	0.0285551	20.5079	-4.61236	0.586421	-7.86526	3.68339e-15	7.49182e-14
WBGene00007528	C11H1.2	C11H1.2	3.67467	2.11372	254.987	-0.771975	0.0981603	-7.86443	3.70771e-15	7.53311e-14
WBGene00019817	R02C2.6	R02C2.6	1.13167	0.020212	30.8322	-6.65026	0.845642	-7.86416	3.71596e-15	7.5417e-14
WBGene00017506	F16B4.4	F16B4.4	195.877	326.012	5539.1	0.751459	0.0955766	7.86238	3.76909e-15	7.64126e-14
WBGene00006039	ssp-10	K07F5.9	129.99	91.1707	2440.76	-0.50242	0.0639111	-7.86124	3.80363e-15	7.70297e-14
WBGene00011990	T24D5.2	T24D5.2	3.02793	1.74612	239.059	-0.749632	0.0953769	-7.85968	3.85106e-15	7.7906e-14
WBGene00004229	ptr-15	T07H8.6	0.574112	0.118396	46.2096	-2.47727	0.31568	-7.84742	4.24688e-15	8.58208e-14
WBGene00013982	ZK512.1	ZK512.1	0.979505	0.178288	30.5344	-2.50836	0.319686	-7.8463	4.28496e-15	8.64972e-14
WBGene00001578	ges-1	R12A1.4	13.9415	9.08416	1053.71	-0.599445	0.0764732	-7.83863	4.55497e-15	9.18488e-14
WBGene00019135	math-32	F59H6.4	2.51386	1.38021	156.39	-1.01834	0.12996	-7.83579	4.659e-15	9.38456e-14
WBGene00014064	sdz-37	ZK673.10	1.26	0.2047	25.9888	-2.74593	0.350565	-7.83287	4.76848e-15	9.59477e-14
WBGene00009835	F47H4.2	F47H4.2	0.269801	0.830793	90.2778	1.81384	0.231634	7.83061	4.855e-15	9.7584e-14
WBGene00018439	fbxa-184	F45C12.8	1.17454	0.189546	39.0462	-2.6182	0.334473	-7.82783	4.96363e-15	9.96606e-14
WBGene00021089	W08E12.8	W08E12.8	1.43135	3.61907	85.3092	1.42739	0.182577	7.818	5.36681e-15	1.0764e-13
WBGene00019489	K07E1.1	K07E1.1	19.7573	29.1233	1214.28	0.580478	0.0742524	7.81763	5.38257e-15	1.07841e-13
WBGene00009897	skpo-1	F49E12.1	80.9238	62.698	7927.64	-0.344418	0.0440961	-7.81062	5.69081e-15	1.13895e-13
WBGene00003426	msp-19	F36H12.7	56.3038	38.0782	961.209	-0.543191	0.0695469	-7.81042	5.69976e-15	1.13953e-13
WBGene00007835	oac-7	C31A11.7	0.187042	0.627138	46.8185	1.87474	0.240174	7.80576	5.91449e-15	1.1812e-13
WBGene00020453	fbxa-55	T12B5.6	3.4286	5.44533	258.955	0.73422	0.0941552	7.79798	6.29078e-15	1.25501e-13
WBGene00019403	K05B2.2	K05B2.2	8.091	5.11158	421.458	-0.714622	0.0917229	-7.7911	6.64259e-15	1.32379e-13
WBGene00018523	lact-1	F46H5.8	12.8641	8.28543	737.603	-0.62178	0.079827	-7.7891	6.7487e-15	1.34351e-13
WBGene00001639	gly-14	M01F1.1	2.17839	3.97868	229.506	0.886165	0.113773	7.78885	6.76199e-15	1.34473e-13
WBGene00013138	Y53C10A.10	Y53C10A.10	2.56151	1.43801	504.711	-0.799935	0.102746	-7.78555	6.94108e-15	1.37888e-13
WBGene00008794	F14D7.7	F14D7.7	1.55009	5.20946	63.8186	1.8175	0.233484	7.78429	7.01073e-15	1.39124e-13
WBGene00007532			10.6028	5.44432	290.991	-0.906793	0.116502	-7.78351	7.05381e-15	1.39831e-13
WBGene00015861	C16D9.6	C16D9.6	1.81043	0.669942	83.1593	-1.43779	0.184726	-7.78335	7.06264e-15	1.39858e-13
WBGene00006824	unc-95	Y105E8A.6	17.2791	24.7896	1265.63	0.547431	0.0703446	7.78213	7.13123e-15	1.41067e-13
WBGene00001932	his-58	F54E12.4	13.3413	8.3727	297.744	-0.688589	0.0885424	-7.77694	7.43008e-15	1.46824e-13
WBGene00020142	aak-2	T01C8.1	19.3574	14.7386	2030.88	-0.374548	0.0481759	-7.77459	7.56903e-15	1.49413e-13
WBGene00003465	msp-78	T13F2.11	319.174	236.638	6131.01	-0.425671	0.0547708	-7.77186	7.73391e-15	1.52507e-13
WBGene00022557	fbxb-15	ZC204.7	0.897393	0.0109022	23.2606	-7.35326	0.946893	-7.76567	8.12171e-15	1.59986e-13
WBGene00012988	ztf-22	Y48C3A.4	6.75052	3.79723	501.865	-0.772699	0.0995181	-7.76441	8.20266e-15	1.61411e-13
WBGene00011153	R09A8.2	R09A8.2	6.55034	4.51619	920.975	-0.50113	0.0645979	-7.75768	8.65e-15	1.70035e-13
WBGene00013832	ZC15.3	ZC15.3	0.24943	1.17674	46.9603	2.32163	0.299275	7.75751	8.66136e-15	1.7008e-13
WBGene00000768	cor-1	R01H10.3	12.0437	16.8256	1423.73	0.530515	0.0683955	7.75658	8.72485e-15	1.71148e-13
WBGene00019644	cpt-4	K11D12.4	3.26653	6.82507	614.705	1.07297	0.138336	7.75629	8.74477e-15	1.71216e-13
WBGene00195227	Y71A12B.23	Y71A12B.23	2.4004	0.599463	37.969	-2.23754	0.288482	-7.75627	8.74661e-15	1.71216e-13
WBGene00000666	col-91	F09G8.6	0.251739	1.48808	44.6335	2.78223	0.359036	7.74915	9.25067e-15	1.80895e-13
WBGene00011926	sptf-2	T22C8.5	1.20357	3.18094	90.2039	1.43328	0.185036	7.74595	9.48675e-15	1.85228e-13
WBGene00014874	Y38H6A.4	Y38H6A.4	0.762708	0.0175085	22.1576	-5.44029	0.702346	-7.74588	9.49202e-15	1.85228e-13
WBGene00008882	F16B12.6	F16B12.6	11.8179	8.30428	2355	-0.497084	0.0641779	-7.74542	9.52687e-15	1.85715e-13
WBGene00016364	nhr-161	C33G8.7	2.58343	1.15818	108.876	-1.10994	0.143509	-7.73425	1.04013e-14	2.02551e-13
WBGene00015541	C06E7.4	C06E7.4	3.51441	1.81178	205.732	-1.05789	0.136783	-7.73405	1.04179e-14	2.02664e-13
WBGene00016512	C38C3.3	C38C3.3	26.9069	16.9305	1122.71	-0.658685	0.0851696	-7.7338	1.04384e-14	2.0285e-13
WBGene00003964	pdi-3	H06O01.1	526.498	#DIV/0!	42884	-0.23097	0.0298813	-7.72957	1.07909e-14	2.09484e-13
WBGene00019660	K11H12.4	K11H12.4	3.86212	8.18999	410.431	1.11786	0.144773	7.72149	1.14978e-14	2.22976e-13
WBGene00001101	dsh-1	C34F11.9	9.03655	6.32949	955.707	-0.488269	0.0632893	-7.71488	1.211e-14	2.34607e-13
WBGene00016455	C35E7.3	C35E7.3	0.835311	0.00460154	33.441	-7.29888	0.946554	-7.71101	1.24831e-14	2.41584e-13
WBGene00007548	C13C4.4	C13C4.4	4.81249	2.73718	226.71	-0.785304	0.101886	-7.70765	1.28155e-14	2.47763e-13
WBGene00019700	btb-11	M01D1.3	0.882036	0.0142814	23.0366	-4.63415	0.601508	-7.70422	1.31642e-14	2.5424e-13
WBGene00004774	sem-5	C14F5.5	26.9839	18.4283	1482.37	-0.514124	0.0667792	-7.69886	1.37281e-14	2.6486e-13
WBGene00021207	ptp-5.3	Y18H1A.1	10.21	5.35721	646.149	-0.892668	0.115971	-7.69737	1.38896e-14	2.67699e-13
WBGene00018579	acs-16	F47G6.2	2.11299	3.39901	271.501	0.754707	0.0980935	7.69375	1.42888e-14	2.75111e-13
WBGene00077714	R102.11	R102.11	0.935208	2.87847	82.3942	1.64182	0.213461	7.6914	1.45536e-14	2.79922e-13
WBGene00019871	R04E5.8	R04E5.8	14.3886	8.99558	1722.94	-0.650013	0.0845642	-7.68662	1.51072e-14	2.90273e-13
WBGene00011440	sfxn-1.5	T04F8.1	29.9816	19.7006	1392.17	-0.588251	0.0765899	-7.68053	1.58436e-14	3.0411e-13
WBGene00001941	his-67	T23D8.5	6.10063	2.45343	108.448	-1.22049	0.159225	-7.66517	1.78589e-14	3.42442e-13
WBGene00013180	cutl-10	Y53H1B.1	1.46546	3.60129	185.872	1.349	0.176074	7.66157	1.83677e-14	3.51838e-13
WBGene00010750	K10D11.6	K10D11.6	1.23487	2.69576	176.776	1.11597	0.146092	7.63879	2.19275e-14	4.19599e-13
WBGene00001132	alp-1	T11B7.4	39.4565	52.2761	6007.43	0.417607	0.0547738	7.62421	2.45543e-14	4.69328e-13
WBGene00235267	Y77E11A.23	Y77E11A.23	0.621699	0.0703345	18.4504	-3.48583	0.457213	-7.62409	2.45763e-14	4.69328e-13
WBGene00014562	Y17D7B.7	Y17D7B.7	10.9064	20.2112	366.858	0.900304	0.118134	7.62101	2.51692e-14	4.80161e-13
WBGene00013541	lonp-2	Y75B8A.4	5.61532	3.54524	569.286	-0.633538	0.0831492	-7.61929	2.55072e-14	4.86115e-13
WBGene00009781	F46C5.6	F46C5.6	2.10342	3.4689	432.98	0.758962	0.0997216	7.61081	2.72383e-14	5.18578e-13
WBGene00019026	F58A6.9	F58A6.9	150.274	114.481	2426.76	-0.364562	0.0479071	-7.60977	2.7458e-14	5.22231e-13
WBGene00013452	Y67A10A.3	Y67A10A.3	2.59406	1.39128	374.047	-0.866147	0.11385	-7.60776	2.78895e-14	5.29901e-13
WBGene00018443	btb-7	F45C12.12	4.19971	2.03436	174.686	-0.98468	0.129503	-7.60354	2.88128e-14	5.46889e-13
WBGene00001709	grk-2	W02B3.2	4.14534	2.36035	377.367	-0.805135	0.105904	-7.60253	2.90389e-14	5.50624e-13
WBGene00020917	W01B11.6	W01B11.6	33.9751	18.5048	623.748	-0.84522	0.111212	-7.60008	2.95937e-14	5.60576e-13
WBGene00009923	F52B5.7	F52B5.7	5.79268	3.31593	246.144	-0.766115	0.100983	-7.58654	3.28563e-14	6.2175e-13
WBGene00009380	F34H10.3	F34H10.3	10.4773	5.86272	587.517	-0.793157	0.104585	-7.58386	3.35431e-14	6.34106e-13
WBGene00016616	mtpn-1	C43H6.3	11.6786	7.49009	398.679	-0.62654	0.0826281	-7.58264	3.38581e-14	6.39417e-13
WBGene00000900	daf-4	C05D2.1	16.3777	10.6743	1993.07	-0.6008	0.0792532	-7.58076	3.43537e-14	6.48124e-13
WBGene00006675	twk-22	T01B4.2	3.85227	2.17135	454.504	-0.79371	0.104728	-7.57879	3.48792e-14	6.57377e-13
WBGene00017315	ugt-36	F09G2.6	0.309522	0.89367	51.0962	1.73562	0.229266	7.57035	3.72234e-14	7.00854e-13
WBGene00014728	E03A3.1	E03A3.1	0.324184	0.6733	124.041	1.14675	0.151578	7.56543	3.86589e-14	7.27152e-13
WBGene00016325	C32E8.9	C32E8.9	25.1705	34.7373	1478.61	0.482897	0.0638633	7.56141	3.98711e-14	7.49201e-13
WBGene00003063	lpd-7	R13A5.12	112.78	131.996	11208.2	0.246819	0.0326665	7.55571	4.16589e-14	7.82012e-13
WBGene00007068	cTel55X.1	cTel55X.1	21.4108	13.5509	706.419	-0.643743	0.0852065	-7.55509	4.1856e-14	7.84926e-13
WBGene00044049	sfxn-5	C41C4.10	13.028	17.8958	975.76	0.497613	0.0658902	7.55215	4.28116e-14	8.02043e-13
WBGene00023263	D1005.t1	D1005.t1	1.01999	0.640161	79.2324	-1.42558	0.18888	-7.54754	4.43566e-14	8.30159e-13
WBGene00014158	ZK938.1	ZK938.1	92.6491	67.592	4654.62	-0.432484	0.0573103	-7.54636	4.47593e-14	8.36861e-13
WBGene00008375	D1054.8	D1054.8	21.0052	30.67	1277.84	0.551821	0.0731441	7.54431	4.54698e-14	8.49298e-13
WBGene00009752	F46A8.9	F46A8.9	1.15529	0.157625	25.842	-2.80364	0.371676	-7.54323	4.5846e-14	8.55473e-13
WBGene00017038	dmsr-4	D1069.4	1.64324	0.574353	78.6315	-1.45308	0.192666	-7.54197	4.62925e-14	8.62946e-13
WBGene00010648	K08C7.6	K08C7.6	8.87677	13.6493	568.058	0.638544	0.0846695	7.5416	4.64234e-14	8.64526e-13
WBGene00008707	F11E6.3	F11E6.3	1169.8	1700.52	93313	0.515125	0.068315	7.54044	4.68389e-14	8.71398e-13
WBGene00010317	idh-1	F59B8.2	376.831	293.335	23250.1	-0.349723	0.0464286	-7.53248	4.97839e-14	9.25271e-13
WBGene00206482	B0416.10	B0416.10	1.69501	0.501641	46.0394	-1.90665	0.253225	-7.52948	5.09427e-14	9.4587e-13
WBGene00008395	D1086.8	D1086.8	8.50058	13.3548	433.363	0.662531	0.0879946	7.52922	5.10448e-14	9.46828e-13
WBGene00022060	dmd-9	Y67D8A.3	5.6107	3.04288	244.488	-0.898141	0.119355	-7.52495	5.27403e-14	9.77312e-13
WBGene00008512	F01G10.10	F01G10.10	0.622794	1.82201	123.327	1.61414	0.21477	7.51568	5.6618e-14	1.04813e-12
WBGene00019509	K07H8.9	K07H8.9	15.1975	20.8673	1052.28	0.458145	0.0609968	7.51096	5.86943e-14	1.0855e-12
WBGene00007675	C18D4.6	C18D4.6	5.88664	10.872	437.458	0.824187	0.109744	7.51006	5.91e-14	1.09192e-12
WBGene00008854	F15D3.4	F15D3.4	3.33112	1.99163	353.914	-0.720828	0.0959874	-7.50961	5.93032e-14	1.0946e-12
WBGene00013462	micu-1	Y67H2A.4	45.9138	53.3145	3993.49	0.277264	0.0369346	7.5069	6.05426e-14	1.11638e-12
WBGene00010545	cbp-2	K03H1.10	7.03599	3.43626	330.82	-0.996401	0.13278	-7.50414	6.1831e-14	1.13901e-12
WBGene00020704	T22F7.5	T22F7.5	0.440078	0.0467418	18.9808	-3.65141	0.486667	-7.50289	6.24277e-14	1.14888e-12
WBGene00006498	ten-1	R13F6.4	4.06789	2.41604	1372.47	-0.830091	0.110876	-7.48668	7.06362e-14	1.29867e-12
WBGene00016033	C24A3.2	C24A3.2	27.9726	39.0405	1031.48	0.502185	0.0670804	7.48633	7.08288e-14	1.30093e-12
WBGene00009825	F47G4.4	F47G4.4	5.8415	3.55551	574.735	-0.690608	0.0923133	-7.48113	7.36851e-14	1.35207e-12
WBGene00010444	magi-1	K01A6.2	14.1816	9.31674	1944.67	-0.627856	0.0839807	-7.4762	7.65016e-14	1.40238e-12
WBGene00020777	T24E12.10	T24E12.10	0.297819	0.0976408	37.49	-1.93173	0.258404	-7.47561	7.6848e-14	1.40735e-12
WBGene00015688	C10G11.8	C10G11.8	87.9988	65.4767	5765.09	-0.40267	0.0539391	-7.46528	8.31241e-14	1.51932e-12
WBGene00004053	tank-1	ZK1005.1	10.7933	7.17494	3198.98	-0.568832	0.0761966	-7.46532	8.30969e-14	1.51932e-12
WBGene00017873	F28A10.5	F28A10.5	0.111962	0.693706	19.8971	3.14843	0.421764	7.46492	8.33482e-14	1.52194e-12
WBGene00009461	madf-2	F36D1.1	8.10251	4.43839	332.427	-0.812822	0.108973	-7.45893	8.72289e-14	1.59125e-12
WBGene00021428	Y38F2AR.10	Y38F2AR.10	10.2726	5.51272	236.511	-0.889262	0.119396	-7.44801	9.47614e-14	1.72698e-12
WBGene00006331	sup-26	R10E4.2	19.1995	12.8987	1527.04	-0.497352	0.0668072	-7.44458	9.72508e-14	1.77063e-12
WBGene00019466	tos-1	K07B1.6	88.4611	69.0966	3376.66	-0.378555	0.0508838	-7.4396	1.00994e-13	1.837e-12
WBGene00004257	pxn-2	K09C8.5	2.99531	1.83562	521.621	-0.69247	0.0930821	-7.43934	1.01187e-13	1.83872e-12
WBGene00017262	F08F3.4	F08F3.4	31.1955	46.9117	2541.44	0.607927	0.081724	7.43878	1.01621e-13	1.84482e-12
WBGene00012103	clec-12	T27F6.2	1.72535	0.712902	87.261	-1.25227	0.168418	-7.4355	1.04175e-13	1.88936e-12
WBGene00022083	Y69A2AR.12	Y69A2AR.12	2.24296	0.399865	145.089	-2.55318	0.343435	-7.43426	1.05157e-13	1.90533e-12
WBGene00012122	T28C6.8	T28C6.8	10.0652	5.50586	338.478	-0.864115	0.116274	-7.43173	1.07189e-13	1.94026e-12
WBGene00019783	M70.1	M70.1	5.37593	3.21103	676.5	-0.734341	0.0988615	-7.42798	1.10271e-13	1.99414e-12
WBGene00007863	C32C4.3	C32C4.3	2.80869	1.34159	127.578	-1.089	0.146642	-7.42627	1.11702e-13	2.01611e-12
WBGene00200616	F56B3.15	F56B3.15	0	0.214675	16.6682	4.36108	0.587246	7.42632	1.1166e-13	2.01611e-12
WBGene00009976	swan-2	F53C11.7	13.7899	8.50936	1272.6	-0.68288	0.0919592	-7.4259	1.12013e-13	2.01979e-12
WBGene00013638	Y105C5A.14	Y105C5A.14	3.42123	1.77387	174.39	-0.8986	0.121041	-7.42391	1.13709e-13	2.0484e-12
WBGene00022554	duxl-1	ZC204.2	10.525	6.91588	638.233	-0.581645	0.0783733	-7.42147	1.15824e-13	2.0845e-12
WBGene00011846	chil-25	T19H5.1	0.544567	1.21133	75.2536	1.30103	0.175413	7.41698	1.19818e-13	2.15432e-12
WBGene00000833	cts-1	T20G5.2	519.354	622.243	49917.8	0.280819	0.0379016	7.40916	1.27101e-13	2.28308e-12
WBGene00014006	ZK596.1	ZK596.1	7.83323	14.2913	465.128	0.884648	0.119647	7.39385	1.42641e-13	2.55976e-12
WBGene00016617	C43H6.4	C43H6.4	3.22948	2.07718	312.108	-0.621356	0.0840585	-7.39195	1.4469e-13	2.59405e-12
WBGene00008542	scav-6	F07A5.3	6.88982	3.88807	524.587	-0.795879	0.107674	-7.39157	1.4511e-13	2.59909e-12
WBGene00000730	col-157	T11F9.9	1.49565	2.99224	84.5821	1.19533	0.161876	7.38421	1.53366e-13	2.74434e-12
WBGene00012564	fbxa-107	Y37H2A.4	8.94376	13.4873	715.044	0.565601	0.0766371	7.38025	1.57994e-13	2.82445e-12
WBGene00010793	LLC1.2	LLC1.2	85.2478	116.339	4636.34	0.453774	0.0614903	7.37961	1.58757e-13	2.8354e-12
WBGene00020140	ant-1.4	T01B11.4	16.3056	26.2154	1110.89	0.706539	0.0957894	7.37596	1.63162e-13	2.91131e-12
WBGene00013275	btb-14	Y57A10B.3	14.5949	20.2436	964.674	0.490732	0.066618	7.36635	1.7536e-13	3.12597e-12
WBGene00044220	Y102A5C.35	Y102A5C.35	0.584387	1.55171	70.4876	1.49245	0.202811	7.35881	1.85564e-13	3.30473e-12
WBGene00000718	col-145	B0222.7	1.33799	3.23466	103.513	1.34231	0.182514	7.35452	1.91612e-13	3.4092e-12
WBGene00003621	nhr-22	K06A1.4	6.27399	3.96737	526.195	-0.633226	0.0862249	-7.34389	2.07477e-13	3.68797e-12
WBGene00012855	Y44A6D.5	Y44A6D.5	9.33136	5.71335	504.95	-0.691355	0.0941661	-7.34187	2.10635e-13	3.74057e-12
WBGene00010109	F55C10.5	F55C10.5	11.8452	18.6647	372.201	0.659255	0.0898715	7.33554	2.20833e-13	3.91797e-12
WBGene00012899	Y46G5A.7	Y46G5A.7	0.784161	0.0934038	21.2751	-3.1222	0.426333	-7.3234	2.41763e-13	4.28523e-12
WBGene00022555	btb-12	ZC204.3	0.560421	0.0860748	22.4381	-2.59538	0.354638	-7.31841	2.50932e-13	4.44356e-12
WBGene00010630	ttll-15	K07C5.7	3.9277	5.66028	492.692	0.555148	0.0759343	7.3109	2.65369e-13	4.69477e-12
WBGene00019022	F58A6.1	F58A6.1	4.89545	1.81562	169.124	-1.41924	0.194224	-7.30722	2.7272e-13	4.82029e-12
WBGene00014678	C15H7.2	C15H7.2	0.51342	1.41596	62.3238	1.45109	0.198663	7.30429	2.78724e-13	4.92177e-12
WBGene00043062	clec-80	Y54G2A.39	10.3036	8.03897	436.155	-0.576062	0.078906	-7.30061	2.86469e-13	5.05376e-12
WBGene00021171	Y8A9A.2	Y8A9A.2	0.52666	1.16327	170.282	1.22823	0.168359	7.29532	2.9795e-13	5.25136e-12
WBGene00013082	grdn-1	Y51A2D.15	1.89806	0.995105	303.338	-0.922094	0.126484	-7.29018	3.09535e-13	5.45043e-12
WBGene00001607	gln-6	C28D4.3	382.758	285.564	27308	-0.466251	0.0639607	-7.28965	3.10761e-13	5.46689e-12
WBGene00003151	mca-1	W09C2.3	24.8902	16.5336	4805.5	-0.566189	0.0776962	-7.28722	3.16425e-13	5.56132e-12
WBGene00004168	pqn-88	Y71G12B.21	4.77491	8.21216	247.687	0.720725	0.0990013	7.27996	3.33919e-13	5.86328e-12
WBGene00013403	fbxb-100	Y63D3A.2	0.738546	0.0318831	19.5562	-5.56212	0.764334	-7.27707	3.41148e-13	5.9846e-12
WBGene00019420	fbxb-46	K05F6.9	0.46325	0	12.4606	-7.0394	0.967862	-7.27315	3.51207e-13	6.15532e-12
WBGene00014215	obr-3	ZK1086.1	8.83366	4.98603	975.961	-0.787422	0.108279	-7.27215	3.53816e-13	6.19525e-12
WBGene00008915	F17C11.4	F17C11.4	18.944	11.8089	653.879	-0.681853	0.0937691	-7.27161	3.55218e-13	6.214e-12
WBGene00007892	C33B4.4	C33B4.4	30.4016	19.8843	661.545	-0.596832	0.0821336	-7.2666	3.68645e-13	6.44288e-12
WBGene00003965	pdk-1	H42K12.1	5.16929	3.07161	519.767	-0.738094	0.101628	-7.26271	3.79398e-13	6.62463e-12
WBGene00003773	nlt-1	ZK892.2	89.5728	60.2506	1800.36	-0.564142	0.0776833	-7.26208	3.81188e-13	6.6497e-12
WBGene00005718	srv-7	T22B7.5	1.13099	0.38278	45.4675	-1.63515	0.225402	-7.25434	4.03629e-13	7.03463e-12
WBGene00016431	C35A11.4	C35A11.4	9.54809	12.7057	1004.36	0.435265	0.0600279	7.25104	4.13583e-13	7.20142e-12
WBGene00010872	M05B5.4	M05B5.4	15.4124	10.1659	924.982	-0.577089	0.0796041	-7.24949	4.18352e-13	7.27769e-12
WBGene00018526	F47B3.2	F47B3.2	11.2714	6.17417	242.433	-0.819186	0.113011	-7.24874	4.20667e-13	7.31118e-12
WBGene00009818	acbp-3	F47B10.7	15.0902	10.1085	363.968	-0.580884	0.0802197	-7.24116	4.44851e-13	7.72112e-12
WBGene00011748	T13F2.9	T13F2.9	157.253	118.793	5665.23	-0.383198	0.05292	-7.24109	4.45077e-13	7.72112e-12
WBGene00004747	sdc-3	C25D7.3	4.19434	2.50544	1158.28	-0.718084	0.0992086	-7.23812	4.54935e-13	7.88484e-12
WBGene00018563	F47D12.7	F47D12.7	17.4752	11.6434	1550.21	-0.585026	0.0808373	-7.23707	4.58484e-13	7.939e-12
WBGene00008487	F01D4.3	F01D4.3	1.83001	0.736069	123.763	-1.30979	0.1812	-7.22844	4.88567e-13	8.45212e-12
WBGene00044281	R04A9.7	R04A9.7	0.402818	0	16.8793	-6.89168	0.953532	-7.22753	4.91864e-13	8.50131e-12
WBGene00000527	cle-1	C36B1.1	32.4304	25.3499	3429.48	-0.327936	0.045457	-7.21421	5.42487e-13	9.36764e-12
WBGene00021886	Y54G2A.21	Y54G2A.21	3.40356	4.95086	738.308	0.567874	0.0787366	7.21233	5.50035e-13	9.48923e-12
WBGene00003906	paf-1	W03G9.6	3.31684	1.90521	177.546	-0.798577	0.110813	-7.20652	5.74011e-13	9.89378e-12
WBGene00018226	F40B5.2	F40B5.2	7.74257	4.81613	530.484	-0.670617	0.0931996	-7.1955	6.22342e-13	1.0717e-11
WBGene00011164	chil-21	R09D1.8	0.33269	1.00303	54.9609	1.69377	0.235605	7.18901	6.5264e-13	1.12284e-11
WBGene00020616	T20D4.10	T20D4.10	2.31963	5.44995	146.915	1.28557	0.178892	7.18629	6.65769e-13	1.14438e-11
WBGene00010396	H13N06.2	H13N06.2	0.917396	0.307169	50.5392	-1.56347	0.217797	-7.17856	7.04471e-13	1.20979e-11
WBGene00013934	ZK131.11	ZK131.11	9.94841	7.3203	756.557	-0.522557	0.0727961	-7.17836	7.05537e-13	1.21052e-11
WBGene00011189	R10D12.8	R10D12.8	2.31655	1.39445	180.667	-0.748016	0.104229	-7.17669	7.14201e-13	1.22426e-11
WBGene00045382	T05E12.8	T05E12.8	1.21231	0	23.1138	-6.76209	0.943113	-7.16997	7.50115e-13	1.28465e-11
WBGene00008121	C46F11.6	C46F11.6	6.68123	4.04533	279.001	-0.636198	0.0887635	-7.16733	7.64735e-13	1.30849e-11
WBGene00014242	sdz-36	ZK1251.7	1.16298	0.10434	16.7545	-3.96492	0.554003	-7.15685	8.25503e-13	1.41118e-11
WBGene00019133	F59H6.2	F59H6.2	0.475081	0.796202	139.485	1.00194	0.140022	7.15559	8.3313e-13	1.42292e-11
WBGene00008258	mans-2	C52E4.5	26.6644	34.77	3330.49	0.402451	0.0562554	7.15401	8.42819e-13	1.43816e-11
WBGene00021239	Y20F4.4	Y20F4.4	10.6276	14.4777	939.048	0.425741	0.0595189	7.15305	8.48731e-13	1.44693e-11
WBGene00001613	glr-2	B0280.12	0.458523	0.905178	104.763	1.0825	0.151337	7.15289	8.49718e-13	1.4473e-11
WBGene00014240	htas-1	ZK1251.1	33.8528	23.3803	725.44	-0.507071	0.070907	-7.15122	8.60107e-13	1.46367e-11
WBGene00010552	K04C1.2	K04C1.2	7.34666	5.01285	650.995	-0.533435	0.0746372	-7.14705	8.86651e-13	1.50747e-11
WBGene00017181	F02E11.3	F02E11.3	0.638735	0.00809236	16.2988	-6.84135	0.957375	-7.14595	8.93745e-13	1.51815e-11
WBGene00002138	inx-16	R12E2.5	18.7478	24.566	1681.72	0.419399	0.0587131	7.1432	9.11832e-13	1.54747e-11
WBGene00005040	sra-14	F35C5.2	3.35815	1.85363	151.611	-0.876602	0.122801	-7.13837	9.44444e-13	1.60137e-11
WBGene00013953	ZK262.8	ZK262.8	0.289115	0.936622	32.3255	2.0584	0.288377	7.13787	9.47878e-13	1.60574e-11
WBGene00020696	pygl-1	T22F3.3	354.112	256.345	46557.1	-0.444195	0.0622907	-7.131	9.96393e-13	1.6864e-11
WBGene00001790	gst-42	D1053.1	17.8103	26.1067	1113.98	0.576825	0.0808998	7.13011	1.00287e-12	1.69583e-11
WBGene00019365	rei-2	K03E6.7	6.62363	4.34557	481.265	-0.598711	0.0840169	-7.12608	1.03266e-12	1.74463e-11
WBGene00002058	ifd-2	F25E2.4	10.9709	6.39952	687.499	-0.753231	0.105711	-7.1254	1.03777e-12	1.75169e-11
WBGene00018877	aman-1	F55D10.1	7.72985	10.4308	1460.47	0.458037	0.0643596	7.11684	1.10428e-12	1.86227e-11
WBGene00017140	EEED8.12	EEED8.12	1.64998	0.270595	37.2616	-2.40752	0.338394	-7.11455	1.12279e-12	1.89179e-11
WBGene00015620	C08G9.2	C08G9.2	0.231609	0.0864174	47.7159	-1.54882	0.217738	-7.11324	1.13351e-12	1.90815e-11
WBGene00019622	K10C2.7	K10C2.7	4.91642	9.88902	149.921	0.974603	0.137039	7.11188	1.14474e-12	1.92532e-11
WBGene00017782	F25E5.1	F25E5.1	10.294	7.43083	1649.78	-0.448225	0.0630566	-7.1083	1.17481e-12	1.97412e-11
WBGene00006962	xol-1	C18A11.5	1.06067	0.304648	65.2069	-1.88238	0.265135	-7.0997	1.25026e-12	2.09903e-11
WBGene00011694	T10G3.3	T10G3.3	10.4461	15.5407	690.896	0.581664	0.0819657	7.09644	1.28012e-12	2.14723e-11
WBGene00009864	F49B2.4	F49B2.4	0.524392	0.117767	25.1175	-2.62875	0.370514	-7.09486	1.2948e-12	2.16991e-11
WBGene00010310	F59B2.8	F59B2.8	0.664254	0.0916894	28.5998	-2.82052	0.397592	-7.094	1.30287e-12	2.18149e-11
WBGene00012538	Y37A1B.5	Y37A1B.5	54.9114	24.0303	2628.58	-1.18423	0.166956	-7.09307	1.31165e-12	2.19424e-11
WBGene00017123	maoc-1	E04F6.3	31.7451	19.4801	1420.44	-0.68866	0.0971068	-7.09178	1.324e-12	2.21292e-11
WBGene00001786	gst-38	F35E8.8	1.35325	3.47538	108.507	1.41042	0.198921	7.09036	1.33767e-12	2.23377e-11
WBGene00000789	cpz-2	M04G12.2	43.0607	56.0487	4052.78	0.401665	0.0566601	7.08902	1.35066e-12	2.25347e-11
WBGene00017578	drl-1	F18F11.5	6.44065	4.13185	563.164	-0.626822	0.0884537	-7.08644	1.37604e-12	2.29377e-11
WBGene00219886	F09E10.15	F09E10.15	2.06846	0.723214	118.759	-1.00891	0.142377	-7.08614	1.37907e-12	2.29677e-11
WBGene00003650	nhr-60	F57A10.5	0.881206	0.240472	36.7869	-2.05243	0.289727	-7.08404	1.40015e-12	2.32981e-11
WBGene00000775	cpin-1	F38E11.3	7.16822	10.5103	646.245	0.563677	0.0795862	7.08259	1.41481e-12	2.35212e-11
WBGene00016760	C49A9.6	C49A9.6	6.19897	11.2205	674.402	0.851146	0.120249	7.07819	1.46054e-12	2.426e-11
WBGene00000786	cpr-6	C25B8.3	467.075	325.332	26259.1	-0.500813	0.0707675	-7.07687	1.47447e-12	2.44696e-11
WBGene00022519	ZC123.4	ZC123.4	2.64087	4.14949	306.317	0.69583	0.0983407	7.07571	1.48688e-12	2.46538e-11
WBGene00003884	osm-3	M02B7.3	1.38621	2.38305	225.416	0.797871	0.11283	7.07148	1.53292e-12	2.53948e-11
WBGene00003828	nuc-1	C07B5.5	58.5271	37.3656	3381.15	-0.623421	0.0882063	-7.06776	1.57452e-12	2.60609e-11
WBGene00011796	T16G1.2	T16G1.2	0.320857	0.938696	42.6709	1.79604	0.25424	7.06438	1.61338e-12	2.66805e-11
WBGene00014213	ZK1073.1	ZK1073.1	20.699	15.0709	1091.95	-0.457924	0.0648703	-7.05907	1.67621e-12	2.76951e-11
WBGene00008724	F13A7.1	F13A7.1	50.2378	34.4394	2493.28	-0.517021	0.0732478	-7.05852	1.68289e-12	2.77811e-11
WBGene00017762	F23H11.7	F23H11.7	0.939055	2.28518	82.1638	1.34716	0.190968	7.05435	1.73415e-12	2.8602e-11
WBGene00022101	Y69A2AR.32	Y69A2AR.32	16.4534	20.6431	1034.49	0.43836	0.0621456	7.05377	1.74137e-12	2.86958e-11
WBGene00012085	T27D12.1	T27D12.1	13.6436	21.9966	1638.38	0.718299	0.101905	7.0487	1.80603e-12	2.97353e-11
WBGene00004218	ptr-3	C41D7.2	0.567311	1.46313	162.571	1.39737	0.198264	7.04802	1.81477e-12	2.98419e-11
WBGene00021808	Y53G8AM.8	Y53G8AM.8	5.85705	3.76297	672.357	-0.612961	0.0869701	-7.04795	1.81569e-12	2.98419e-11
WBGene00016612	C43G2.3	C43G2.3	11.5272	6.75536	355.98	-0.826784	0.117342	-7.04595	1.84204e-12	3.02484e-11
WBGene00017480	nstp-2	F15B10.1	53.7515	39.9464	2929.13	-0.415887	0.0591284	-7.03363	2.01233e-12	3.3016e-11
WBGene00016970	C56E6.2	C56E6.2	13.2944	8.44622	659.529	-0.617272	0.0878428	-7.02701	2.11011e-12	3.459e-11
WBGene00014128	ZK892.4	ZK892.4	1.5432	0.572996	63.8534	-1.30214	0.185403	-7.02331	2.1668e-12	3.54882e-11
WBGene00020377	T09B4.3	T09B4.3	6.91867	3.7346	203.922	-0.891828	0.127005	-7.02202	2.18687e-12	3.57856e-11
WBGene00008782	sdz-14	F14B6.1	0.595457	0.0445319	15.8541	-4.64453	0.661519	-7.02101	2.20276e-12	3.60143e-11
WBGene00000767	coq-8	C35D10.4	41.5432	50.1093	5747.59	0.281251	0.0400641	7.02003	2.21823e-12	3.62356e-11
WBGene00018073	F35H10.10	F35H10.10	8.12456	10.6255	2153.04	0.400861	0.0571221	7.01761	2.25694e-12	3.68358e-11
WBGene00003579	ndx-2	W02G9.1	11.6282	16.8073	623.712	0.54402	0.0775306	7.01684	2.26942e-12	3.70073e-11
WBGene00004014	phb-1	Y37E3.9	328.904	377.853	19956.7	0.223783	0.0318937	7.01651	2.27484e-12	3.70635e-11
WBGene00020504	svh-2	T14E8.1	10.4981	8.09634	1795.51	-0.347026	0.0494701	-7.01487	2.30163e-12	3.74674e-11
WBGene00009982	F53F1.4	F53F1.4	74.8758	40.8284	1563.57	-0.848788	0.121016	-7.01388	2.31806e-12	3.77021e-11
WBGene00017808	nspd-9	F26A1.10	22.6035	38.7011	534.344	0.811656	0.115726	7.0136	2.3227e-12	3.77449e-11
WBGene00016541	C39H7.1	C39H7.1	74.5103	55.3434	3572.27	-0.405715	0.0578726	-7.01049	2.3748e-12	3.85581e-11
WBGene00007763	C27B7.6	C27B7.6	6.75304	4.38193	429.249	-0.610675	0.0871542	-7.00684	2.43766e-12	3.95444e-11
WBGene00021711	wago-11	Y49F6A.1	0.875536	0.444247	105.649	-1.13273	0.161761	-7.00248	2.51464e-12	4.07581e-11
WBGene00016805	C50D2.1	C50D2.1	0.185954	0.581982	33.0829	1.99317	0.284744	6.99988	2.56189e-12	4.1488e-11
WBGene00004203	swsn-1	Y113G7B.23	20.9984	14.3483	2476.07	-0.526199	0.0751796	-6.99922	2.57385e-12	4.16458e-11
WBGene00020322	T07F12.2	T07F12.2	12.0532	7.98598	635.75	-0.569097	0.081364	-6.99446	2.6628e-12	4.30479e-11
WBGene00007957	C35C5.8	C35C5.8	1.6616	3.40085	188.627	1.05847	0.151348	6.99359	2.67945e-12	4.32797e-11
WBGene00020841	T27A3.5	T27A3.5	10.14	14.7147	877.814	0.588896	0.0842495	6.98991	2.75072e-12	4.43927e-11
WBGene00001990	hot-5	K07A12.6	0.440914	1.6804	34.4536	1.93044	0.276384	6.98463	2.85609e-12	4.60536e-11
WBGene00013559	Y75B8A.28	Y75B8A.28	1.34993	3.87685	188.139	1.55355	0.222507	6.98204	2.90918e-12	4.68694e-11
WBGene00022358	Y92H12A.2	Y92H12A.2	18.9109	13.5687	1929.71	-0.44412	0.0636235	-6.98043	2.94273e-12	4.73691e-11
WBGene00007728	C25F9.9	C25F9.9	1.15535	2.63737	69.4654	1.27866	0.183312	6.97533	3.05156e-12	4.90789e-11
WBGene00000544	clp-3	Y47H10A.1	3.34585	1.99467	332.111	-0.751984	0.10782	-6.97442	3.07127e-12	4.93536e-11
WBGene00004910	snf-11	T03F7.1	2.75467	4.31718	397.64	0.671755	0.0963314	6.97338	3.09419e-12	4.96792e-11
WBGene00022159	mppa-1	Y71G12B.24	41.7182	53.0714	3358.62	0.302677	0.0434192	6.97104	3.14607e-12	5.0469e-11
WBGene00009031	F21H7.5	F21H7.5	102.027	72.9866	5107.26	-0.463469	0.0665394	-6.96533	3.27626e-12	5.24678e-11
WBGene00020029	R12C12.9	R12C12.9	20.072	28.2289	1343.07	0.519569	0.0745935	6.96535	3.276e-12	5.24678e-11
WBGene00012761	Y41C4A.18	Y41C4A.18	9.53074	5.26547	154.477	-0.821359	0.117928	-6.96492	3.28594e-12	5.25778e-11
WBGene00020882	T28A11.20	T28A11.20	0.0631056	0.421002	16.4779	3.26952	0.469718	6.9606	3.38822e-12	5.41682e-11
WBGene00008091	C44F1.1	C44F1.1	2.65287	4.03607	418.755	0.617869	0.0887914	6.95866	3.43526e-12	5.48734e-11
WBGene00219303	Y13C8A.4	Y13C8A.4	0.928892	0.334397	47.4911	-1.56446	0.22486	-6.9575	3.46353e-12	5.52779e-11
WBGene00015695	ugt-26	C10H11.6	12.4046	16.3187	1415.28	0.416906	0.0599232	6.95734	3.46747e-12	5.52937e-11
WBGene00012261	lpr-3	W04G3.8	0.214039	0.603298	42.1176	1.78967	0.257519	6.94967	3.66152e-12	5.83171e-11
WBGene00018828	sdz-21	F54E7.5	0.53863	0.0647563	18.1452	-4.33742	0.624125	-6.9496	3.66328e-12	5.83171e-11
WBGene00010621	egg-6	K07A12.2	126.434	90.5529	19278.9	-0.458768	0.0660152	-6.94943	3.66769e-12	5.83378e-11
WBGene00010348	H01G02.1	H01G02.1	28.8989	39.4486	1030.21	0.473699	0.0681718	6.9486	3.68921e-12	5.86303e-11
WBGene00010323	dhhc-12	F59C6.2	3.49261	5.80732	249.633	0.712985	0.102629	6.94724	3.72501e-12	5.91491e-11
WBGene00012130	slc-17.4	T28F3.4	4.81559	7.26976	639.711	0.629876	0.0906878	6.94554	3.77013e-12	5.98149e-11
WBGene00019931	R07C12.1	R07C12.1	0.249499	0.695008	37.5243	1.69719	0.244494	6.94165	3.87551e-12	6.14348e-11
WBGene00019791	sdz-25	M116.4	0.433782	0.0287282	15.7719	-4.22067	0.609223	-6.92796	4.26944e-12	6.76222e-11
WBGene00018647	F49F1.7	F49F1.7	1.94515	5.21332	148.658	1.36448	0.196968	6.92742	4.28575e-12	6.78234e-11
WBGene00003517	nac-1	F31F6.6	12.7237	8.76587	1090.02	-0.520912	0.0752582	-6.92167	4.46359e-12	7.05782e-11
WBGene00019855	R03H10.2	R03H10.2	0.869411	0.307099	41.6437	-1.55131	0.224197	-6.9194	4.53549e-12	7.16547e-11
WBGene00010836	M03B6.4	M03B6.4	3.38263	1.46856	130.114	-1.12773	0.162984	-6.91924	4.54071e-12	7.16767e-11
WBGene00008376	D1054.9	D1054.9	0.218846	0.717647	38.5996	2.08448	0.301577	6.91194	4.78055e-12	7.53358e-11
WBGene00006038	ssp-9	E03H12.10	183.132	134.759	3477.43	-0.418054	0.0604827	-6.91195	4.78027e-12	7.53358e-11
WBGene00003001	lin-12	R107.8	1.12486	0.674447	224.803	-0.72057	0.104255	-6.91158	4.79273e-12	7.54643e-11
WBGene00022858	ZK1193.2	ZK1193.2	9.25593	13.0409	2323.98	0.501428	0.0725809	6.90854	4.89658e-12	7.70348e-11
WBGene00016204	gsto-1	C29E4.7	17.2856	13.1135	502.477	-0.837949	0.121301	-6.908	4.91538e-12	7.72658e-11
WBGene00006862	pnk-4	C42D8.3	4.5909	2.60141	475.339	-0.816092	0.118251	-6.90136	5.15063e-12	8.0896e-11
WBGene00010120	dot-1.4	F55G7.2	0.57512	0.0187806	19.5808	-5.9807	0.866642	-6.901	5.16366e-12	8.10327e-11
WBGene00011684	T10B10.8	T10B10.8	2.67686	1.3944	153.457	-0.903649	0.130985	-6.89889	5.24113e-12	8.21796e-11
WBGene00020383	tin-44	T09B4.9	59.1497	72.5457	5379.1	0.317871	0.0460895	6.89681	5.31816e-12	8.33178e-11
WBGene00017274	F08F8.9	F08F8.9	53.7086	65.4742	6374.02	0.304143	0.044113	6.89465	5.39986e-12	8.45273e-11
WBGene00018448	F45D11.1	F45D11.1	0.342207	1.33302	75.836	2.08631	0.30264	6.89371	5.43558e-12	8.50154e-11
WBGene00012291	W06A7.2	W06A7.2	23.854	31.9073	853.565	0.435728	0.0632214	6.89209	5.49772e-12	8.59156e-11
WBGene00006592	dpy-31	R151.5	14.6265	18.8355	1717.4	0.411033	0.0596461	6.8912	5.53239e-12	8.63855e-11
WBGene00019102	F59C12.3	F59C12.3	9.81515	7.04625	843.905	-0.448631	0.0651057	-6.8908	5.54783e-12	8.65544e-11
WBGene00001933	his-59	F55G1.2	7.81177	4.29986	259.423	-0.871929	0.126661	-6.88397	5.82051e-12	9.07333e-11
WBGene00010094	tsfm-1	F55C5.5	53.7514	71.0187	3691.25	0.423164	0.0615697	6.87292	6.28991e-12	9.79691e-11
WBGene00010701	ent-2	K09A9.3	53.664	39.6157	4427.34	-0.41547	0.0604876	-6.86868	6.47979e-12	1.00843e-10
WBGene00020268	hpo-19	T05H4.5	160.097	185.369	9528.83	0.231351	0.0337073	6.86353	6.71779e-12	1.0446e-10
WBGene00010456	K01C8.1	K01C8.1	53.6454	71.698	5306.4	0.436846	0.0636533	6.8629	6.74771e-12	1.04838e-10
WBGene00000518	ckk-1	C05H8.1	2.06765	3.422	277.511	0.752399	0.109844	6.84969	7.40087e-12	1.14891e-10
WBGene00013898	ZC443.3	ZC443.3	2.96195	1.67176	186.271	-0.80729	0.117953	-6.84414	7.69351e-12	1.19335e-10
WBGene00008745	F13E6.1	F13E6.1	42.4058	32.992	1791.62	-0.336696	0.0491991	-6.84354	7.72613e-12	1.19742e-10
WBGene00021320	Y34B4A.4	Y34B4A.4	1.97707	3.0552	378.194	0.652215	0.0953254	6.84198	7.81052e-12	1.2095e-10
WBGene00010311	F59B2.9	F59B2.9	1.29352	0.446114	67.0582	-1.37046	0.200722	-6.82766	8.63079e-12	1.33542e-10
WBGene00044503	Y73B6A.6	Y73B6A.6	0.313513	0.0497513	17.6365	-3.1205	0.457105	-6.82667	8.69094e-12	1.34362e-10
WBGene00003460	msp-71	F59A6.8	111.302	86.5892	2920.45	-0.375706	0.0550487	-6.82498	8.79354e-12	1.35836e-10
WBGene00001157	ech-8	F01G10.2	4.7954	3.16317	295.098	-0.590995	0.0866827	-6.81791	9.23731e-12	1.42574e-10
WBGene00020651	T21D12.12	T21D12.12	19.1416	24.9836	783.647	0.420011	0.0616124	6.817	9.29639e-12	1.43368e-10
WBGene00017291	F09E5.14	F09E5.14	5.07912	8.64463	166.986	0.835481	0.122663	6.81118	9.68038e-12	1.49167e-10
WBGene00015196	B0454.5	B0454.5	20.7622	13.4214	557.665	-0.601098	0.0882616	-6.81041	9.73214e-12	1.49841e-10
WBGene00013103	Y51H4A.7	Y51H4A.7	13.5891	17.8353	1704.81	0.414741	0.0609099	6.80908	9.82215e-12	1.51103e-10
WBGene00021160	gba-4	Y4C6B.6	31.699	11.3168	1744.84	-1.47215	0.216239	-6.80796	9.89942e-12	1.52103e-10
WBGene00012324	rhy-1	W07A12.7	10.9219	6.94907	847.915	-0.625411	0.0918654	-6.8079	9.90339e-12	1.52103e-10
WBGene00077636	Y46G5A.43	Y46G5A.43	2.0556	3.41901	244.047	0.756785	0.111197	6.80579	1.00493e-11	1.54218e-10
WBGene00007153	clec-41	B0365.6	27.3019	61.7921	4543.99	1.19886	0.176172	6.80504	1.0102e-11	1.54901e-10
WBGene00018622	nhr-190	F48G7.11	2.45087	1.38781	134.134	-0.8269	0.121562	-6.80228	1.02977e-11	1.57772e-10
WBGene00017119	timm-17B.1	E04A4.5	152.939	176.322	8072.09	0.228497	0.0335991	6.80071	1.04105e-11	1.5937e-10
WBGene00006773	unc-37	W02D3.9	35.3749	28.0392	3412.38	-0.317138	0.0466388	-6.79987	1.04717e-11	1.60176e-10
WBGene00020905	T28H11.7	T28H11.7	43.7212	32.6555	1347.77	-0.411989	0.0605999	-6.79851	1.05705e-11	1.61555e-10
WBGene00012744	Y40H7A.4	Y40H7A.4	0.976042	0.153369	17.8421	-3.09661	0.455651	-6.79603	1.07545e-11	1.64099e-10
WBGene00013860	ZC247.2	ZC247.2	1.87022	3.26768	334.518	0.811306	0.119379	6.79605	1.07526e-11	1.64099e-10
WBGene00019773	M04G7.2	M04G7.2	1.47072	2.38659	175.445	0.730035	0.107452	6.79409	1.09e-11	1.66184e-10
WBGene00044508	nsy-7	C18F3.4	8.45472	5.44581	363.738	-0.580411	0.085505	-6.78803	1.13672e-11	1.73168e-10
WBGene00016638	perm-4	C44B12.5	892.203	673.588	45987.1	-0.386069	0.0568903	-6.78619	1.15132e-11	1.75195e-10
WBGene00021641	Y47G6A.15	Y47G6A.15	2.04368	4.14014	160.018	1.03614	0.152686	6.78612	1.1519e-11	1.75195e-10
WBGene00007732	spe-44	C25G4.4	14.4203	18.2008	1404.5	0.355424	0.0523951	6.78354	1.1727e-11	1.78214e-10
WBGene00006670	twk-16	F52E4.4	1.9362	0.799033	123.331	-1.30403	0.192295	-6.78139	1.19024e-11	1.80733e-10
WBGene00018758	F53E10.1	F53E10.1	6.1533	3.83403	299.62	-0.647127	0.0955082	-6.77561	1.23878e-11	1.87952e-10
WBGene00000728	col-155	F55C10.3	29.9911	40.7576	1835.77	0.471115	0.0695827	6.77058	1.28269e-11	1.94457e-10
WBGene00013779	Y116A8B.1	Y116A8B.1	0.951476	0.0300966	15.5208	-4.9214	0.727426	-6.7655	1.32851e-11	2.0124e-10
WBGene00013266	Y57A10A.26	Y57A10A.26	19.0807	25.6363	1085.05	0.457753	0.0676701	6.76448	1.3379e-11	2.02498e-10
WBGene00017724	F22F7.7	F22F7.7	9.02215	5.60154	489.103	-0.665873	0.0984777	-6.76166	1.36418e-11	2.0631e-10
WBGene00006978	zig-1	K10C3.3	7.41969	10.6893	476.677	0.516706	0.0764258	6.76089	1.37148e-11	2.07248e-10
WBGene00015124	anmt-1	B0303.2	4.13846	6.56764	279.639	0.669419	0.0990467	6.75862	1.39314e-11	2.1035e-10
WBGene00017344	F10E7.2	F10E7.2	71.2078	52.1089	2281.6	-0.414754	0.0613763	-6.75757	1.4033e-11	2.11714e-10
WBGene00019100	F59B1.8	F59B1.8	5.31384	2.84894	284.602	-0.856858	0.126864	-6.75417	1.43655e-11	2.16556e-10
WBGene00010470	cdr-4	K01D12.11	12.0696	6.93027	465.529	-0.730812	0.108207	-6.75386	1.43963e-11	2.16846e-10
WBGene00014801	K08E5.1	K08E5.1	3.90419	2.391	367.657	-0.586952	0.0869938	-6.74705	1.50878e-11	2.2708e-10
WBGene00044922	Y43C5A.7	Y43C5A.7	2.07836	7.60114	113.605	1.82784	0.271103	6.74222	1.55987e-11	2.34581e-10
WBGene00011719	T11G6.4	T11G6.4	6.05109	8.29369	637.801	0.470837	0.0698369	6.74195	1.56276e-11	2.34827e-10
WBGene00004311	ras-2	F17C8.4	36.6259	47.1486	1710.98	0.393274	0.0583398	6.74109	1.57207e-11	2.36037e-10
WBGene00001814	haf-4	W04C9.1	19.8125	25.3912	2976.06	0.383731	0.0569959	6.7326	1.66655e-11	2.50022e-10
WBGene00003429	msp-31	R05F9.13	469.738	371.945	13815.4	-0.416524	0.0618754	-6.73165	1.67753e-11	2.51469e-10
WBGene00011615	lsd-1	T08D10.2	6.74464	4.25618	721.907	-0.639597	0.0950166	-6.73142	1.68016e-11	2.51572e-10
WBGene00006927	vit-3	F59D8.1	1125.1	872.769	311291	-0.443276	0.0658525	-6.73136	1.6809e-11	2.51572e-10
WBGene00004903	snf-4	Y46G5A.25	0.790762	0.224095	59.4594	-2.05132	0.304757	-6.73099	1.68511e-11	2.52001e-10
WBGene00013823	Y116F11B.7	Y116F11B.7	2.18651	1.12849	122.119	-0.965155	0.143418	-6.72967	1.70048e-11	2.54096e-10
WBGene00016756	C49A9.2	C49A9.2	10.7797	15.8617	1261.7	0.561144	0.0834797	6.72192	1.79348e-11	2.6778e-10
WBGene00013659	Y105C5B.20	Y105C5B.20	2.43928	1.18328	97.7056	-1.07103	0.159337	-6.72177	1.79526e-11	2.67832e-10
WBGene00021353	iglr-3	Y37E3.13	2.35144	1.0497	124.685	-1.06487	0.158432	-6.72129	1.80128e-11	2.68517e-10
WBGene00016710	fbxc-52	C46E10.4	7.68646	5.02972	504.405	-0.577017	0.0858546	-6.72086	1.80658e-11	2.69093e-10
WBGene00011293	R102.6	R102.6	1.32196	2.95263	109.9	1.28009	0.190599	6.71615	1.86592e-11	2.77711e-10
WBGene00018199	F39E9.7	F39E9.7	5.43393	2.72911	101.577	-0.94244	0.140328	-6.716	1.86777e-11	2.77765e-10
WBGene00021469	Y39G10AR.11	Y39G10AR.11	9.34793	6.88498	1118.05	-0.401844	0.05984	-6.71531	1.87668e-11	2.78871e-10
WBGene00006393	taf-11.1	F48D6.1	9.688	6.48212	476.325	-0.552596	0.0823026	-6.7142	1.891e-11	2.80775e-10
WBGene00044071	dhhc-14	D2021.2	10.3202	7.39533	1005.37	-0.462865	0.0689862	-6.70952	1.95263e-11	2.89697e-10
WBGene00022805	nhr-256	ZK697.2	6.48726	4.26768	381.918	-0.616205	0.0918666	-6.70761	1.97836e-11	2.93283e-10
WBGene00008007	C38D4.7	C38D4.7	2.35854	4.44628	174.932	0.896654	0.133819	6.70051	2.07697e-11	3.07657e-10
WBGene00005078	src-2	F49B2.5	2.34183	1.24668	160.55	-0.8887	0.132637	-6.70025	2.0807e-11	3.07967e-10
WBGene00003434	msp-38	K08F4.8	47.751	33.0397	704.161	-0.441295	0.0658659	-6.6999	2.08556e-11	3.08442e-10
WBGene00003239	mig-2	C35C5.4	18.4422	13.6258	941.038	-0.409763	0.0611626	-6.69958	2.09023e-11	3.0889e-10
WBGene00011543	acl-2	T06E8.1	42.8056	32.1253	2122.31	-0.393176	0.0587315	-6.69447	2.16453e-11	3.19617e-10
WBGene00000869	cyc-1	C54G4.8	302.688	340.049	24279.5	0.191454	0.0286273	6.68783	2.26509e-11	3.34203e-10
WBGene00008971	F20C5.6	F20C5.6	2.15462	1.07888	117.316	-1.03402	0.15468	-6.68491	2.31073e-11	3.4067e-10
WBGene00194700	B0025.5	B0025.5	44.6403	32.2049	846.981	-0.42896	0.0641828	-6.68341	2.33446e-11	3.43897e-10
WBGene00000753	col-180	C44C10.1	13.0224	24.4892	695.077	0.912541	0.136546	6.68302	2.34062e-11	3.44535e-10
WBGene00009020	F21D9.6	F21D9.6	0.510211	0.0281214	14.5054	-4.77975	0.715761	-6.67786	2.42457e-11	3.56612e-10
WBGene00007904	C33G3.4	C33G3.4	2.89969	4.14474	526.29	0.532674	0.0797724	6.67742	2.43189e-11	3.57408e-10
WBGene00000615	col-38	F54C9.4	1.5512	3.33887	123.508	1.17618	0.176206	6.675	2.47238e-11	3.63074e-10
WBGene00008965	mltn-10	F19H8.5	2.21425	1.23311	188.211	-0.889701	0.133365	-6.67117	2.53766e-11	3.72369e-10
WBGene00015802	kynu-1	C15H9.7	89.2862	113.497	8207.5	0.365247	0.0547667	6.66914	2.57309e-11	3.77272e-10
WBGene00009859	clec-33	F49A5.7	0.0599713	0.52599	18.9783	3.62116	0.543624	6.66115	2.71702e-11	3.98064e-10
WBGene00020617	T20D4.11	T20D4.11	6.03356	9.86778	322.296	0.782049	0.117428	6.65982	2.74154e-11	4.01344e-10
WBGene00000964	dhp-2	C47E12.8	7.11672	4.50659	502.902	-0.642686	0.0965372	-6.65739	2.78731e-11	4.07725e-10
WBGene00004788	sft-4	C54H2.5	105.402	86.2115	6461.38	-0.267016	0.0401089	-6.65726	2.78979e-11	4.07771e-10
WBGene00017028	dex-1	D1044.2	0.867061	0.447378	123.916	-0.945983	0.142107	-6.65682	2.79818e-11	4.08678e-10
WBGene00016846	C50F7.6	C50F7.6	3.81675	2.19816	210.556	-0.754528	0.113379	-6.6549	2.83495e-11	4.13675e-10
WBGene00010370	ctg-1	H06O01.3	28.9658	39.3562	2484.14	0.458448	0.0688898	6.6548	2.83681e-11	4.13675e-10
WBGene00022589	ZC317.6	ZC317.6	26.199	20.3794	1296.5	-0.345052	0.0518931	-6.64929	2.94511e-11	4.29134e-10
WBGene00019987	R09F10.3	R09F10.3	7.75443	5.10002	610.717	-0.591015	0.0888984	-6.64821	2.96684e-11	4.31966e-10
WBGene00013702	Y106G6D.6	Y106G6D.6	9.43736	18.2596	244.54	0.919812	0.138384	6.64682	2.99503e-11	4.35731e-10
WBGene00021875	Y54G2A.10	Y54G2A.10	5.16582	2.85419	133.369	-0.857004	0.129	-6.64342	3.0649e-11	4.45551e-10
WBGene00022201	Y71H10B.1	Y71H10B.1	55.2886	39.3726	5252.46	-0.464231	0.0698864	-6.64266	3.08077e-11	4.47511e-10
WBGene00020167	T02G5.11	T02G5.11	23.179	14.3971	584.183	-0.665515	0.100248	-6.63865	3.16562e-11	4.5948e-10
WBGene00012912	Y46G5A.22	Y46G5A.22	10.0401	6.70201	446.022	-0.587588	0.0885936	-6.63241	3.3026e-11	4.78992e-10
WBGene00000298	cat-4	F32G8.6	22.8578	34.3999	1356.29	0.614596	0.0927135	6.62898	3.3801e-11	4.89854e-10
WBGene00008603	F09B9.4	F09B9.4	21.1804	34.6379	1189.46	0.734766	0.110883	6.6265	3.43732e-11	4.97483e-10
WBGene00012102	T27F6.1	T27F6.1	1.28565	0.571141	71.5074	-1.21455	0.183288	-6.62647	3.43805e-11	4.97483e-10
WBGene00013145	cutl-2	Y53C12B.6	0.425422	0.0261685	14.7734	-4.57662	0.691121	-6.62202	3.54332e-11	5.12321e-10
WBGene00004900	snf-1	W03G9.1	13.2038	9.73683	1405.71	-0.409078	0.061794	-6.62003	3.59122e-11	5.18846e-10
WBGene00015509	C06A6.4	C06A6.4	109.998	137.756	8928.18	0.336536	0.0508594	6.61699	3.66585e-11	5.2922e-10
WBGene00018543	ugt-32	F47C10.6	1.24441	2.70438	171.166	1.16348	0.175866	6.61574	3.69692e-11	5.33295e-10
WBGene00019561	K09C6.7	K09C6.7	14.932	11.0516	1251.11	-0.412738	0.0623974	-6.61467	3.72391e-11	5.36776e-10
WBGene00009088	F23D12.4	F23D12.4	0.714174	0.0364302	14.5316	-4.78789	0.724736	-6.60639	3.93814e-11	5.6722e-10
WBGene00011444	T04F8.6	T04F8.6	5.71935	3.92818	713.69	-0.528382	0.0800389	-6.60157	4.06828e-11	5.85514e-10
WBGene00007287	gck-4	C04A11.3	9.83695	6.48199	1670.26	-0.580068	0.0878751	-6.60106	4.08241e-11	5.87096e-10
WBGene00020954	W02G9.4	W02G9.4	7.48826	11.4274	487.614	0.607054	0.0919982	6.59855	4.15204e-11	5.96653e-10
WBGene00021406	frm-5.2	Y38C1AB.4	3.87258	2.76373	859.222	-0.467075	0.0708246	-6.59481	4.25792e-11	6.114e-10
WBGene00018575	clec-119	F47F6.5	8.02628	5.3543	660.794	-0.570388	0.0864953	-6.59445	4.26849e-11	6.12449e-10
WBGene00006812	unc-80	F25C8.3	1.5191	0.860292	608.337	-0.815408	0.123692	-6.59223	4.33269e-11	6.21185e-10
WBGene00021057	W06B4.2	W06B4.2	13.7665	17.588	1392.41	0.365234	0.0554199	6.5903	4.38945e-11	6.28842e-10
WBGene00001819	haf-9	ZK484.2	19.9745	29.2163	3356.93	0.575112	0.087303	6.58754	4.47163e-11	6.40126e-10
WBGene00021299	Y27F2A.8	Y27F2A.8	1.11884	0.0217568	16.8489	-6.30543	0.957434	-6.58576	4.52557e-11	6.47353e-10
WBGene00004894	sms-3	Y22D7AL.8	7.13678	4.72023	440.962	-0.597505	0.0907327	-6.58534	4.53859e-11	6.4872e-10
WBGene00015684	C10G8.8	C10G8.8	88.9791	117.021	7190.2	0.401282	0.0609409	6.58477	4.55595e-11	6.50706e-10
WBGene00013135	rga-2	Y53C10A.4	1.55254	0.960511	198.65	-0.665195	0.101061	-6.58211	4.63809e-11	6.61934e-10
WBGene00012152	cnc-10	VK10D6R.1	6.45669	10.1067	209.28	0.720708	0.109499	6.58189	4.64507e-11	6.62426e-10
WBGene00003929	pat-2	F54F2.1	17.1235	23.2581	4209.28	0.456707	0.0693992	6.58086	4.6773e-11	6.66515e-10
WBGene00017881	asp-13	F28A12.4	132.005	174.099	10697.8	0.418992	0.0636742	6.58025	4.69658e-11	6.68755e-10
WBGene00022674	ZK177.9	ZK177.9	0.042426	1.80668	23.1609	6.32621	0.961429	6.58001	4.7043e-11	6.69345e-10
WBGene00011063	cpg-3	R06C7.4	393.969	286.66	17882.8	-0.442534	0.0672651	-6.57895	4.73776e-11	6.73595e-10
WBGene00002827	let-653	C29E6.1	3.28073	2.06175	340.161	-0.653232	0.09932	-6.57704	4.7991e-11	6.81799e-10
WBGene00045239	Y49E10.29	Y49E10.29	6.04965	8.99982	755.498	0.568361	0.0864225	6.57653	4.81543e-11	6.83602e-10
WBGene00009424	F35E8.13	F35E8.13	0.167605	0.743637	25.4013	2.31855	0.35266	6.57445	4.88323e-11	6.92702e-10
WBGene00007991	C37A5.7	C37A5.7	7.45301	10.2017	689.582	0.467134	0.0710574	6.57404	4.89682e-11	6.94105e-10
WBGene00017342	F10D7.5	F10D7.5	12.6202	8.45117	1323.69	-0.547226	0.0832443	-6.57373	4.90706e-11	6.95031e-10
WBGene00020247	T05B11.4	T05B11.4	13.3639	18.1625	1238.99	0.472447	0.0719198	6.56909	5.06253e-11	7.16511e-10
WBGene00011262	pho-8	R13H4.3	0.444536	1.45304	65.0496	1.71962	0.261836	6.56752	5.1161e-11	7.23546e-10
WBGene00016823	C50E3.12	C50E3.12	6.25164	4.15636	368.296	-0.53593	0.0816148	-6.56658	5.14853e-11	7.27583e-10
WBGene00012879	fbxa-215	Y45F10C.3	132.74	109.858	8731.43	-0.255692	0.0389468	-6.56518	5.19714e-11	7.339e-10
WBGene00008100	C44H9.5	C44H9.5	3.17309	2.01907	260.9	-0.62543	0.0952696	-6.56485	5.20858e-11	7.34962e-10
WBGene00013650	Y105C5B.9	Y105C5B.9	6.99781	3.76704	258.062	-0.836934	0.127548	-6.5617	5.31962e-11	7.50067e-10
WBGene00002262	ldh-1	F13D12.2	84.0683	111.31	5647.38	0.439344	0.0670629	6.55123	5.7065e-11	8.04011e-10
WBGene00007103	crm-1	B0024.14	5.01183	6.81086	988.579	0.493419	0.0753334	6.5498	5.7614e-11	8.11137e-10
WBGene00011228	R11.3	R11.3	1.00259	0.423344	66.677	-1.22999	0.187815	-6.54894	5.79485e-11	8.15234e-10
WBGene00013255	tric-1B.1	Y57A10A.10	18.8091	24.1684	2014.33	0.384189	0.0586733	6.54794	5.83354e-11	8.20062e-10
WBGene00022178	cest-25	Y71H2AM.13	31.7574	21.8521	2428.75	-0.518735	0.0792264	-6.5475	5.85098e-11	8.21899e-10
WBGene00018280	F41C6.7	F41C6.7	1.26081	2.66502	141.553	1.02934	0.15722	6.54712	5.86591e-11	8.23379e-10
WBGene00018648	F49F1.8	F49F1.8	0.101052	0.305745	29.8441	1.75346	0.26788	6.5457	5.92158e-11	8.30571e-10
WBGene00023401	ZK380.t2	ZK380.t2	3.02995	2.01035	224.942	-0.823783	0.125895	-6.54343	6.01217e-11	8.42648e-10
WBGene00012442	Y15E3A.3	Y15E3A.3	0.43301	0.0903472	22.1011	-2.40582	0.367706	-6.54277	6.03901e-11	8.45778e-10
WBGene00007642	C17E4.2	C17E4.2	0.708132	0.0232567	16.5329	-5.74208	0.877824	-6.54127	6.09997e-11	8.53677e-10
WBGene00007773	C27C12.3	C27C12.3	12.5094	8.99125	1163.24	-0.440587	0.0673676	-6.54005	6.14974e-11	8.6e-10
WBGene00003425	msp-10	K07F5.2	79.7493	63.4306	1537.56	-0.353428	0.0540705	-6.53643	6.30045e-11	8.8042e-10
WBGene00000169	aqp-1	F32A5.5	27.944	42.809	1860.1	0.642528	0.0983259	6.53468	6.37455e-11	8.89479e-10
WBGene00017055	D2062.1	D2062.1	5.40454	2.94118	150.007	-0.822779	0.12591	-6.53468	6.37477e-11	8.89479e-10
WBGene00015359	C02G6.1	C02G6.1	1.63793	2.44873	320.599	0.623967	0.0954914	6.53428	6.39158e-11	8.91162e-10
WBGene00022047	Y66H1A.5	Y66H1A.5	19.8913	26.8901	984.784	0.470204	0.0719954	6.53103	6.53176e-11	9.1003e-10
WBGene00006796	unc-62	T28F12.2	20.0104	15.7597	2090.19	-0.363416	0.0556605	-6.52916	6.61407e-11	9.20814e-10
WBGene00019645	swt-7	K11D12.5	40.9198	28.3093	1468.36	-0.512995	0.0785768	-6.52858	6.63939e-11	9.23654e-10
WBGene00012212	W02D9.6	W02D9.6	45.7902	30.075	882.638	-0.581681	0.0891257	-6.52652	6.7314e-11	9.3576e-10
WBGene00014100	ZK849.1	ZK849.1	2.7092	4.98931	236.689	0.918884	0.140857	6.52351	6.8683e-11	9.54084e-10
WBGene00022090	Y69A2AR.19	Y69A2AR.19	16.8924	10.4269	2929.63	-0.674163	0.103359	-6.52254	6.91276e-11	9.59549e-10
WBGene00014238	ZK1225.4	ZK1225.4	9.56279	6.38952	666.305	-0.554968	0.0851657	-6.51633	7.2046e-11	9.99318e-10
WBGene00022162	Y71G12B.27	Y71G12B.27	40.1675	26.7865	743.178	-0.545149	0.083682	-6.51454	7.29139e-11	1.01061e-09
WBGene00017908	F28H1.1	F28H1.1	5.59546	3.50072	299.427	-0.669595	0.102788	-6.51435	7.30056e-11	1.01113e-09
WBGene00022260	Y73C8B.3	Y73C8B.3	16.0971	11.9303	899.876	-0.419538	0.0644337	-6.51116	7.45733e-11	1.03208e-09
WBGene00000822	csq-1	F40E10.3	132.877	170.055	11578.3	0.380255	0.0584162	6.5094	7.54493e-11	1.04267e-09
WBGene00004058	pmp-1	C44B7.8	25.441	32.3614	3245.67	0.370588	0.0569309	6.50943	7.54355e-11	1.04267e-09
WBGene00011212	R10E8.6	R10E8.6	0.999926	1.67347	402.782	0.71142	0.109301	6.50879	7.57578e-11	1.04616e-09
WBGene00000039	acn-1	C42D8.5	1.73692	2.42689	253.965	0.71956	0.110566	6.50797	7.61726e-11	1.05111e-09
WBGene00016874	C52B11.5	C52B11.5	24.7015	34.8416	1694.25	0.507814	0.0780848	6.50337	7.85402e-11	1.08299e-09
WBGene00017065	D2092.4	D2092.4	25.9281	33.4783	2250.52	0.396872	0.0610418	6.50164	7.94493e-11	1.09472e-09
WBGene00009522	F38A1.9	F38A1.9	1.593	3.00915	108.032	0.946181	0.145548	6.50082	7.9885e-11	1.09991e-09
WBGene00015128	B0303.7	B0303.7	11.8387	8.56106	935.886	-0.4299	0.0661322	-6.50061	7.99931e-11	1.1004e-09
WBGene00015765	C14C11.1	C14C11.1	28.9036	21.981	1411.33	-0.386547	0.0594639	-6.50053	8.00379e-11	1.1004e-09
WBGene00020366	acdh-10	T08G2.3	50.9147	37.2148	3194.17	-0.429946	0.0661886	-6.49577	8.26072e-11	1.1349e-09
WBGene00006893	spon-1	F10E7.4	9.90966	12.4893	1519.64	0.361531	0.0556623	6.49506	8.2998e-11	1.13943e-09
WBGene00020497	T14A8.2	T14A8.2	1.71386	3.562	94.521	1.09256	0.168247	6.49378	8.37084e-11	1.14834e-09
WBGene00001702	grd-13	W05E7.3	23.2649	33.7273	903.258	0.551195	0.0848819	6.49367	8.37702e-11	1.14835e-09
WBGene00017659	F21C10.10	F21C10.10	18.7113	9.93155	578.518	-0.89469	0.137832	-6.49117	8.51732e-11	1.16673e-09
WBGene00004172	pqn-92	Y75B8A.27	13.3659	18.7528	1256.97	0.505362	0.0778557	6.491	8.5267e-11	1.16716e-09
WBGene00019513	lido-7	K08A2.4	14.4265	10.2711	807.593	-0.459414	0.0708168	-6.48735	8.73577e-11	1.19491e-09
WBGene00008123	ent-4	C47A4.2	8.63973	12.2156	839.801	0.52058	0.0802516	6.48685	8.76498e-11	1.19803e-09
WBGene00018969	F56D3.1	F56D3.1	0.611171	1.50248	89.6138	1.35352	0.208685	6.48594	8.81804e-11	1.2044e-09
WBGene00003093	lys-4	F58B3.1	258.586	92.8201	6675.13	-1.44809	0.223428	-6.48125	9.09672e-11	1.24156e-09
WBGene00011049	sdz-26	R06A4.6	0.527958	0.0721661	19.0533	-2.77024	0.427616	-6.47833	9.27424e-11	1.26487e-09
WBGene00000067	act-5	T25C8.2	414.082	530.616	33684.2	0.381872	0.0589724	6.47545	9.45328e-11	1.28835e-09
WBGene00020632	T20F7.5	T20F7.5	1.12065	1.73672	263.302	0.672115	0.103808	6.47457	9.50792e-11	1.29486e-09
WBGene00007348	C05G5.2	C05G5.2	6.67977	4.97181	674.395	-0.405658	0.0627089	-6.4689	9.87205e-11	1.34347e-09
WBGene00018606	F48E3.6	F48E3.6	0.383723	0.01651	13.0301	-4.64293	0.717936	-6.46705	9.99362e-11	1.35903e-09
WBGene00016189	sprp-4	C28G1.4	0.264187	0.0729939	27.304	-2.1002	0.324852	-6.46509	1.01238e-10	1.37474e-09
WBGene00020830	T26C11.4	T26C11.4	4.93512	3.37039	435.352	-0.514172	0.0795294	-6.46518	1.01178e-10	1.37474e-09
WBGene00017979	F32B5.6	F32B5.6	22.2818	16.7985	1718.37	-0.390723	0.0604435	-6.46426	1.01793e-10	1.38128e-09
WBGene00003056	lon-2	C39E6.1	8.23251	5.68348	720.133	-0.516514	0.0799051	-6.46409	1.01909e-10	1.38185e-09
WBGene00020850	nhr-226	T27B7.3	1.71542	2.91098	165.065	0.802784	0.124262	6.46044	1.04402e-10	1.41463e-09
WBGene00000248	ben-1	C54C6.2	43.059	33.7223	2899.38	-0.333291	0.05163	-6.45538	1.07948e-10	1.46163e-09
WBGene00017373	F10G7.10	F10G7.10	11.9938	8.87831	3548.83	-0.419987	0.0650741	-6.45397	1.08956e-10	1.4742e-09
WBGene00001414	fer-1	F43G9.6	2.52899	3.77125	1012.53	0.580966	0.0900793	6.4495	1.1222e-10	1.51728e-09
WBGene00016577	clec-3	C41H7.7	0.400181	0.0280258	13.9286	-4.73477	0.735039	-6.44152	1.18286e-10	1.59813e-09
WBGene00001492	frm-5.1	Y38C1AB.8	4.95979	3.39216	1188.8	-0.494762	0.0768146	-6.44099	1.18693e-10	1.60134e-09
WBGene00020070	rmd-6	R13H9.1	27.0157	20.457	1003.92	-0.390647	0.0606493	-6.44108	1.18625e-10	1.60134e-09
WBGene00001887	his-13	ZK131.7	1.31538	0.255053	58.9835	-1.26167	0.195931	-6.43939	1.19951e-10	1.61714e-09
WBGene00220084	T23B12.14	T23B12.14	0.449973	0.684069	55.7513	1.41895	0.220364	6.43913	1.20163e-10	1.61884e-09
WBGene00011397	T03E6.8	T03E6.8	1.19435	2.07018	180.948	0.744734	0.115661	6.43895	1.20306e-10	1.6196e-09
WBGene00013439	Y66D12A.13	Y66D12A.13	4.16785	6.23678	466.482	0.62462	0.0970114	6.43863	1.20558e-10	1.62183e-09
WBGene00001077	dpy-18	Y47D3B.10	23.3189	17.352	1968.46	-0.393998	0.0612034	-6.43751	1.21446e-10	1.6326e-09
WBGene00022491	Y119D3B.14	Y119D3B.14	18.9099	22.566	2605.46	0.27298	0.0424203	6.43511	1.23383e-10	1.65745e-09
WBGene00044392	C25H3.16	C25H3.16	2.01981	4.49774	80.0083	1.20674	0.187619	6.43187	1.26045e-10	1.692e-09
WBGene00011669	T09F5.10	T09F5.10	6.20032	3.73054	298.235	-0.709581	0.110354	-6.43002	1.27589e-10	1.7115e-09
WBGene00003891	osm-11	F11C7.5	155.869	188.424	10468.2	0.298344	0.046409	6.42859	1.28795e-10	1.72644e-09
WBGene00022176	Y71H2AM.11	Y71H2AM.11	45.5986	56.8935	4401.58	0.338683	0.0527069	6.42578	1.31198e-10	1.75739e-09
WBGene00013584	nhr-243	Y80D3A.4	5.22533	3.28449	295.532	-0.639874	0.0996	-6.42444	1.32358e-10	1.77168e-09
WBGene00007228	acs-7	C01G6.7	6.96206	3.4223	462.999	-0.981739	0.152877	-6.42177	1.347e-10	1.80173e-09
WBGene00001703	grd-14	T01B10.2	8.40732	11.3812	499.496	0.459378	0.0716349	6.41277	1.42899e-10	1.90886e-09
WBGene00012631	vmo-1	Y38H6C.19	1.66886	0.376294	38.5142	-2.19815	0.342778	-6.41276	1.42913e-10	1.90886e-09
WBGene00044061	tbc-12	R11B5.1	11.5334	8.14323	1317.36	-0.455232	0.0709936	-6.41229	1.43349e-10	1.91333e-09
WBGene00008860	romo-1	F15D4.3	119.214	158.091	2690.71	0.429085	0.0669654	6.40755	1.47873e-10	1.9723e-09
WBGene00010884	M7.8	M7.8	2.2297	1.02112	73.2855	-1.13663	0.177411	-6.40675	1.48658e-10	1.98137e-09
WBGene00008913			57.1015	38.8291	2301.54	-0.546307	0.0853121	-6.40362	1.51734e-10	2.02093e-09
WBGene00010915	M110.7	M110.7	3.1778	2.03793	463.333	-0.603579	0.0942729	-6.40247	1.5288e-10	2.03475e-09
WBGene00016660	C45B2.3	C45B2.3	1.63691	0.202957	17.2974	-3.62473	0.56617	-6.40219	1.53164e-10	2.03708e-09
WBGene00002239	ksr-1	F13B9.5	4.62157	3.27195	542.421	-0.474947	0.0741895	-6.40181	1.53541e-10	2.04065e-09
WBGene00001437	fkh-5	F26A1.2	0.604564	0.11402	26.3398	-2.40412	0.37556	-6.40142	1.53934e-10	2.04442e-09
WBGene00007255	cnnm-4	C01H6.6	5.42572	7.16776	561.689	0.47672	0.0744952	6.39934	1.56047e-10	2.07102e-09
WBGene00022586	ZC308.4	ZC308.4	66.1708	47.9308	3375.3	-0.437513	0.0684387	-6.39277	1.62909e-10	2.16057e-09
WBGene00012606	Y38F1A.2	Y38F1A.2	7.15553	4.85545	321.861	-0.532685	0.0833733	-6.38915	1.6681e-10	2.21074e-09
WBGene00003726	nhr-136	C13C4.3	1.42228	2.54645	173.834	0.874937	0.136954	6.38854	1.67472e-10	2.21795e-09
WBGene00017407	F12E12.6	F12E12.6	1.54723	0.433891	35.3929	-1.54142	0.241517	-6.38226	1.74495e-10	2.30932e-09
WBGene00019438	cyp-25A6	K06B9.1	0.772092	0.176787	20.326	-2.37906	0.373276	-6.37346	1.8481e-10	2.44411e-09
WBGene00194769	Y32B12C.5	Y32B12C.5	0.788202	1.19883	123.479	0.807536	0.126772	6.36999	1.8904e-10	2.49653e-09
WBGene00021619	Y47D7A.6	Y47D7A.6	9.81324	4.84533	169.843	-1.00215	0.157321	-6.37007	1.88936e-10	2.49653e-09
WBGene00021249	Y22D7AL.11	Y22D7AL.11	2.70424	1.42897	181.433	-0.885717	0.139066	-6.36904	1.90217e-10	2.5103e-09
WBGene00009502	F37A8.2	F37A8.2	4.83351	3.14237	280.299	-0.539455	0.0847013	-6.36892	1.90368e-10	2.51052e-09
WBGene00022722	tomm-70	ZK370.8	49.2472	56.5046	5396.36	0.223056	0.0350334	6.36697	1.92799e-10	2.5408e-09
WBGene00013325	Y57G11C.36	Y57G11C.36	16.5782	20.9994	1573.07	0.34225	0.0538119	6.36012	2.01597e-10	2.65488e-09
WBGene00019924	fbxc-33	R07C3.8	2.46308	4.09332	204.124	0.756174	0.118923	6.35849	2.03745e-10	2.68128e-09
WBGene00010510	ent-3	K02E11.1	10.1232	7.00507	1033.79	-0.511853	0.0805139	-6.35732	2.05304e-10	2.6999e-09
WBGene00022763	ZK546.7	ZK546.7	1.0683	2.08759	105.258	0.897717	0.141244	6.35577	2.07384e-10	2.72535e-09
WBGene00008572	F08B12.4	F08B12.4	83.8643	61.7207	1864.15	-0.435601	0.0685738	-6.3523	2.12123e-10	2.78567e-09
WBGene00016406	C34D10.1	C34D10.1	7.54286	4.99646	301.896	-0.559873	0.0882297	-6.34563	2.21523e-10	2.90709e-09
WBGene00015893	C17C3.11	C17C3.11	1.36344	0.608883	58.1377	-1.23706	0.195051	-6.34223	2.26457e-10	2.96976e-09
WBGene00008515	F02C12.1	F02C12.1	4.16356	5.31449	663.763	0.376773	0.0594205	6.3408	2.28572e-10	2.9954e-09
WBGene00008951	F19C6.2	F19C6.2	7.54358	4.86445	622.278	-0.573729	0.0905109	-6.33878	2.31588e-10	3.0328e-09
WBGene00003431	msp-33	R05F9.8	603.205	492.176	18358	-0.38066	0.060056	-6.33842	2.3213e-10	3.03777e-09
WBGene00006844	unc-120	D1081.2	4.67446	7.71837	401.977	0.744788	0.117508	6.33817	2.32511e-10	3.04064e-09
WBGene00044149	T24D5.6	T24D5.6	1.06454	0.243384	25.7078	-1.90064	0.299884	-6.3379	2.32911e-10	3.04375e-09
WBGene00008124	C47A4.3	C47A4.3	8.46471	5.7579	345.675	-0.569908	0.0900689	-6.32747	2.49219e-10	3.2546e-09
WBGene00021518	hpo-6	Y41D4B.16	8.21623	14.7149	892.187	0.861548	0.136175	6.32677	2.50344e-10	3.26474e-09
WBGene00021035	W05F2.3	W05F2.3	432.909	322.973	15715.2	-0.400101	0.0632388	-6.32683	2.50246e-10	3.26474e-09
WBGene00009771	F46B6.6	F46B6.6	31.1777	35.6944	4040.73	0.22563	0.0356741	6.32477	2.53617e-10	3.30513e-09
WBGene00012798	Y43F4A.3	Y43F4A.3	0.0973076	0.663209	18.6037	3.20099	0.506893	6.31492	2.70303e-10	3.51769e-09
WBGene00013939	ZK218.5	ZK218.5	0.00940854	0.525014	12.0295	6.48208	1.02646	6.31498	2.70199e-10	3.51769e-09
WBGene00018221	F40A3.6	F40A3.6	25.1799	35.3517	1469.47	0.502721	0.079663	6.31059	2.77969e-10	3.61494e-09
WBGene00017630	F20B6.6	F20B6.6	0.565298	1.72984	32.4973	1.62813	0.258132	6.30736	2.83842e-10	3.68877e-09
WBGene00003430	msp-32	R05F9.3	134.427	102.43	4684.03	-0.409188	0.064896	-6.30529	2.87658e-10	3.73577e-09
WBGene00009741	drr-1	F45H10.4	10.4207	5.56449	292.668	-0.86949	0.137914	-6.30457	2.89002e-10	3.75063e-09
WBGene00005061	sra-35	B0304.8	0.691901	0.205919	25.8755	-1.97302	0.313271	-6.29811	3.01289e-10	3.90738e-09
WBGene00013713	Y106G6G.4	Y106G6G.4	52.4057	37.4103	2831.2	-0.46421	0.0737102	-6.29777	3.01951e-10	3.91325e-09
WBGene00016486	fbxa-170	C36C9.3	7.45207	5.08832	535.013	-0.571776	0.0908114	-6.2963	3.04838e-10	3.94795e-09
WBGene00019491	K07E3.2	K07E3.2	2.91187	1.90727	333.856	-0.577267	0.0916958	-6.29546	3.06495e-10	3.96667e-09
WBGene00020941	W02D7.5	W02D7.5	5.29512	2.68168	177.655	-0.949745	0.15088	-6.29469	3.0802e-10	3.98365e-09
WBGene00015988	lido-18	C18H2.1	1.99188	2.61004	828.972	0.554382	0.088075	6.29443	3.08534e-10	3.98755e-09
WBGene00007072	ugt-1	AC3.7	1.56204	2.65565	191.826	0.777091	0.123482	6.29316	3.11071e-10	4.01757e-09
WBGene00008043	C40H1.8	C40H1.8	0.716427	0.216866	27.9037	-1.94599	0.309271	-6.29219	3.1301e-10	4.03984e-09
WBGene00015759	C14C6.5	C14C6.5	22.1565	49.788	1064.57	1.18926	0.189019	6.29175	3.13904e-10	4.04764e-09
WBGene00017082	DC2.5	DC2.5	7.77072	4.35616	372.839	-0.814952	0.129528	-6.29168	3.14047e-10	4.04764e-09
WBGene00016067	C24H10.1	C24H10.1	2.7531	1.29699	94.9838	-1.07411	0.170787	-6.28919	3.1912e-10	4.11021e-09
WBGene00044332	clec-36	T20B3.16	0.712547	1.64544	71.505	1.28201	0.203932	6.28646	3.24787e-10	4.18032e-09
WBGene00013876	ceh-74	ZC376.4	6.55862	3.85381	243.395	-0.752065	0.119674	-6.28429	3.29351e-10	4.23616e-09
WBGene00000112	alh-6	F56D12.1	90.2425	105.024	9541.86	0.243021	0.0386918	6.28094	3.36533e-10	4.32557e-09
WBGene00020836	lgc-34	T27A1.4	11.1108	15.4288	955.873	0.497329	0.0791889	6.28028	3.37953e-10	4.34085e-09
WBGene00021871	dml-1	Y54G2A.5	9.43112	6.31763	302.083	-0.568553	0.0906122	-6.27458	3.50585e-10	4.50001e-09
WBGene00018200	btb-17	F39E9.11	1.58535	2.73854	117.854	0.851893	0.135782	6.27399	3.51921e-10	4.51407e-09
WBGene00000511	ckb-1	B0285.8	3.96245	6.19748	346.919	0.689608	0.109949	6.27205	3.56319e-10	4.56736e-09
WBGene00019345	tmem-135	K02G10.3	10.0015	6.47064	690.819	-0.619455	0.0987664	-6.27192	3.56618e-10	4.56807e-09
WBGene00044537	B0238.15	B0238.15	1.25777	0.145637	14.1373	-3.55261	0.5668	-6.26783	3.66104e-10	4.68638e-09
WBGene00001752	gst-4	K08F4.7	37.7802	80.8734	2536.64	1.12761	0.179992	6.26477	3.73372e-10	4.77504e-09
WBGene00006258	str-227	C07G3.3	0.479386	0.0668103	12.531	-3.83282	0.611812	-6.2647	3.7354e-10	4.77504e-09
WBGene00000041	aco-2	F54H12.1	356.647	409.139	53845.5	0.219463	0.0350561	6.26033	3.84176e-10	4.90766e-09
WBGene00000020	abt-2	F12B6.1	4.60198	2.98811	1287.98	-0.600415	0.0959283	-6.259	3.87465e-10	4.94415e-09
WBGene00050915	Y6E2A.10	Y6E2A.10	6.72792	3.55769	234.707	-0.909413	0.145298	-6.25896	3.87559e-10	4.94415e-09
WBGene00019735	M02F4.1	M02F4.1	0.326671	0.0146384	13.0367	-4.96274	0.793289	-6.25591	3.95203e-10	5.03823e-09
WBGene00015381	C03B1.13	C03B1.13	4.51359	2.92843	324.464	-0.603325	0.0964768	-6.25358	4.01144e-10	5.1105e-09
WBGene00006642	tsp-16	F01E11.4	0.595551	1.42913	56.1976	1.30342	0.208482	6.25196	4.05334e-10	5.16037e-09
WBGene00045322	C09F9.7	C09F9.7	3.87019	5.33687	559.766	0.467885	0.0748636	6.24983	4.10896e-10	5.22764e-09
WBGene00003424	msp-3	F26G1.7	443.167	344.708	10232	-0.383185	0.0613142	-6.24954	4.11664e-10	5.23386e-09
WBGene00017335	F10D2.10	F10D2.10	3.7939	1.85288	164.837	-1.04128	0.166648	-6.24839	4.14711e-10	5.26902e-09
WBGene00015141	ugt-46	B0310.5	29.1747	37.7531	3153.29	0.394653	0.0631673	6.24775	4.16415e-10	5.28709e-09
WBGene00017046	utx-1	D2021.1	5.43476	3.85687	985.425	-0.520929	0.0833803	-6.24763	4.16734e-10	5.28756e-09
WBGene00015665	C10A4.4	C10A4.4	2.51516	4.31963	146.823	0.802217	0.128418	6.24693	4.186e-10	5.30406e-09
WBGene00019687	K12H6.7	K12H6.7	0.395733	0.0284443	12.2019	-4.54543	0.727619	-6.24699	4.18442e-10	5.30406e-09
WBGene00000460	ceh-39	T26C11.7	13.4349	8.17922	925.664	-0.670505	0.107379	-6.24427	4.25771e-10	5.39128e-09
WBGene00012306	W06F12.2	W06F12.2	8.6243	10.8314	1013.8	0.344197	0.0551282	6.24357	4.27696e-10	5.412e-09
WBGene00012891	sorb-1	Y45F10D.13	2.92175	4.51652	489.796	0.57174	0.0915809	6.243	4.29246e-10	5.42795e-09
WBGene00020517	hpo-8	T15B7.2	171.691	139.589	6076.08	-0.28188	0.0451609	-6.24169	4.3288e-10	5.47021e-09
WBGene00007402	ugt-60	C07A9.6	8.8914	11.7899	929.1	0.424237	0.0679698	6.24156	4.33237e-10	5.47104e-09
WBGene00018314	F41H10.1	F41H10.1	78.5636	58.5876	2651.91	-0.380141	0.0609526	-6.23666	4.47005e-10	5.6411e-09
WBGene00044457	C18H7.11	C18H7.11	1.89533	0.778984	88.7679	-1.26341	0.202612	-6.23562	4.49992e-10	5.67498e-09
WBGene00002133	inx-11	W04D2.3	8.80392	6.438	629.987	-0.437657	0.0702242	-6.23227	4.59719e-10	5.79376e-09
WBGene00002261	ldb-1	F58A3.1	9.56693	6.62675	1051.23	-0.501489	0.0804706	-6.23196	4.60636e-10	5.80142e-09
WBGene00019211	H18N23.2	H18N23.2	17.6089	11.7375	1550.81	-0.564935	0.0906871	-6.2295	4.67921e-10	5.88921e-09
WBGene00013190	Y54E2A.5	Y54E2A.5	5.50802	3.17302	179.464	-0.77529	0.124516	-6.22641	4.77243e-10	6.0025e-09
WBGene00000781	cpr-1	C52E4.1	247.032	103.046	10175.9	-1.24172	0.199503	-6.2241	4.84327e-10	6.08753e-09
WBGene00001562	lin-66	B0513.1	24.5356	17.8701	3146.73	-0.448813	0.0721228	-6.2229	4.88061e-10	6.13034e-09
WBGene00012605	Y38F1A.1	Y38F1A.1	21.6542	16.5288	960.636	-0.375499	0.0603432	-6.22273	4.8857e-10	6.13263e-09
WBGene00045418	F15B9.10	F15B9.10	48.5788	60.4922	3578.57	0.350098	0.0562646	6.22235	4.89778e-10	6.14368e-09
WBGene00006432	atrn-1	F33C8.1	9.66255	6.41659	1732.65	-0.568119	0.091351	-6.21908	5.00073e-10	6.26863e-09
WBGene00044898	let-383	T21G5.6	3.62772	6.53841	192.558	0.988869	0.159101	6.21536	5.12085e-10	6.41491e-09
WBGene00021815	Y53G8AR.8	Y53G8AR.8	25.4277	30.6359	2197.82	0.274911	0.0442422	6.21376	5.17315e-10	6.47611e-09
WBGene00015172	B0410.3	B0410.3	13.4973	20.8254	778.618	0.668735	0.107672	6.21082	5.27075e-10	6.58846e-09
WBGene00004377	rme-6	F49E7.1	9.55753	7.06923	1466.13	-0.435142	0.0700628	-6.21074	5.27343e-10	6.58846e-09
WBGene00045305	ZC250.4	ZC250.4	14.6362	20.1921	732.682	0.478449	0.0770357	6.21075	5.27338e-10	6.58846e-09
WBGene00015758	nhr-155	C14C6.4	0.219231	0.776648	30.3438	1.99485	0.321205	6.21052	5.28089e-10	6.59338e-09
WBGene00000195	arr-1	F53H8.2	9.00538	6.55183	630.602	-0.452916	0.0729711	-6.20679	5.40794e-10	6.74751e-09
WBGene00011674	cyp-13A8	T10B9.4	0.0323644	0.336816	13.8705	4.29765	0.692693	6.20426	5.49535e-10	6.85201e-09
WBGene00009896	scl-3	F49E11.11	7.77749	4.04689	227.73	-0.932531	0.150315	-6.20386	5.50943e-10	6.86501e-09
WBGene00016872	dop-4	C52B11.3	2.09943	0.742515	124.053	-1.43012	0.23054	-6.20335	5.52731e-10	6.88271e-09
WBGene00016474	C36C5.5	C36C5.5	14.9768	24.4005	732.701	0.72857	0.117488	6.20124	5.60188e-10	6.97094e-09
WBGene00022498	hsd-2	ZC8.1	1.30544	2.29108	111.895	0.887579	0.143228	6.19698	5.75578e-10	7.15771e-09
WBGene00003402	mpk-2	C04G6.1	3.72104	5.58806	460.14	0.598596	0.0966193	6.19541	5.81334e-10	7.22449e-09
WBGene00009160	F26E4.5	F26E4.5	5.92751	4.0735	405.152	-0.522838	0.0844282	-6.1927	5.91432e-10	7.34512e-09
WBGene00003175	mec-12	C44B11.3	15.4895	20.4947	1503.45	0.429783	0.0694158	6.19143	5.96208e-10	7.39952e-09
WBGene00012941	Y47D3B.4	Y47D3B.4	1.54582	0.840195	106.17	-0.893272	0.144312	-6.18987	6.02135e-10	7.46814e-09
WBGene00018652	F49F1.12	F49F1.12	3.00972	1.57832	89.5254	-0.946222	0.152882	-6.18925	6.04508e-10	7.49262e-09
WBGene00001640	gly-15	C54C8.11	0.243232	0.183474	40.9204	-1.33847	0.216284	-6.18846	6.07533e-10	7.52514e-09
WBGene00000240	pah-1	K08F8.4	57.0409	73.7786	5132.45	0.403534	0.0652288	6.18643	6.15414e-10	7.61773e-09
WBGene00013087	Y51B9A.5	Y51B9A.5	13.9904	8.16137	226.425	-0.758113	0.122656	-6.18081	6.37754e-10	7.88905e-09
WBGene00016996	D1005.2	D1005.2	3.8298	2.18125	237.853	-0.795008	0.128701	-6.17717	6.52594e-10	8.0673e-09
WBGene00007482	C09F12.2	C09F12.2	0.224232	0.641315	44.1516	1.59403	0.258092	6.17622	6.56531e-10	8.11062e-09
WBGene00008079	C44B9.2	C44B9.2	5.24477	7.60102	449.547	0.551916	0.0893674	6.17581	6.58264e-10	8.12668e-09
WBGene00022125	Y71F9B.1	Y71F9B.1	28.4214	20.3547	594.948	-0.453355	0.0734433	-6.17286	6.70658e-10	8.27424e-09
WBGene00015588	lido-3	C08A9.8	0.675137	0.241131	34.314	-1.51327	0.245173	-6.17224	6.73307e-10	8.30147e-09
WBGene00010940	M163.8	M163.8	2.33027	4.8143	100.522	1.08409	0.175678	6.17092	6.78938e-10	8.3654e-09
WBGene00017841	F26G1.5	F26G1.5	5.33861	8.35669	278.073	0.682403	0.110606	6.16966	6.84365e-10	8.42672e-09
WBGene00010303	cri-3	F59A2.3	239.797	276.444	12966.5	0.222811	0.0361294	6.16702	6.95905e-10	8.56319e-09
WBGene00011683	phat-6	T10B10.6	3.39339	6.09069	181.814	0.848984	0.137699	6.16551	7.0255e-10	8.63929e-09
WBGene00006935	vars-1	ZC513.4	24.2688	27.9373	4264.63	0.233	0.0378049	6.16324	7.12712e-10	8.75851e-09
WBGene00020813	T25G12.6	T25G12.6	3.34383	5.00362	600.801	0.59003	0.0958516	6.15566	7.4767e-10	9.18209e-09
WBGene00013696	Y106G6A.4	Y106G6A.4	56.8408	41.8218	1760.92	-0.420722	0.068381	-6.15262	7.62143e-10	9.35371e-09
WBGene00001429	fkb-4	ZC455.10	1.76741	3.36423	134.925	0.949322	0.154305	6.15225	7.63929e-10	9.3695e-09
WBGene00009513	sfxn-1.2	F37H8.4	5.68244	3.71492	263.666	-0.591464	0.09615	-6.15147	7.67688e-10	9.4033e-09
WBGene00012194	toe-4	W02A11.3	15.4495	10.6359	1147.82	-0.505444	0.0821657	-6.15153	7.674e-10	9.4033e-09
WBGene00219849	C36C9.10	C36C9.10	215.768	113.286	2056.66	-0.686965	0.111718	-6.14909	7.79296e-10	9.53303e-09
WBGene00002268	lec-5	ZK1248.16	130.563	155.305	7673.13	0.27081	0.0440401	6.14917	7.78894e-10	9.53303e-09
WBGene00018710	F52G3.1	F52G3.1	14.752	11.1405	2690.7	-0.389289	0.0633316	-6.14683	7.90483e-10	9.66357e-09
WBGene00013068	Y51A2B.4	Y51A2B.4	1.83602	0.68868	69.8866	-1.34355	0.219047	-6.13362	8.58997e-10	1.04943e-08
WBGene00008388	D1086.1	D1086.1	2.96936	1.46661	93.304	-1.02195	0.16666	-6.13197	8.67962e-10	1.05969e-08
WBGene00000596	col-7	C15A11.5	5.96355	27.9662	931.832	2.25306	0.367663	6.12805	8.8961e-10	1.08542e-08
WBGene00022683	ZK185.3	ZK185.3	9.98314	13.2922	620.311	0.436088	0.0712044	6.12445	9.09946e-10	1.10951e-08
WBGene00003986	mct-4	K05B2.5	30.3257	21.9932	3854.98	-0.423699	0.0691938	-6.12337	9.16182e-10	1.11638e-08
WBGene00017182	F02E11.4	F02E11.4	0.402321	0	6.9375	-6.19266	1.01146	-6.1225	9.21162e-10	1.12172e-08
WBGene00010063	dhrs-4	F54F3.4	11.2816	6.52791	396.892	-0.757506	0.12373	-6.12227	9.22516e-10	1.12264e-08
WBGene00003596	ngp-1	T19A6.2	56.9084	66.1508	7014.97	0.241005	0.0393755	6.12069	9.31718e-10	1.13311e-08
WBGene00017108	cyp-43A1	E03E2.1	8.27831	6.06611	645.726	-0.421789	0.0689557	-6.11682	9.54605e-10	1.16019e-08
WBGene00004146	pqn-63	T06E4.11	0.381027	0.0539868	14.2741	-3.52329	0.576029	-6.11651	9.56441e-10	1.16167e-08
WBGene00015860	C16D9.5	C16D9.5	2.21058	1.10092	120.56	-1.03684	0.169545	-6.11547	9.62745e-10	1.16857e-08
WBGene00014092	ZK822.5	ZK822.5	14.3569	10.0682	1211.57	-0.490414	0.0802368	-6.11209	9.83367e-10	1.19283e-08
WBGene00003463	msp-76	ZK1251.6	337.297	258.97	7668.39	-0.383571	0.0627632	-6.11139	9.87653e-10	1.19725e-08
WBGene00011107	R07E3.6	R07E3.6	0.389919	0.136183	39.0581	-1.66199	0.272045	-6.10923	1.00113e-09	1.21281e-08
WBGene00000106	alg-2	T07D3.7	25.3514	17.8308	3553.12	-0.483768	0.0791967	-6.10843	1.00616e-09	1.21811e-08
WBGene00009943	F52G2.3	F52G2.3	4.23824	6.13365	555.364	0.558087	0.0913832	6.1071	1.01455e-09	1.22748e-08
WBGene00019998	R10H1.1	R10H1.1	6.22665	8.68589	368.91	0.511867	0.0838444	6.10497	1.02823e-09	1.24323e-08
WBGene00007686	tomm-40	C18E9.6	120.724	135.941	8923.85	0.191624	0.0314033	6.10205	1.0472e-09	1.26534e-08
WBGene00001480	fmo-5	H24K24.5	9.29916	7.27069	634.105	-0.365115	0.0598644	-6.09903	1.06715e-09	1.28861e-08
WBGene00044501	C55C3.8	C55C3.8	1.29528	0.471165	51.5401	-1.3776	0.225883	-6.09874	1.0691e-09	1.29014e-08
WBGene00010651	K08C9.2	K08C9.2	47.7919	35.0058	1775.33	-0.42323	0.0694249	-6.09623	1.08598e-09	1.30967e-08
WBGene00019332	K02F3.9	K02F3.9	28.0809	38.1316	1024.16	0.469606	0.0770345	6.09604	1.08728e-09	1.3104e-08
WBGene00023415	F16C3.3	F16C3.3	1.42179	2.55546	140.531	0.885117	0.145206	6.09558	1.09042e-09	1.31334e-08
WBGene00016759	C49A9.5	C49A9.5	4.40052	7.02436	482.083	0.681069	0.11175	6.09456	1.0974e-09	1.3209e-08
WBGene00045056	F13H10.9	F13H10.9	1.50305	0.585229	41.0483	-1.40078	0.229871	-6.09377	1.10285e-09	1.32661e-08
WBGene00017713	F22E5.20	F22E5.20	0.534589	0.00989198	9.50361	-6.0568	0.993976	-6.09351	1.10464e-09	1.32766e-08
WBGene00009296	F31E9.3	F31E9.3	0.612366	1.34761	67.3746	1.21611	0.199578	6.09343	1.10514e-09	1.32766e-08
WBGene00018456	fbxc-39	F45D11.10	0.333325	0.0241859	11.9243	-4.80293	0.788243	-6.09321	1.10669e-09	1.32867e-08
WBGene00010964	ctc-1	MTCE.26	2150.67	2768.64	208764	0.390045	0.0640157	6.09296	1.10842e-09	1.32989e-08
WBGene00022413	Y102A11A.3	Y102A11A.3	12.9762	8.71821	2955.53	-0.559127	0.0917684	-6.0928	1.1095e-09	1.33033e-08
WBGene00021161	Y4C6B.7	Y4C6B.7	18.6823	27.7626	724.851	0.574583	0.0943115	6.0924	1.1123e-09	1.33284e-08
WBGene00012119	T28C6.3	T28C6.3	1.63817	0.360247	39.8274	-2.11905	0.347899	-6.09099	1.12215e-09	1.34379e-08
WBGene00014061	ZK673.5	ZK673.5	0.805434	0.0293545	12.957	-5.38454	0.884048	-6.09078	1.12364e-09	1.34471e-08
WBGene00008784	F14B6.3	F14B6.3	1.03799	0.0362917	35.9421	-4.77467	0.784236	-6.0883	1.14114e-09	1.36478e-08
WBGene00012745	Y40H7A.7	Y40H7A.7	0.44601	1.027	64.6763	1.31898	0.216715	6.08623	1.15597e-09	1.38164e-08
WBGene00016594	C42D4.1	C42D4.1	172.34	252.721	10723.5	0.57266	0.0940984	6.08575	1.15944e-09	1.38491e-08
WBGene00044459	Y55F3C.9	Y55F3C.9	1.44453	0.844653	121.702	-0.828208	0.136143	-6.08335	1.17698e-09	1.40496e-08
WBGene00020812	acdh-7	T25G12.5	50.5405	35.9777	3051.96	-0.475785	0.0782446	-6.08074	1.1963e-09	1.42711e-08
WBGene00004013	pha-4	F38A6.1	1.55101	2.48677	236.862	0.685429	0.112782	6.07746	1.22098e-09	1.45563e-08
WBGene00019738	clec-265	M02F4.7	6.60509	11.3759	561.698	0.81679	0.134554	6.07035	1.27635e-09	1.52067e-08
WBGene00019035	fbxb-26	F58E1.3	0.316634	0	7.64403	-6.33185	1.04351	-6.06785	1.29632e-09	1.54349e-08
WBGene00017911	fbxb-106	F29A7.1	0.316732	0.00610554	9.39345	-6.03967	0.995951	-6.06422	1.32597e-09	1.57779e-08
WBGene00002063	ife-5	Y57A10A.30	15.133	21.3665	847.184	0.565436	0.0933076	6.05992	1.36191e-09	1.61952e-08
WBGene00012809	Y43F8A.2	Y43F8A.2	32.1932	22.2104	2373.09	-0.508622	0.0839666	-6.05744	1.38306e-09	1.64363e-08
WBGene00003861	oig-3	Y50E8A.3	6.36008	9.55166	245.476	0.645984	0.10665	6.05705	1.38638e-09	1.64654e-08
WBGene00006658	twk-3	M110.2	0.10426	0.416152	16.529	2.56087	0.423152	6.05189	1.43158e-09	1.69914e-08
WBGene00020334	epg-7	T08A9.1	7.9869	6.05055	1639.36	-0.365114	0.0603624	-6.04871	1.46011e-09	1.7319e-08
WBGene00019934	R07C12.4	R07C12.4	0.518717	1.47466	58.0262	1.40405	0.232136	6.04839	1.463e-09	1.73424e-08
WBGene00007337	C05C12.5	C05C12.5	29.177	20.635	722.273	-0.489185	0.0808905	-6.0475	1.47109e-09	1.74273e-08
WBGene00003246	mig-14	R06B9.6	30.7807	24.0623	2650.8	-0.331672	0.0548562	-6.04621	1.48294e-09	1.75566e-08
WBGene00018739	F53B1.8	F53B1.8	7.1241	5.18758	1017.18	-0.435012	0.0719756	-6.04389	1.50443e-09	1.77998e-08
WBGene00007178	B0457.2	B0457.2	8.52259	11.4411	591.155	0.441068	0.0729982	6.04219	1.5204e-09	1.79774e-08
WBGene00006461	tag-96	M01D7.4	9.1459	6.36425	560.765	-0.550956	0.0911999	-6.04119	1.5298e-09	1.80771e-08
WBGene00007979	imp-1	C36B1.12	79.3357	64.1278	8588.07	-0.282149	0.0467193	-6.03923	1.5485e-09	1.82866e-08
WBGene00012535	Y37A1A.2	Y37A1A.2	3.3599	4.99944	339.072	0.590491	0.0978492	6.0347	1.59254e-09	1.87947e-08
WBGene00001884	his-10	ZK131.4	1.0599	0.0414913	11.8776	-4.82703	0.800344	-6.0312	1.62747e-09	1.91949e-08
WBGene00019923	fbxc-29	R07C3.7	0.28572	0	9.09381	-5.99443	0.994959	-6.0248	1.69316e-09	1.99572e-08
WBGene00164974	F46C3.7	F46C3.7	1.29228	0.189402	12.204	-3.16166	0.525014	-6.02205	1.7222e-09	2.02867e-08
WBGene00000172	aqp-4	F40F9.9	16.7554	23.1762	1053.48	0.480222	0.0797461	6.02188	1.72404e-09	2.02957e-08
WBGene00004239	puf-3	Y45F10A.2	256.062	205.685	21053.8	-0.295521	0.0491349	-6.01448	1.80463e-09	2.12311e-08
WBGene00019074	cpd-1	F59A3.1	9.37803	7.16312	1440.77	-0.367838	0.0611963	-6.01079	1.84625e-09	2.17071e-08
WBGene00009221	acs-2	F28F8.2	3.07557	18.3533	1172.44	2.59888	0.432549	6.0083	1.87478e-09	2.20287e-08
WBGene00013383	aptf-2	Y62E10A.17	16.4138	11.0112	872.062	-0.540569	0.0900081	-6.00578	1.9041e-09	2.23592e-08
WBGene00010989	R03D7.2	R03D7.2	14.1153	19.7554	2088.84	0.523104	0.0871089	6.00518	1.91122e-09	2.24287e-08
WBGene00014000	ZK550.6	ZK550.6	26.6072	15.1784	1125.83	-0.785818	0.130876	-6.00429	1.92169e-09	2.25375e-08
WBGene00006896	ver-3	F59F3.1	8.62593	6.36234	1566.23	-0.428305	0.0713677	-6.00138	1.95643e-09	2.29306e-08
WBGene00010794	dld-1	LLC1.3	234.769	266.861	23478.3	0.18709	0.031176	6.0011	1.9599e-09	2.29569e-08
WBGene00011820	T18D3.1	T18D3.1	8.9824	6.5909	784.601	-0.421678	0.0703197	-5.99659	2.01507e-09	2.35884e-08
WBGene00012481	Y18D10A.11	Y18D10A.11	157.657	132.338	8348.18	-0.229772	0.0383252	-5.99532	2.03084e-09	2.37582e-08
WBGene00021018	W04B5.1	W04B5.1	19.0854	10.4729	575.879	-0.840223	0.140217	-5.99229	2.06901e-09	2.41896e-08
WBGene00009893	F49E11.7	F49E11.7	3.75524	2.02402	194.083	-0.836124	0.139549	-5.99162	2.07766e-09	2.42756e-08
WBGene00011124	sdz-27	R07H5.4	35.824	25.5687	1180.27	-0.454047	0.0758312	-5.9876	2.12955e-09	2.48665e-08
WBGene00006514	tdp-1	F44G4.4	63.2882	53.2789	4517.89	-0.220002	0.0367496	-5.98651	2.14389e-09	2.50183e-08
WBGene00010288	F58H1.5	F58H1.5	3.05013	1.72797	144.976	-0.797997	0.133306	-5.98618	2.14822e-09	2.50532e-08
WBGene00014197	ZK1053.2	ZK1053.2	12.5187	8.96706	980.555	-0.451631	0.0754581	-5.98519	2.16141e-09	2.51913e-08
WBGene00020197	mans-3	T03G11.4	13.3592	10.3382	1224.96	-0.354065	0.0591622	-5.98465	2.16858e-09	2.52593e-08
WBGene00008306	C54E10.1	C54E10.1	0.00548744	0.207496	14.2509	6.17192	1.03141	5.98398	2.1775e-09	2.53474e-08
WBGene00006702	ubc-3	Y71G12B.15	82.1671	67.1603	4209.62	-0.265668	0.0444034	-5.98307	2.18972e-09	2.54739e-08
WBGene00002137	inx-15	R12E2.9	17.5861	21.9757	1292.18	0.362172	0.0605979	5.97664	2.27786e-09	2.64828e-08
WBGene00022893	ZK1290.13	ZK1290.13	4.57943	6.69376	356.729	0.569104	0.0952477	5.97499	2.30108e-09	2.67362e-08
WBGene00003225	mev-1	T07C4.7	147.516	175.949	5766.03	0.261189	0.0437423	5.97109	2.35667e-09	2.7365e-08
WBGene00002067	ifp-1	C43C3.1	3.22031	5.22582	573.966	0.726747	0.1219	5.96181	2.49462e-09	2.8949e-08
WBGene00003682	nhr-92	Y41D4B.8	2.72973	4.20632	220.758	0.648269	0.108754	5.96085	2.50926e-09	2.91009e-08
WBGene00012273			2.3755	4.721	321.842	0.982043	0.164753	5.96069	2.51181e-09	2.91124e-08
WBGene00007342	C05D12.5	C05D12.5	0.920079	0.189052	20.5852	-2.31798	0.389237	-5.95518	2.59781e-09	3.00906e-08
WBGene00008443	pde-3	E01F3.1	3.2413	2.1945	323.661	-0.571996	0.0961112	-5.9514	2.65856e-09	3.07753e-08
WBGene00044637	rft-1	Y47D7A.16	4.3147	6.09077	424.979	0.515	0.0865793	5.9483	2.70941e-09	3.13445e-08
WBGene00077761	zip-9	F17C11.17	58.1559	42.0269	1871.56	-0.445845	0.0750132	-5.94355	2.78914e-09	3.2247e-08
WBGene00006942	wrk-1	F41D9.3	24.817	19.5515	2161.19	-0.319008	0.0536959	-5.94102	2.83262e-09	3.27296e-08
WBGene00020756	T24A6.20	T24A6.20	10.6873	15.2891	713.762	0.544946	0.091737	5.94031	2.84488e-09	3.2851e-08
WBGene00018885	drd-5	F55E10.6	14.3934	9.51537	753.84	-0.587205	0.0989266	-5.93576	2.92491e-09	3.37543e-08
WBGene00013858	ssp-34	ZC168.6	96.4511	71.8796	1991.93	-0.411489	0.0694002	-5.92922	3.04375e-09	3.51042e-08
WBGene00003553	nas-37	C17G1.6	16.8534	21.4106	2340.16	0.371511	0.0627264	5.92272	3.1666e-09	3.64986e-08
WBGene00003685	nhr-95	Y39B6A.17	7.80554	10.1408	744.037	0.420473	0.071021	5.92041	3.21148e-09	3.69931e-08
WBGene00009468	F36D1.9	F36D1.9	5.43049	3.07511	126.254	-0.953902	0.161193	-5.91776	3.2635e-09	3.75694e-08
WBGene00016868	C52B9.8	C52B9.8	7.6026	5.94209	1566.35	-0.340844	0.0576192	-5.91546	3.30957e-09	3.80763e-08
WBGene00009149	F26D2.10	F26D2.10	4.03143	2.68984	657.272	-0.560117	0.0947043	-5.91437	3.33139e-09	3.83038e-08
WBGene00010567	K04G2.9	K04G2.9	17.7174	22.67	806.416	0.379251	0.0641275	5.91402	3.33866e-09	3.83639e-08
WBGene00016863	cest-35.2	C52A10.2	0.288087	0.0596366	15.665	-2.51439	0.425851	-5.90439	3.5395e-09	4.06468e-08
WBGene00008747	phf-31	F13E6.3	3.2712	1.85593	134.405	-0.851366	0.144196	-5.90424	3.54278e-09	4.06596e-08
WBGene00000638	col-62	C15A11.6	8.126	31.9441	1015.5	1.99782	0.338391	5.90387	3.55065e-09	4.0725e-08
WBGene00013959	ZK265.7	ZK265.7	1.08009	1.93464	105.479	0.812798	0.137771	5.89963	3.64308e-09	4.17595e-08
WBGene00007376	C06C3.5	C06C3.5	1.97094	4.00255	128.841	1.03093	0.174896	5.89451	3.75789e-09	4.30493e-08
WBGene00003787	npp-1	K07F5.13	51.9004	44.7724	5518.96	-0.231329	0.0392576	-5.8926	3.80177e-09	4.35254e-08
WBGene00001616	glr-5	ZC196.7	0.707039	1.2398	162.6	0.866451	0.147178	5.88708	3.93079e-09	4.4975e-08
WBGene00019044	F58E1.13	F58E1.13	0.963499	0.241119	25.7806	-2.15602	0.366388	-5.88454	3.99168e-09	4.56439e-08
WBGene00005058	sra-32	B0304.5	0.414655	0.0588367	13.1223	-3.27388	0.556449	-5.88352	4.01636e-09	4.58981e-08
WBGene00017012	acs-22	D1009.1	13.7465	9.82819	1449.45	-0.449221	0.0763629	-5.88272	4.03582e-09	4.60924e-08
WBGene00019795	M151.3	M151.3	4.43903	3.01981	305.795	-0.512817	0.0871875	-5.88178	4.05881e-09	4.63268e-08
WBGene00009624	cnc-8	F41E7.8	51.2491	67.2894	978.239	0.424972	0.0722769	5.87978	4.10812e-09	4.68611e-08
WBGene00006814	unc-82	B0496.3	5.67254	7.82396	1652.13	0.436369	0.0742218	5.87926	4.12109e-09	4.69804e-08
WBGene00012217	W02H3.1	W02H3.1	9.15105	13.9748	375.174	0.578614	0.0984235	5.87882	4.13203e-09	4.70765e-08
WBGene00000687	col-113	C34D4.15	0.577571	1.29724	53.461	1.1964	0.203604	5.8761	4.20051e-09	4.78277e-08
WBGene00001995	hpl-1	K08H2.6	6.79486	4.43668	234.258	-0.599397	0.102061	-5.87292	4.28184e-09	4.87242e-08
WBGene00044316	F41G3.21	F41G3.21	3.29963	6.35671	129.233	0.961299	0.163826	5.86782	4.41553e-09	5.02149e-08
WBGene00197041	F56B3.13	F56B3.13	0	0.307252	11.0053	3.36933	0.574284	5.86701	4.43716e-09	5.04303e-08
WBGene00018643	drd-50	F49F1.1	1.31178	5.83386	171.398	2.18151	0.371905	5.86575	4.47101e-09	5.07842e-08
WBGene00012184	mnr-1	W01F3.1	16.0029	19.3776	1721.47	0.29058	0.0495623	5.86292	4.54787e-09	5.1626e-08
WBGene00185098	Y71G12B.35	Y71G12B.35	3.62826	1.8483	158.869	-0.97193	0.165831	-5.86097	4.60176e-09	5.22062e-08
WBGene00022322	Y82E9BL.5	Y82E9BL.5	0.292539	0	6.35779	-6.06698	1.03561	-5.85837	4.67445e-09	5.29988e-08
WBGene00022802	ZK688.7	ZK688.7	10.2191	6.33471	240.164	-0.65761	0.112281	-5.85683	4.71792e-09	5.34593e-08
WBGene00009693	F44F1.1	F44F1.1	0.391121	0.0807611	23.0394	-2.53815	0.433416	-5.85615	4.73729e-09	5.36464e-08
WBGene00022246	acp-7	Y73B6BL.25	8.88657	6.23578	565.397	-0.449878	0.0768252	-5.85587	4.74527e-09	5.37043e-08
WBGene00007288	C04A11.5	C04A11.5	1.4937	3.25025	62.5001	1.1866	0.202695	5.85414	4.79492e-09	5.42335e-08
WBGene00010812	mrpl-35	M01F1.6	36.6417	45.3017	1152.34	0.320422	0.0547441	5.8531	4.82502e-09	5.45411e-08
WBGene00007286	C04A11.2	C04A11.2	1.83761	0.985095	122.073	-0.904084	0.154512	-5.8512	4.88039e-09	5.51337e-08
WBGene00015471	lmp-2	C05D9.2	4.34019	6.23976	313.723	0.554841	0.0949121	5.84584	5.04027e-09	5.69055e-08
WBGene00017990	cec-4	F32E10.2	40.3225	32.0505	1800.84	-0.304375	0.0520694	-5.84557	5.04831e-09	5.6962e-08
WBGene00002253	lbp-1	F40F4.3	34.7513	24.9393	957.235	-0.448259	0.0766863	-5.84536	5.05475e-09	5.70004e-08
WBGene00019950	clec-175	R08C7.6	4.23739	2.68558	325.01	-0.668393	0.114396	-5.84279	5.1333e-09	5.78514e-08
WBGene00013424	Y66A7A.4	Y66A7A.4	1.53329	2.42148	159.614	0.69847	0.1196	5.84007	5.21798e-09	5.87704e-08
WBGene00021726	bath-10	Y49F6C.4	0.787834	0.182232	26.8325	-2.24408	0.384271	-5.83983	5.2254e-09	5.88187e-08
WBGene00022613	sek-3	ZC449.3	12.9642	16.3847	1275.81	0.337573	0.0578171	5.83863	5.26318e-09	5.92084e-08
WBGene00016614	trpp-12	C43H6.1	15.8006	10.5633	1011.85	-0.568907	0.0974634	-5.83713	5.31068e-09	5.97069e-08
WBGene00003816	asns-1	F25G6.6	0.857789	1.60641	134.149	0.901773	0.154541	5.83517	5.37358e-09	6.03779e-08
WBGene00017955	F31E8.5	F31E8.5	14.5926	10.7969	1012.45	-0.411635	0.0706485	-5.82651	5.65979e-09	6.35557e-08
WBGene00013586	Y80D3A.8	Y80D3A.8	0.735933	0.408532	107.011	-0.866563	0.148792	-5.824	5.74557e-09	6.44803e-08
WBGene00018384	F43C11.7	F43C11.7	4.20987	6.38071	309.906	0.628312	0.107947	5.82056	5.86494e-09	6.57807e-08
WBGene00005989	srx-98	F19B10.8	0.377031	0.0271768	11.7542	-4.49489	0.77229	-5.82022	5.87711e-09	6.58778e-08
WBGene00010988	metr-1	R03D7.1	110.438	80.4979	19845.6	-0.432725	0.0743587	-5.81942	5.90525e-09	6.61537e-08
WBGene00010960	atp-6	MTCE.12	1383.24	1862.69	53767.3	0.453997	0.0780603	5.81599	6.02775e-09	6.74856e-08
WBGene00016411	C34E10.10	C34E10.10	27.9937	34.8378	1529.13	0.332116	0.0571146	5.81491	6.06663e-09	6.78563e-08
WBGene00000497	chs-2	F48A11.1	0.909045	0.572109	201.761	-0.727754	0.125154	-5.81487	6.0681e-09	6.78563e-08
WBGene00008333	C55A6.4	C55A6.4	10.6104	14.3675	747.507	0.459345	0.079028	5.81244	6.15688e-09	6.88081e-08
WBGene00011092	R07B7.8	R07B7.8	4.52766	2.94895	391.5	-0.509307	0.0876332	-5.8118	6.1806e-09	6.9032e-08
WBGene00009854	clec-31	F49A5.2	0.707708	1.4869	73.5399	1.16392	0.200344	5.80959	6.26253e-09	6.99055e-08
WBGene00022111	Y71F9AL.6	Y71F9AL.6	0.572251	0.0598417	12.8616	-3.41438	0.587972	-5.80705	6.35833e-09	7.09326e-08
WBGene00018735	F53B1.2	F53B1.2	8.31811	5.92644	809.316	-0.469613	0.0809244	-5.80311	6.50954e-09	7.25763e-08
WBGene00018497	msrp-3	F46F5.6	6.43778	10.4605	179.038	0.75313	0.129916	5.79707	6.74823e-09	7.51928e-08
WBGene00008460	E02H4.2	E02H4.2	0.664546	0.301487	45.5154	-1.20453	0.207851	-5.79516	6.82579e-09	7.60119e-08
WBGene00009008	F21D5.3	F21D5.3	13.9203	19.1521	1695.83	0.495916	0.0856116	5.79262	6.92955e-09	7.71216e-08
WBGene00006533	tba-7	T28D6.2	3.94364	2.08358	206.148	-0.929079	0.160409	-5.79194	6.95784e-09	7.73905e-08
WBGene00015660	catp-3	C09H5.2	4.54561	14.6892	1683.4	1.7179	0.296626	5.79148	6.97706e-09	7.75582e-08
WBGene00004094	ppw-2	Y110A7A.18	54.3058	65.2407	10381.2	0.285693	0.0493613	5.78779	7.13201e-09	7.92338e-08
WBGene00077450	K06B4.15	K06B4.15	7.32494	5.03474	214.821	-0.546456	0.0944305	-5.78686	7.17137e-09	7.96238e-08
WBGene00000458	ceh-37	C37E2.5	2.77653	4.35336	229.193	0.62682	0.108374	5.78384	7.30134e-09	8.1019e-08
WBGene00016664	C45E5.1	C45E5.1	12.1262	16.8759	899.705	0.522922	0.0904974	5.77831	7.54534e-09	8.36769e-08
WBGene00016722	C46G7.2	C46G7.2	51.2164	64.9024	3539.01	0.365478	0.063257	5.77767	7.57438e-09	8.39494e-08
WBGene00013004	mrpl-37	Y48E1B.5	29.59	35.4927	2465.2	0.288264	0.0498958	5.77733	7.58959e-09	8.40683e-08
WBGene00019167	H06I04.1	H06I04.1	12.5716	15.269	1147.69	0.315881	0.054683	5.77658	7.62322e-09	8.4391e-08
WBGene00018987	lgl-1	F56F10.4	4.26737	2.97287	584.901	-0.49806	0.0862279	-5.77609	7.6457e-09	8.45899e-08
WBGene00006586	tni-4	W03F8.1	33.7428	48.4443	1786.87	0.54793	0.0949025	5.77361	7.759e-09	8.57928e-08
WBGene00017621	F20A1.10	F20A1.10	25.8589	35.4678	703.13	0.464994	0.0805603	5.772	7.83354e-09	8.65659e-08
WBGene00014041	ZK666.1	ZK666.1	0.79485	0.11851	12.2999	-3.15962	0.54757	-5.77025	7.91532e-09	8.74182e-08
WBGene00017909	F28H1.4	F28H1.4	5.51185	7.56351	349.873	0.522986	0.0906569	5.76885	7.98124e-09	8.80943e-08
WBGene00017865	F27D9.7	F27D9.7	0.947643	1.62371	165.167	0.758418	0.131502	5.76737	8.05196e-09	8.88226e-08
WBGene00043989	AC8.11	AC8.11	1.64421	2.87552	105.127	0.837846	0.145277	5.76722	8.05908e-09	8.88489e-08
WBGene00013699	Y106G6D.2	Y106G6D.2	0.474002	0.0292198	11.6209	-4.49559	0.779669	-5.76602	8.11672e-09	8.94318e-08
WBGene00044526	T28A11.22	T28A11.22	1.5957	0.478446	35.3731	-1.64531	0.285366	-5.76562	8.13559e-09	8.9587e-08
WBGene00001813	haf-3	F57A10.3	32.8295	37.9766	4170.61	0.229678	0.0398592	5.76223	8.30085e-09	9.13531e-08
WBGene00044638	F23A7.8	F23A7.8	465.185	310.228	3835.02	-0.582309	0.101106	-5.75939	8.44189e-09	9.28509e-08
WBGene00018702	F52E4.5	F52E4.5	5.24634	2.90065	249.993	-0.828269	0.143885	-5.75646	8.58958e-09	9.44199e-08
WBGene00019718	M01H9.2	M01H9.2	0.130472	0.549335	26.2005	2.14335	0.372387	5.7557	8.6284e-09	9.47911e-08
WBGene00016210	C29F5.1	C29F5.1	33.7425	41.0287	2515.52	0.303567	0.0527563	5.75414	8.70817e-09	9.56114e-08
WBGene00021662	snpc-3.3	Y48G1BL.1	9.01458	11.7281	578.401	0.412234	0.0716453	5.75381	8.72522e-09	9.57425e-08
WBGene00016629	C44B7.7	C44B7.7	11.7349	15.6813	541.321	0.461515	0.0802583	5.75038	8.90438e-09	9.76514e-08
WBGene00017077	D2096.10	D2096.10	4.26581	5.99694	345.553	0.47757	0.0830611	5.74962	8.94445e-09	9.80335e-08
WBGene00000281	cah-3	K05G3.3	52.8783	37.115	2545.78	-0.47935	0.0834126	-5.74673	9.09878e-09	9.96668e-08
WBGene00018519	F46H5.3	F46H5.3	904.826	1106.58	70995.5	0.31267	0.0544156	5.74597	9.13965e-09	1.00056e-07
WBGene00012628	Y38H6C.16	Y38H6C.16	1.97612	0.740262	52.3732	-1.30768	0.227588	-5.74583	9.14715e-09	1.0008e-07
WBGene00006436	ttn-1	W06H8.8	2.20624	2.81578	7555.99	0.315787	0.0550174	5.73977	9.48068e-09	1.03668e-07
WBGene00003831	nuo-1	C09H10.3	286.473	320.064	25527.9	0.181508	0.031653	5.73431	9.79102e-09	1.06999e-07
WBGene00000268	bre-3	B0464.4	52.4189	41.0343	4650.41	-0.30025	0.0523872	-5.73137	9.96242e-09	1.08809e-07
WBGene00001918	his-44	F08G2.1	2.35105	0.654571	48.4226	-1.37265	0.239564	-5.72978	1.00562e-08	1.0977e-07
WBGene00011361	lyst-1	T01H10.8	1.41332	0.979183	534.452	-0.520885	0.0909115	-5.72959	1.00675e-08	1.09829e-07
WBGene00000608	col-19	ZK1193.1	2221.64	2728.25	128034	0.31725	0.0553768	5.72893	1.01067e-08	1.10193e-07
WBGene00006583	tnc-2	ZK673.7	12.9147	20.6171	703.893	0.690381	0.120565	5.72622	1.02692e-08	1.11899e-07
WBGene00018261	cyp-33C5	F41B5.3	0.959006	1.65366	108.716	0.803206	0.140284	5.72559	1.03075e-08	1.12251e-07
WBGene00044229	T03F6.8	T03F6.8	0.753113	0.343017	62.3496	-1.23992	0.216751	-5.7205	1.06209e-08	1.15597e-07
WBGene00008925	F17H10.1	F17H10.1	23.5802	18.0679	1986.99	-0.354022	0.0619001	-5.71925	1.06995e-08	1.16385e-07
WBGene00017781	F25E2.3	F25E2.3	2.75321	1.34802	119.19	-1.04315	0.18242	-5.71839	1.0754e-08	1.1691e-07
WBGene00001905	his-31	F17E9.12	1.00328	0.244272	14.1067	-2.77114	0.484614	-5.71824	1.07633e-08	1.16944e-07
WBGene00007170	B0393.5	B0393.5	0.702992	0.406394	106.457	-0.819956	0.143463	-5.71546	1.09405e-08	1.188e-07
WBGene00010847	M04B2.4	M04B2.4	29.2738	33.8805	2921.97	0.227075	0.0397672	5.71011	1.12904e-08	1.22529e-07
WBGene00010204	F57F5.1	F57F5.1	511.69	412.685	34194.6	-0.287484	0.0503623	-5.70832	1.14099e-08	1.23753e-07
WBGene00014031	ZK637.14	ZK637.14	6.97266	4.1126	227.948	-0.706272	0.123786	-5.70561	1.15929e-08	1.25666e-07
WBGene00011752	fbxa-2	T13F3.5	1.3268	0.609195	55.4287	-1.24414	0.21806	-5.70549	1.16008e-08	1.25679e-07
WBGene00001104	dsl-2	W09G12.1	0.520307	0.0645885	14.5573	-3.22331	0.564966	-5.70531	1.16134e-08	1.25743e-07
WBGene00014822	R11H6.6	R11H6.6	1.73303	1.16743	132.219	-0.813438	0.142637	-5.70286	1.17817e-08	1.27491e-07
WBGene00007605	hrg-7	C15C8.3	180.611	145.561	11758.8	-0.288081	0.0505577	-5.69807	1.21172e-08	1.31046e-07
WBGene00021135	W10G11.2	W10G11.2	1.72513	0.797801	57.2322	-1.10717	0.194316	-5.69778	1.21378e-08	1.31194e-07
WBGene00020612	arrd-22	T20D4.6	3.05997	2.01919	216.561	-0.584497	0.102596	-5.69709	1.21873e-08	1.31652e-07
WBGene00020277	T06A1.1	T06A1.1	0.448057	0.998491	57.0205	1.30551	0.229192	5.69613	1.22554e-08	1.32312e-07
WBGene00021352	pcyt-2.1	Y37E3.11	49.2359	38.3728	2995.5	-0.34457	0.0604996	-5.6954	1.23084e-08	1.32808e-07
WBGene00015677	cpg-4	C10F3.1	70.9521	57.1876	8470.56	-0.287015	0.0504004	-5.69469	1.23598e-08	1.33285e-07
WBGene00020427	sav-1	T10H10.3	5.56195	3.79251	349.579	-0.530862	0.0932279	-5.69424	1.2392e-08	1.33556e-07
WBGene00018087	F36D4.1	F36D4.1	5.58306	3.22383	125.353	-0.781162	0.137252	-5.69143	1.25981e-08	1.35699e-07
WBGene00012028	srz-99	T25E12.13	0.111134	0.447377	18.8194	2.38418	0.418916	5.6913	1.26077e-08	1.35725e-07
WBGene00010114	F55D12.6	F55D12.6	21.0308	14.4792	554.807	-0.525018	0.0922555	-5.69091	1.26364e-08	1.35956e-07
WBGene00016883	C52E2.4	C52E2.4	0.224017	0.647541	51.6133	1.6355	0.287521	5.68828	1.28325e-08	1.37986e-07
WBGene00002174	itx-1	W03D8.6	8.62139	11.4557	2635.22	0.436535	0.0767443	5.68818	1.284e-08	1.37988e-07
WBGene00012201	W02B12.1	W02B12.1	15.884	10.3799	874.741	-0.59184	0.104145	-5.68283	1.32487e-08	1.42298e-07
WBGene00013463	kdp-1	Y67H2A.5	483.53	556.374	14784.4	0.221932	0.0390571	5.68224	1.32943e-08	1.42706e-07
WBGene00022089	Y69A2AR.18	Y69A2AR.18	560.919	640.613	36320.1	0.21325	0.0375341	5.6815	1.33516e-08	1.4324e-07
WBGene00015616	C08G5.3	C08G5.3	0.962225	1.62634	92.8006	0.926473	0.163073	5.68133	1.33648e-08	1.433e-07
WBGene00009482	F36G3.1	F36G3.1	6.04673	7.702	1202.8	0.390479	0.0687528	5.67946	1.35117e-08	1.44792e-07
WBGene00003541	nas-22	T11F9.6	1.20055	2.07947	104.234	0.800039	0.14089	5.67846	1.35912e-08	1.4556e-07
WBGene00019400	K04G7.1	K04G7.1	52.8053	44.5212	4724.86	-0.2228	0.0392445	-5.67722	1.369e-08	1.46535e-07
WBGene00013048	Y50E8A.5	Y50E8A.5	1.14428	2.41445	75.613	1.15459	0.203419	5.67591	1.37956e-08	1.47581e-07
WBGene00022146	Y71G12B.6	Y71G12B.6	15.6478	11.8303	913.846	-0.378931	0.0667668	-5.67545	1.38327e-08	1.47894e-07
WBGene00023271	F19G12.t1	F19G12.t1	0.340945	0.242767	27.6232	-1.71666	0.302583	-5.67335	1.40029e-08	1.49627e-07
WBGene00001784	gst-36	R07B1.4	44.0828	31.4021	1475.68	-0.475978	0.0839466	-5.67001	1.4279e-08	1.52491e-07
WBGene00003977	pes-2.1	F56G4.2	1.22638	0.109265	35.9384	-3.69198	0.651167	-5.6698	1.42967e-08	1.52593e-07
WBGene00015137	B0310.1	B0310.1	8.00629	10.4681	569.368	0.436219	0.0770068	5.66468	1.47297e-08	1.57125e-07
WBGene00011679	ucr-2.2	T10B10.2	59.1437	72.3254	4893.29	0.319113	0.0563503	5.66303	1.48727e-08	1.58561e-07
WBGene00001700	grd-11	K02E2.2	0.0888127	0	5.91359	-5.96066	1.0529	-5.66121	1.5031e-08	1.60157e-07
WBGene00012877	Y45F10C.1	Y45F10C.1	1.46083	0.818912	113.821	-0.81891	0.144682	-5.66006	1.51323e-08	1.61145e-07
WBGene00011278	R74.2	R74.2	2.84119	1.36759	116.188	-1.0442	0.18451	-5.65932	1.51971e-08	1.61743e-07
WBGene00017440	upb-1	F13H8.7	136.939	162.534	9994.74	0.268425	0.0474411	5.65808	1.53079e-08	1.6283e-07
WBGene00016490	C36E6.2	C36E6.2	10.0334	7.23627	528.949	-0.429998	0.0760009	-5.6578	1.53328e-08	1.63003e-07
WBGene00011802	T16G1.9	T16G1.9	18.8247	15.4809	2762.41	-0.265209	0.0468878	-5.65625	1.54717e-08	1.64386e-07
WBGene00010495	K02B12.2	K02B12.2	0.534168	0.0392572	10.8394	-3.85227	0.68117	-5.65537	1.55511e-08	1.65136e-07
WBGene00007561	ccm-3	C14A4.11	53.2892	44.7646	2756.33	-0.234015	0.0414063	-5.65167	1.58898e-08	1.68637e-07
WBGene00015183	B0432.1	B0432.1	0.606148	0.14825	19.7883	-2.34525	0.415046	-5.65059	1.599e-08	1.69604e-07
WBGene00021151	Y4C6A.1	Y4C6A.1	2.08875	1.13388	135.361	-0.840621	0.148771	-5.65043	1.60042e-08	1.69659e-07
WBGene00009823	gadr-6	F47G4.2	3.85857	2.65867	389.816	-0.52046	0.0921502	-5.64795	1.62375e-08	1.72035e-07
WBGene00005269	srh-46	T03F7.3	0.358332	0.0134234	10.436	-5.60395	0.992441	-5.64663	1.63624e-08	1.7326e-07
WBGene00019938	R07E4.5	R07E4.5	9.39768	7.04999	1130.22	-0.396269	0.0701821	-5.6463	1.63937e-08	1.73494e-07
WBGene00015044	cyp-34A9	B0213.15	1.05179	0.382852	54.232	-1.56893	0.278003	-5.64357	1.66558e-08	1.76169e-07
WBGene00016975	nhr-173	C56E10.1	3.78897	2.51444	290.286	-0.605328	0.107269	-5.64311	1.67009e-08	1.76546e-07
WBGene00011984	T24C2.5	T24C2.5	4.5086	2.24658	164.851	-0.935684	0.165898	-5.64011	1.69944e-08	1.79547e-07
WBGene00021235	Y19D10B.6	Y19D10B.6	3.09242	2.01512	227.296	-0.590609	0.104772	-5.6371	1.72934e-08	1.82604e-07
WBGene00011095	gana-1	R07B7.11	5.71044	7.71288	518.316	0.457787	0.0812224	5.63621	1.7383e-08	1.83446e-07
WBGene00022861	dve-1	ZK1193.5	4.7479	6.36699	614.456	0.448624	0.0796477	5.6326	1.77513e-08	1.87227e-07
WBGene00007855	C31H5.4	C31H5.4	24.4356	14.5331	347.033	-0.71561	0.127057	-5.6322	1.77929e-08	1.87561e-07
WBGene00018103	F36H5.4	F36H5.4	0.406687	0.0139709	10.0484	-5.54369	0.984702	-5.62981	1.80404e-08	1.90063e-07
WBGene00001558	gdi-1	Y57G11C.10	229.423	191.622	18871.8	-0.237586	0.0422184	-5.62755	1.82791e-08	1.9247e-07
WBGene00015312	C01G8.1	C01G8.1	197.103	164.119	11579.1	-0.24275	0.0431605	-5.62436	1.86201e-08	1.9595e-07
WBGene00003456	msp-63	K05F1.7	9.35702	13.9566	211.884	0.685222	0.12184	5.62393	1.86659e-08	1.96322e-07
WBGene00000084	aex-1	D2030.10	2.3546	3.25388	488.398	0.458263	0.0815014	5.62276	1.87931e-08	1.97549e-07
WBGene00000787	cps-6	C41D11.8	45.1764	55.5512	2690.99	0.322054	0.0573334	5.61721	1.94061e-08	2.03878e-07
WBGene00018711	F52G3.3	F52G3.3	0.136935	0.0142054	14.2646	-3.74269	0.666476	-5.61564	1.95841e-08	2.05633e-07
WBGene00018473	cima-1	F45E4.11	3.90224	5.40468	432.954	0.485492	0.0864619	5.61509	1.96458e-08	2.06165e-07
WBGene00003522	nas-3	K06A4.1	0.594421	0.104544	19.5733	-2.80111	0.498881	-5.61478	1.96812e-08	2.06421e-07
WBGene00018718	dhcr-24	F52H2.6	20.0709	25.9114	2526.21	0.393554	0.0701869	5.60722	2.056e-08	2.15518e-07
WBGene00194682	F40D4.17	F40D4.17	4.04314	6.72093	143.007	0.775508	0.138439	5.60181	2.12126e-08	2.21987e-07
WBGene00019961	R08E5.1	R08E5.1	0.846891	1.73879	76.1204	1.06373	0.189885	5.60195	2.11949e-08	2.21987e-07
WBGene00044003	Y41E3.18	Y41E3.18	2.77248	1.49777	158.661	-0.855473	0.152712	-5.60186	2.12066e-08	2.21987e-07
WBGene00017858	F27C1.11	F27C1.11	0.254539	0.508965	79.1596	1.09936	0.196256	5.60166	2.12304e-08	2.22049e-07
WBGene00013986	ZK512.7	ZK512.7	87.4975	115.788	2656.68	0.431695	0.0770773	5.60081	2.13356e-08	2.23025e-07
WBGene00001919	his-45	B0035.10	5.14335	2.90286	153.986	-0.724414	0.129446	-5.59627	2.19013e-08	2.28811e-07
WBGene00021495	sqst-2	Y40C5A.1	5.24807	7.61051	300.851	0.555913	0.0995014	5.58699	2.31042e-08	2.41243e-07
WBGene00010745	dod-17	K10D11.1	7.49756	12.7092	624.831	0.769379	0.137728	5.58624	2.32036e-08	2.42146e-07
WBGene00008218	nasp-2	C50B6.2	457.34	380.071	42533.1	-0.248607	0.0445276	-5.58322	2.36103e-08	2.46253e-07
WBGene00001247	elo-9	Y53F4B.2	8.74247	6.18294	516.517	-0.493354	0.0883947	-5.58127	2.38775e-08	2.48902e-07
WBGene00014029	ZK637.12	ZK637.12	19.7649	14.5651	777.188	-0.426199	0.0763913	-5.57916	2.41686e-08	2.51797e-07
WBGene00017765	gcst-1	F25B4.1	86.0635	105.654	7034.61	0.322421	0.0577918	5.57901	2.4189e-08	2.51869e-07
WBGene00016568	C41G11.1	C41G11.1	7.05778	9.62542	625.716	0.450659	0.08081	5.57677	2.45027e-08	2.54994e-07
WBGene00009133	bed-3	F25H8.6	0.411754	0.131354	30.21	-1.91135	0.342754	-5.57646	2.45457e-08	2.55175e-07
WBGene00009902	drd-1	F49E12.9	16.4259	23.002	1098.39	0.508318	0.0911543	5.57645	2.45473e-08	2.55175e-07
WBGene00007650	ugt-23	C17G1.3	17.9079	13.9335	1367.07	-0.350683	0.0629232	-5.57319	2.50115e-08	2.59857e-07
WBGene00002065	iff-2	F54C9.1	223.307	276.242	12049.3	0.325398	0.0583885	5.57298	2.50414e-08	2.60023e-07
WBGene00001686	gpd-4	F33H1.2	247.235	202.158	12858.6	-0.272479	0.0488937	-5.57288	2.50559e-08	2.60029e-07
WBGene00006452	heh-1	R148.6	146.657	178.663	4388.45	0.302514	0.0542884	5.57235	2.51331e-08	2.60687e-07
WBGene00000302	cav-2	C56A3.7	1.37498	2.33522	104.645	0.839879	0.150736	5.57186	2.52038e-08	2.61228e-07
WBGene00019522	K08B12.3	K08B12.3	4.17826	5.83908	251.903	0.520212	0.0933653	5.57179	2.52132e-08	2.61228e-07
WBGene00044661	fbxa-143	F44G3.14	0.687516	0.258159	28.348	-1.55938	0.27995	-5.57023	2.54403e-08	2.63436e-07
WBGene00021146	lgc-45	W10G11.16	5.19118	7.41152	399.748	0.539228	0.096861	5.56703	2.5912e-08	2.68172e-07
WBGene00003660	nhr-70	Y51A2D.17	10.442	7.95874	671.839	-0.362057	0.065041	-5.5666	2.5976e-08	2.68687e-07
WBGene00018303	F41G3.10	F41G3.10	13.6442	21.2179	696.052	0.639066	0.11484	5.56483	2.62404e-08	2.71271e-07
WBGene00011680	T10B10.3	T10B10.3	9.71206	7.23934	1257.86	-0.4143	0.0745111	-5.56025	2.69386e-08	2.78335e-07
WBGene00000207	asb-2	F02E8.1	228.042	274.697	14968.4	0.29884	0.0537559	5.55921	2.70994e-08	2.79843e-07
WBGene00021872	clec-85	Y54G2A.6	25.1671	38.7416	1536.95	0.638881	0.114928	5.55898	2.71358e-08	2.80065e-07
WBGene00018260	cyp-33C7	F41B5.2	2.29317	3.77709	251.529	0.742935	0.133649	5.55887	2.71529e-08	2.80087e-07
WBGene00001885	his-11	ZK131.5	2.92086	0.888653	76.2104	-1.32698	0.238738	-5.55833	2.72362e-08	2.80638e-07
WBGene00010681	mak-1	K08F8.1	71.4797	50.6641	5694.31	-0.476326	0.085695	-5.55839	2.72275e-08	2.80638e-07
WBGene00007361	oac-3	C06B3.2	0.190723	0.641298	49.9653	1.85616	0.333957	5.55809	2.72749e-08	2.80882e-07
WBGene00020370	T08H10.3	T08H10.3	11.219	7.49968	315.071	-0.586419	0.105518	-5.55752	2.73635e-08	2.8164e-07
WBGene00012444	Y15E3A.5	Y15E3A.5	2.1756	3.44834	131.417	0.721036	0.1298	5.55497	2.7766e-08	2.85626e-07
WBGene00018206	ugt-61	F39G3.1	6.35702	8.67205	700.227	0.466398	0.0839811	5.55361	2.79823e-08	2.87693e-07
WBGene00001399	fat-7	F10D2.9	80.2941	18.6594	2930.98	-2.0647	0.37186	-5.55235	2.8185e-08	2.89618e-07
WBGene00012280	W05E10.1	W05E10.1	2.71997	3.70631	280.693	0.483638	0.087117	5.55159	2.83087e-08	2.9073e-07
WBGene00022139	tub-2	Y71G12A.3	16.848	12.5483	2225.41	-0.370167	0.06668	-5.55139	2.83413e-08	2.90905e-07
WBGene00009114	F25D7.5	F25D7.5	0.0327581	0.139487	15.4069	2.24041	0.403649	5.5504	2.85014e-08	2.92229e-07
WBGene00006368	sym-3	C54H2.1	5.97269	4.22319	332.507	-0.492687	0.0887652	-5.55046	2.84926e-08	2.92229e-07
WBGene00020962	W02H5.8	W02H5.8	17.092	11.5704	1405.72	-0.532577	0.0959797	-5.54885	2.87559e-08	2.94677e-07
WBGene00014920	Y53F4B.38	Y53F4B.38	0.672005	0.0720345	11.097	-3.52936	0.636172	-5.5478	2.89285e-08	2.96284e-07
WBGene00017298	toca-1	F09E10.8	8.411	6.70764	964.232	-0.323321	0.0582844	-5.54729	2.90129e-08	2.96986e-07
WBGene00003616	nhr-17	C02B4.2	5.29994	3.46268	381.66	-0.593976	0.107089	-5.54659	2.91299e-08	2.98021e-07
WBGene00010434	H40L08.3	H40L08.3	0.850789	0.498227	121.431	-0.891162	0.160678	-5.54627	2.91828e-08	2.984e-07
WBGene00000603	col-14	C46A5.3	0.61313	1.7839	61.1976	1.55926	0.281165	5.54571	2.92764e-08	2.99102e-07
WBGene00044174	fipr-5	C12D8.18	3.99292	7.35449	128.852	0.886173	0.159795	5.54567	2.92834e-08	2.99102e-07
WBGene00021576	fbxc-51	Y46B2A.1	0.690147	0.1739	35.2001	-2.08014	0.375108	-5.54544	2.93215e-08	2.99328e-07
WBGene00014472	MTCE.33	MTCE.33	28.103	44.8085	1893.41	0.645905	0.116491	5.5447	2.94457e-08	3.00341e-07
WBGene00012351	W09C5.1	W09C5.1	116.408	130.628	6315.35	0.192955	0.0348004	5.54461	2.94603e-08	3.00341e-07
WBGene00013965	ZK287.4	ZK287.4	0.292187	0.75586	100.229	1.3877	0.250282	5.54456	2.94688e-08	3.00341e-07
WBGene00016627	C44B7.5	C44B7.5	158.733	125.79	5962.38	-0.314051	0.0566776	-5.54101	3.00732e-08	3.06335e-07
WBGene00019815	kin-34	R02C2.2	0.36811	0.0377299	10.4618	-3.57668	0.645757	-5.53874	3.04655e-08	3.10163e-07
WBGene00015756	C14C6.2	C14C6.2	13.1439	20.3024	521.039	0.670153	0.121048	5.53627	3.08984e-08	3.14397e-07
WBGene00013182	Y53H1B.4	Y53H1B.4	0.0665975	0.383255	12.5021	2.91969	0.527384	5.53617	3.09149e-08	3.14397e-07
WBGene00003989	pfn-1	Y18D10A.20	402.031	337.039	14093.8	-0.234064	0.0422834	-5.5356	3.10162e-08	3.15256e-07
WBGene00050904	Y70C5A.3	Y70C5A.3	0.529166	1.08855	93.5485	1.11883	0.202226	5.53255	3.15612e-08	3.20622e-07
WBGene00010675	K08E7.8	K08E7.8	3.98052	6.8305	183.583	0.841495	0.152147	5.53082	3.18739e-08	3.23622e-07
WBGene00019811	egg-2	R01H2.3	124.77	100.191	10623.8	-0.294664	0.0533014	-5.52826	3.23424e-08	3.28202e-07
WBGene00018279	F41C6.6	F41C6.6	0.10496	0.622256	12.544	2.76243	0.49995	5.52541	3.28724e-08	3.334e-07
WBGene00016524	C39B5.6	C39B5.6	16.6531	19.6893	1599.29	0.27831	0.0503745	5.52483	3.29798e-08	3.34308e-07
WBGene00017432	F13H6.4	F13H6.4	0.539433	0.219347	36.9048	-1.44579	0.261752	-5.5235	3.32303e-08	3.36666e-07
WBGene00017542	F17E9.5	F17E9.5	222.866	170.933	6113.2	-0.364776	0.0660558	-5.52224	3.34709e-08	3.3892e-07
WBGene00019973	R09A1.3	R09A1.3	3.04618	1.55334	126.003	-0.914596	0.165647	-5.52135	3.36406e-08	3.40455e-07
WBGene00020148	T01D1.3	T01D1.3	8.6616	5.85706	303.932	-0.530361	0.0960653	-5.52084	3.37381e-08	3.41257e-07
WBGene00003185	mek-1	K08A8.1	62.549	47.9103	4299.39	-0.372716	0.067534	-5.51893	3.4107e-08	3.44802e-07
WBGene00022202	Y72A10A.1	Y72A10A.1	3.10201	4.32872	211.698	0.5203	0.0943193	5.51637	3.46068e-08	3.49667e-07
WBGene00023226	B0344.1	B0344.1	1.13113	1.78535	133.522	0.722393	0.130959	5.51617	3.46476e-08	3.49891e-07
WBGene00000929	dao-3	K07E3.3	18.2585	12.8239	917.712	-0.482601	0.0875118	-5.51469	3.49386e-08	3.52639e-07
WBGene00008283	C53D6.6	C53D6.6	4.37353	3.19627	402.881	-0.430995	0.0781887	-5.51224	3.54291e-08	3.57397e-07
WBGene00009523	clec-165	F38A1.10	1.66765	2.93749	122.568	0.86603	0.157282	5.50624	3.66584e-08	3.696e-07
WBGene00021603	clec-204	Y46H3B.2	3.18982	1.88195	235.103	-0.756045	0.137341	-5.50488	3.69417e-08	3.72255e-07
WBGene00021679	Y48G1C.6	Y48G1C.6	3.87528	2.355	133.675	-0.717002	0.130262	-5.5043	3.70629e-08	3.73276e-07
WBGene00004374	rme-2	T11F8.3	366.216	291.326	49215.3	-0.30986	0.0563268	-5.50111	3.77417e-08	3.79909e-07
WBGene00003648	nhr-58	R11G11.2	1.88249	1.0263	94.386	-0.892377	0.162253	-5.49989	3.80021e-08	3.82325e-07
WBGene00022681	ZK185.1	ZK185.1	8.75797	6.53209	565.631	-0.372587	0.0677528	-5.49922	3.81479e-08	3.83586e-07
WBGene00019029	F58B6.1	F58B6.1	1.38021	0.48885	52.0618	-1.31661	0.239453	-5.4984	3.83257e-08	3.85167e-07
WBGene00008857	timm-23	F15D3.7	121.513	147.611	6053.94	0.298239	0.0542624	5.49623	3.87987e-08	3.89712e-07
WBGene00008566	acox-1.3	F08A8.3	14.5388	9.62556	1362.96	-0.601748	0.109533	-5.49375	3.93495e-08	3.95033e-07
WBGene00008744	F13D12.10	F13D12.10	0.883109	1.81802	62.975	0.99278	0.180786	5.49146	3.98624e-08	3.99968e-07
WBGene00011475	T05D4.2	T05D4.2	0.363947	0.0492382	11.4398	-3.37095	0.614059	-5.48963	4.02782e-08	4.03923e-07
WBGene00016281	pals-32	C31B8.4	0.602045	0.157635	23.9395	-2.37123	0.432046	-5.48838	4.05639e-08	4.06572e-07
WBGene00018955	F56C11.3	F56C11.3	26.2162	35.7986	845.535	0.487081	0.0887727	5.48683	4.09211e-08	4.09932e-07
WBGene00009007	otub-3	F21D5.2	89.7054	76.2712	5905.85	-0.221756	0.040421	-5.48616	4.10762e-08	4.11266e-07
WBGene00017535	atf-8	F17A9.3	0.760392	0.206698	19.9794	-2.13453	0.389136	-5.48531	4.12749e-08	4.12815e-07
WBGene00019320	K02E10.6	K02E10.6	1.86385	0.825062	56.3702	-1.20572	0.219809	-5.48532	4.12733e-08	4.12815e-07
WBGene00000760	col-187	C30F2.1	0.505945	0.0702282	13.0465	-3.41116	0.62192	-5.48489	4.13723e-08	4.13349e-07
WBGene00007350	sucl-1	C05G5.4	77.3236	92.6017	7255.82	0.284861	0.0519347	5.48498	4.13508e-08	4.13349e-07
WBGene00020662	T21H3.1	T21H3.1	539.278	421.641	24044.2	-0.363039	0.0661996	-5.48401	4.15792e-08	4.15194e-07
WBGene00045406	D1086.19	D1086.19	0.859598	0.0801726	12.3989	-2.87022	0.523421	-5.48358	4.16815e-08	4.15995e-07
WBGene00194787	T16G1.13	T16G1.13	13.7421	7.92997	176.831	-0.703797	0.128455	-5.47893	4.279e-08	4.26831e-07
WBGene00018267	F41C3.1	F41C3.1	0.104754	0.921422	16.8793	3.34331	0.610771	5.47392	4.40194e-08	4.3886e-07
WBGene00004060	pmp-3	C54G10.3	38.5604	31.2557	4895.91	-0.286321	0.0523172	-5.47278	4.4302e-08	4.41443e-07
WBGene00007794	C28D4.7	C28D4.7	18.4169	13.5832	937.821	-0.415921	0.0759999	-5.47265	4.43359e-08	4.41546e-07
WBGene00000050	acr-11	D2092.3	0.568081	1.11463	68.6035	0.964733	0.176343	5.47077	4.4808e-08	4.46011e-07
WBGene00195183	R04A9.9	R04A9.9	12.56	17.2765	410.531	0.518242	0.0947732	5.46823	4.54544e-08	4.52205e-07
WBGene00020451	fbxa-11	T12B5.4	1.13176	2.2088	99.0324	1.04632	0.191357	5.4679	4.55411e-08	4.52827e-07
WBGene00021375	Y37E11B.2	Y37E11B.2	3.89739	1.96465	115.787	-0.902013	0.165052	-5.46503	4.62833e-08	4.59963e-07
WBGene00015313	hpo-32	C01G8.6	41.4	46.9123	3046.74	0.211586	0.0387304	5.46305	4.68032e-08	4.64884e-07
WBGene00016018	C23H3.2	C23H3.2	37.9543	45.1807	2710.77	0.27023	0.0494743	5.46204	4.70689e-08	4.67276e-07
WBGene00008886	F16C3.2	F16C3.2	2.51871	3.86213	197.395	0.647373	0.118531	5.46161	4.71834e-08	4.68164e-07
WBGene00013901	ugt-16	ZC443.6	4.52103	2.52842	332.666	-0.80923	0.148176	-5.46128	4.72702e-08	4.68777e-07
WBGene00001776	gst-28	Y53F4B.31	17.1436	10.2463	517.336	-0.718683	0.131652	-5.45896	4.78918e-08	4.74691e-07
WBGene00003552	nas-36	C26C6.3	0.835226	1.28197	123.788	0.706675	0.129472	5.45813	4.81185e-08	4.76685e-07
WBGene00018581			4.17386	3.05439	403.688	-0.411467	0.075388	-5.45799	4.81562e-08	4.76808e-07
WBGene00003636	nhr-46	C45E5.6	17.1201	13.4623	1583.81	-0.33707	0.0617685	-5.45699	4.84269e-08	4.79234e-07
WBGene00013694	mekk-3	Y106G6A.1	12.9849	16.5002	1229.68	0.375366	0.0688083	5.45524	4.89069e-08	4.8373e-07
WBGene00015094	B0261.6	B0261.6	59.7579	44.8052	1621.12	-0.392146	0.0718856	-5.45514	4.89344e-08	4.83746e-07
WBGene00008252	C51E3.6	C51E3.6	4.9928	7.02467	573.332	0.515116	0.0944492	5.4539	4.92782e-08	4.86888e-07
WBGene00016219	pals-24	C29F9.4	2.57872	4.68778	205.144	0.809708	0.148485	5.45312	4.94947e-08	4.8877e-07
WBGene00003842	oct-1	F52F12.1	3.22384	4.19975	367.805	0.437978	0.0803486	5.45097	5.00958e-08	4.94445e-07
WBGene00009552	piki-1	F39B1.1	6.81415	4.8627	1594.18	-0.484179	0.0888388	-5.45008	5.03461e-08	4.96654e-07
WBGene00001404	fbp-1	K07A3.1	133.379	154.561	9459.39	0.240393	0.0441158	5.44913	5.06175e-08	4.9907e-07
WBGene00011162	chil-19	R09D1.6	0.7192	1.34447	81.4475	1.09108	0.20026	5.4483	5.08541e-08	5.01138e-07
WBGene00007824	dlat-2	C30H6.7	118.179	137.661	7560.95	0.242034	0.0444274	5.44786	5.09806e-08	5.02121e-07
WBGene00045013	F08A7.1	F08A7.1	2.42506	4.43285	135.756	0.719475	0.132146	5.44456	5.19331e-08	5.11235e-07
WBGene00021996	Y59E9AL.6	Y59E9AL.6	105.028	73.8802	3476.63	-0.484855	0.0890756	-5.44319	5.23351e-08	5.14921e-07
WBGene00018903	F55G1.7	F55G1.7	2.9561	1.80944	145.687	-0.712925	0.130995	-5.44239	5.25698e-08	5.16959e-07
WBGene00022002	Y59E9AR.7	Y59E9AR.7	194.945	117.793	4233.95	-0.855995	0.157454	-5.43646	5.43493e-08	5.34179e-07
WBGene00018757	tag-304	F53E2.1	12.931	9.84734	818.964	-0.357736	0.0658158	-5.43542	5.46684e-08	5.37033e-07
WBGene00021791	Y51H7C.13	Y51H7C.13	11.4962	16.1313	824.9	0.510446	0.0939341	5.43409	5.50769e-08	5.40763e-07
WBGene00006212	str-168	Y9C9A.6	0.360318	0.953826	39.4937	1.56788	0.288607	5.43256	5.55498e-08	5.4512e-07
WBGene00022382	Y94H6A.10	Y94H6A.10	20.2932	30.0924	1047.43	0.565062	0.10406	5.43014	5.63114e-08	5.52306e-07
WBGene00011672	cyp-13A5	T10B9.2	0.284646	0.649999	42.4162	1.28999	0.237577	5.42979	5.64194e-08	5.53075e-07
WBGene00019863	R04A9.3	R04A9.3	3.32067	4.47072	277.97	0.485314	0.0893926	5.42902	5.66645e-08	5.55187e-07
WBGene00012890	lact-9	Y45F10D.11	13.2782	17.6006	1052.82	0.412232	0.0759739	5.42597	5.764e-08	5.64451e-07
WBGene00016500	memo-1	C37C3.8	10.3391	7.62445	675.808	-0.42458	0.0782598	-5.42527	5.78678e-08	5.66385e-07
WBGene00010842	ymel-1	M03C11.5	27.2012	31.7318	4069.15	0.246738	0.0454872	5.42434	5.81705e-08	5.69051e-07
WBGene00019813	ger-1	R01H2.5	12.2954	8.88818	607.094	-0.457459	0.0843488	-5.42342	5.84691e-08	5.71674e-07
WBGene00007867	C32H11.4	C32H11.4	4.63124	8.51048	401.387	0.932299	0.172003	5.42024	5.95189e-08	5.81636e-07
WBGene00007053	chd-7	T04D1.4	7.74616	4.93649	3192.34	-0.628708	0.116013	-5.41928	5.98384e-08	5.84453e-07
WBGene00004878	smf-3	Y69A2AR.4	1.16165	0.478494	79.1751	-1.26682	0.233804	-5.41827	6.01779e-08	5.87463e-07
WBGene00010254	F58E6.5	F58E6.5	43.8714	34.4733	2145.11	-0.322876	0.0595976	-5.41761	6.04018e-08	5.89341e-07
WBGene00044047	Y57A10C.11	Y57A10C.11	0.287185	0	5.50187	-5.85774	1.08167	-5.41547	6.11275e-08	5.96112e-07
WBGene00021516	Y41D4B.14	Y41D4B.14	0.98418	0.237147	19.3614	-1.94902	0.360014	-5.41374	6.17223e-08	6.016e-07
WBGene00021912	affl-2	Y55B1BR.2	6.72568	5.23725	795.552	-0.342817	0.0633562	-5.41095	6.26899e-08	6.10714e-07
WBGene00004811	skr-5	F47H4.10	0.164039	0.980361	10.4685	3.33035	0.615671	5.40931	6.32682e-08	6.16027e-07
WBGene00015580	cls-1	C07H6.3	6.38056	8.04242	1627.62	0.36798	0.0680383	5.40843	6.35813e-08	6.18755e-07
WBGene00021797	plep-1	Y52E8A.4	2.05639	0.888834	111.544	-1.18675	0.219518	-5.40615	6.43953e-08	6.26351e-07
WBGene00015472	C05D9.3	C05D9.3	10.8739	13.9416	1104.89	0.364321	0.067408	5.40471	6.49143e-08	6.31072e-07
WBGene00013455	ssu-2	Y67A10A.6	0.941401	1.94831	83.6585	1.05016	0.194415	5.40164	6.60341e-08	6.41299e-07
WBGene00011366	T02C1.2	T02C1.2	2.60337	1.52964	122.109	-0.787299	0.145752	-5.40164	6.60347e-08	6.41299e-07
WBGene00000222	atf-6	F45E6.2	5.32396	3.92992	584.916	-0.434059	0.0803991	-5.39881	6.70848e-08	6.50824e-07
WBGene00015270	C01B4.6	C01B4.6	8.48532	5.44417	365.462	-0.619793	0.114801	-5.39886	6.7066e-08	6.50824e-07
WBGene00006040	ssp-11	T28H11.6	177.192	134.696	3459.57	-0.38454	0.0713094	-5.39256	6.94622e-08	6.73539e-07
WBGene00015644	C09E8.1	C09E8.1	12.3652	10.1545	1522.43	-0.271558	0.0503611	-5.39222	6.95942e-08	6.74471e-07
WBGene00016076	C24H12.7	C24H12.7	0.327897	0.0104936	7.0373	-5.61624	1.04167	-5.39159	6.98367e-08	6.76471e-07
WBGene00235158	Y37E3.30	Y37E3.30	1.27451	0.547406	22.9735	-1.8704	0.34694	-5.39115	7.00063e-08	6.77764e-07
WBGene00013903	ugt-3	ZC455.3	0.405116	0.841638	55.9965	1.23406	0.228922	5.39077	7.01566e-08	6.78868e-07
WBGene00001936	his-62	F55G1.3	4.95667	2.93993	136.909	-0.768841	0.142626	-5.39062	7.02169e-08	6.79101e-07
WBGene00003019	lin-33	H32C10.2	11.4201	14.7852	623.301	0.393101	0.0729608	5.38783	7.13127e-08	6.89344e-07
WBGene00022257	puf-11	Y73B6BL.38	236.51	194.272	19534.9	-0.264697	0.0491342	-5.38723	7.15533e-08	6.91313e-07
WBGene00002106	ins-23	M04D8.3	1.22345	0.419313	20.7319	-1.88028	0.349056	-5.38675	7.17437e-08	6.92796e-07
WBGene00018130	F36H12.17	F36H12.17	1.09014	1.72693	123.701	0.707759	0.131482	5.38293	7.32819e-08	7.07285e-07
WBGene00006750	unc-10	T10A3.1	1.48557	0.970978	313.536	-0.598284	0.111177	-5.38135	7.39308e-08	7.13181e-07
WBGene00013603	soem-1	Y87G2A.17	7.61962	5.6487	353.827	-0.407254	0.0757023	-5.37968	7.46202e-08	7.19461e-07
WBGene00008028	scl-6	C39E9.4	3.71645	1.95629	113.518	-0.94304	0.175385	-5.37698	7.57454e-08	7.29935e-07
WBGene00016758	C49A9.4	C49A9.4	5.16729	6.89711	535.599	0.435883	0.081085	5.37563	7.63173e-08	7.35068e-07
WBGene00013380	memi-2	Y62E10A.14	57.8758	46.039	3595.91	-0.320576	0.0596406	-5.37513	7.65273e-08	7.36712e-07
WBGene00009951	F53A2.3	F53A2.3	3.95288	2.62056	205.663	-0.560643	0.104369	-5.37172	7.79872e-08	7.50382e-07
WBGene00016134	C26B9.5	C26B9.5	40.3048	48.7502	3993.3	0.295504	0.0550353	5.36936	7.9017e-08	7.599e-07
WBGene00001796	gtl-2	F54D1.5	1.27008	0.799725	242.549	-0.689955	0.128526	-5.3682	7.95269e-08	7.64412e-07
WBGene00020303			0.0212919	0.373996	9.05523	3.87155	0.721511	5.36589	8.05493e-08	7.73843e-07
WBGene00008412	D2030.2	D2030.2	21.0445	25.4209	2442.42	0.299636	0.0558464	5.36537	8.07855e-08	7.75714e-07
WBGene00014663	C01G6.10	C01G6.10	0.667182	0.314945	59.7515	-1.13203	0.211002	-5.36503	8.09372e-08	7.76423e-07
WBGene00008492	F01D5.1	F01D5.1	5.10849	16.3023	331.146	1.66628	0.310583	5.36502	8.09421e-08	7.76423e-07
WBGene00007071	AC3.5	AC3.5	22.7579	17.2947	3643.75	-0.377391	0.0703538	-5.36419	8.13127e-08	7.79579e-07
WBGene00004193	prx-3	C15H9.8	5.95406	4.24533	353.678	-0.442832	0.0825585	-5.36386	8.14639e-08	7.8063e-07
WBGene00018140	F37B4.10	F37B4.10	7.58889	5.19085	347.373	-0.526721	0.0982935	-5.35866	8.38411e-08	8.02999e-07
WBGene00008593	clec-227	F08H9.5	1.94962	1.05427	93.8427	-0.892887	0.166658	-5.3576	8.43355e-08	8.07322e-07
WBGene00000991	dhs-28	M03A8.1	75.3798	59.7957	4948.99	-0.31658	0.0591101	-5.35576	8.51963e-08	8.14922e-07
WBGene00018310	F41G4.7	F41G4.7	0.660878	1.28684	116.154	0.968327	0.180802	5.35572	8.52164e-08	8.14922e-07
WBGene00021948	kvs-5	Y55F3C.3	8.33658	12.1809	1114.05	0.548185	0.102383	5.35423	8.59195e-08	8.21227e-07
WBGene00012027	fbxa-127	T25E12.12	0.128574	0.514705	19.6164	1.98994	0.372105	5.3478	8.90289e-08	8.50514e-07
WBGene00015693	ugt-28	C10H11.4	7.07375	4.73633	536.725	-0.548529	0.102589	-5.34686	8.94916e-08	8.54498e-07
WBGene00013297	Y57G11B.5	Y57G11B.5	285.432	354.584	12160.2	0.334761	0.0626191	5.34598	8.99287e-08	8.58235e-07
WBGene00013401	Y62H9A.13	Y62H9A.13	0.142111	0.451831	19.8931	1.84243	0.344751	5.34422	9.08052e-08	8.66159e-07
WBGene00003882	orc-2	F59E10.1	32.5584	26.7646	2969.83	-0.266695	0.0499081	-5.34373	9.10548e-08	8.68099e-07
WBGene00011498	T05G5.1	T05G5.1	10.8001	15.2191	1010.3	0.475242	0.0889905	5.34037	9.27582e-08	8.83889e-07
WBGene00006650	tts-1	F09E10.11	6.43681	2.62832	154.484	-1.28679	0.241002	-5.33936	9.32777e-08	8.88388e-07
WBGene00008510	lipl-7	F01G10.7	8.53055	5.99096	506.623	-0.461064	0.0863664	-5.33846	9.37399e-08	8.91885e-07
WBGene00003091	lys-2	Y22F5A.5	47.6995	142.008	4635.69	1.59256	0.298315	5.33852	9.37109e-08	8.91885e-07
WBGene00000230	atp-3	F27C1.7	526.351	593.899	25468.9	0.197237	0.0369491	5.33808	9.39353e-08	8.9329e-07
WBGene00015096	B0261.8	B0261.8	13.1718	19.446	569.173	0.609275	0.114172	5.33649	9.47656e-08	9.00729e-07
WBGene00018356	islo-1	F42G8.5	2.64828	3.87162	256.368	0.555125	0.104157	5.32969	9.83784e-08	9.34595e-07
WBGene00050883	Y102A5C.38	Y102A5C.38	0.182464	0.360469	53.2163	1.18477	0.222317	5.32917	9.86632e-08	9.36826e-07
WBGene00008594	clec-57	F08H9.6	6.70164	4.7891	385.908	-0.482517	0.0905888	-5.32646	1.00146e-07	9.50429e-07
WBGene00003730	nhx-2	B0495.4	36.5887	30.6305	3665.73	-0.236085	0.0443451	-5.32381	1.01618e-07	9.6391e-07
WBGene00012645	mrpl-22	Y39A1A.6	37.0179	42.3212	1845.93	0.224749	0.042222	5.32304	1.0205e-07	9.67514e-07
WBGene00000693	col-119	C53B4.5	3758.41	4555.12	209448	0.306674	0.0576257	5.32182	1.02732e-07	9.73492e-07
WBGene00017748	F23F1.7	F23F1.7	5.60154	3.68262	180.021	-0.623433	0.117172	-5.32065	1.034e-07	9.79323e-07
WBGene00016020	sptl-1	C23H3.4	110.175	126.353	9777.27	0.211649	0.0397831	5.32007	1.0373e-07	9.81952e-07
WBGene00044951	2RSSE.3	2RSSE.3	1.0249	0.183209	28.9282	-1.96044	0.368544	-5.31943	1.04095e-07	9.84908e-07
WBGene00000217	asp-4	R12H7.2	126.237	152.144	10717	0.295256	0.0555065	5.31931	1.0416e-07	9.85032e-07
WBGene00010250	F58D12.3	F58D12.3	0.15083	0.359608	32.3932	1.38719	0.260836	5.31824	1.04777e-07	9.89867e-07
WBGene00013461	Y67H2A.2	Y67H2A.2	54.075	60.68	3609.13	0.193113	0.0363113	5.31825	1.04768e-07	9.89867e-07
WBGene00003766	nlp-28	B0213.3	21.4888	11.8245	332.461	-0.850728	0.159982	-5.31763	1.05126e-07	9.92664e-07
WBGene00009457	F36A2.10	F36A2.10	63.3441	49.6556	1707.45	-0.321476	0.0604884	-5.31468	1.06844e-07	1.00838e-06
WBGene00002011	hsp-12.2	C14B9.1	29.8386	41.3771	907.804	0.489809	0.0921692	5.31424	1.07105e-07	1.01033e-06
WBGene00020837	slc-36.2	T27A1.5	6.12908	8.06241	566.76	0.423705	0.0797359	5.31386	1.07327e-07	1.01191e-06
WBGene00015551	adah-1	C06G3.5	40.885	52.0026	3181.47	0.3435	0.064648	5.31339	1.07602e-07	1.0135e-06
WBGene00015876	C17B7.2	C17B7.2	0.24805	0.784851	24.476	1.60404	0.301882	5.31347	1.07556e-07	1.0135e-06
WBGene00022206	Y73B3A.4	Y73B3A.4	4.15013	5.5716	513.577	0.437597	0.0823656	5.31286	1.07918e-07	1.01595e-06
WBGene00015395	nhr-147	C03G6.8	0.344987	0.835635	48.9999	1.53207	0.288376	5.31277	1.07973e-07	1.01597e-06
WBGene00012850	Y44A6C.1	Y44A6C.1	4.93298	3.01522	269.315	-0.716281	0.134872	-5.31082	1.09131e-07	1.02634e-06
WBGene00235272	Y43B11AL.5	Y43B11AL.5	0.20422	0.00879122	6.29765	-5.44216	1.02555	-5.30659	1.11698e-07	1.04996e-06
WBGene00018045	F35D11.4	F35D11.4	45.0886	55.798	1682.35	0.325645	0.061374	5.30592	1.12108e-07	1.05328e-06
WBGene00013847	cls-3	ZC84.3	3.74429	2.74722	528.478	-0.424332	0.0799786	-5.30558	1.12318e-07	1.05473e-06
WBGene00003171	mec-7	ZK154.3	7.54785	9.51753	691.496	0.345932	0.0652165	5.30436	1.13069e-07	1.06125e-06
WBGene00021454	Y39F10A.3	Y39F10A.3	1.087	0.415795	37.7437	-1.39596	0.26331	-5.30159	1.14797e-07	1.07694e-06
[truncated: 4,814 more rows]

## Sheet: swsn-9 DEGs
WBGene ID	gene name	sequence name	RA577 FPKM	RA629 FPKM	baseMean	log2FoldChange	lfcSE	stat	pvalue	padj
WBGene00195147	F14E5.8	F14E5.8	57.949	2.46374	784.022	-4.28488	0.10963	-39.085	0	0		Summary
WBGene00018910	F56A4.2	F56A4.2	24.4542	5.8673	727.457	-2.11739	0.0881823	-24.0115	2.11084e-127	1.68719e-123		2412 genes with padj < 0.05
WBGene00003096	lys-7	C02A12.4	15.0732	82.0262	2363.28	2.4012	0.100664	23.8537	9.27531e-126	4.9425e-122		up	1255
WBGene00000397	cdh-5	F08B4.2	0.386394	2.08228	300.395	2.49731	0.133931	18.6462	1.35566e-77	5.41788e-74		down	1157
WBGene00017364	clec-7	F10G2.3	2.82388	9.7528	485.903	1.74271	0.0945466	18.4323	7.23316e-76	2.13985e-72		531 genes with abs[lfc] >0.585 (1.5 fold)
WBGene00014057	ZK673.1	ZK673.1	17.0555	41.2392	947.175	1.2319	0.0668542	18.4266	8.03145e-76	2.13985e-72		up	104
WBGene00008495	F01D5.5	F01D5.5	5.80441	20.2653	389.485	1.75087	0.0955084	18.3321	4.58661e-75	1.04745e-71		down	427
WBGene00018119	F36H12.3	F36H12.3	0.959622	9.0185	276.045	3.20557	0.182657	17.5496	5.98634e-69	1.19622e-65
WBGene00007153	clec-41	B0365.6	23.6035	66.0938	4598.69	1.44789	0.0848387	17.0664	2.63839e-65	4.68637e-62
WBGene00001390	far-6	W02A2.2	53.6223	102.359	3796.89	0.888165	0.0521733	17.0234	5.51176e-65	8.81109e-62
WBGene00021224	clec-209	Y19D10A.9	24.0844	5.78997	712.142	-2.11621	0.127285	-16.6257	4.53969e-62	6.59741e-59
WBGene00018271	ctsa-1.1	F41C3.5	194.691	135.398	14114.3	-0.565456	0.0346377	-16.3249	6.56813e-60	8.74985e-57
WBGene00013654	Y105C5B.15	Y105C5B.15	32.4198	77.2566	3632.83	1.20709	0.0743399	16.2374	2.7429e-59	3.37293e-56
WBGene00015759	C14C6.5	C14C6.5	23.2691	69.0152	1344.29	1.54206	0.0950755	16.2193	3.68432e-59	4.20697e-56
WBGene00020089	R119.3	R119.3	21.0287	42.0262	1454.6	1.01119	0.0644875	15.6804	2.05949e-55	2.19487e-52
WBGene00022497	Y119D3B.21	Y119D3B.21	307.273	638.118	8113.59	1.01258	0.0662564	15.2827	9.97015e-53	9.96142e-50
WBGene00022653	ZK105.1	ZK105.1	82.2912	137.402	3640.67	0.691075	0.0472602	14.6228	2.01038e-48	1.89046e-45
WBGene00007256	swsn-9	C01H6.7	31.8929	19.4028	3322.81	-0.65644	0.0456404	-14.3829	6.62872e-47	5.88704e-44
WBGene00017691	ilys-5	F22A3.6	800.281	1435.6	29985.5	0.807164	0.056343	14.3259	1.50751e-46	1.26837e-43
WBGene00044696	F52E1.14	F52E1.14	89.5855	216.285	5412.34	1.23015	0.0869881	14.1416	2.10326e-45	1.68114e-42
WBGene00019779	endu-2	M60.2	30.2031	69.1145	4762.73	1.1542	0.0838114	13.7714	3.78667e-43	2.88256e-40
WBGene00022645	ZK6.11	ZK6.11	69.751	144.522	7616.78	1.00483	0.0754487	13.318	1.81838e-40	1.3213e-37
WBGene00000106	alg-2	T07D3.7	39.9999	24.9824	5389.83	-0.712168	0.0537	-13.262	3.84589e-40	2.67306e-37
WBGene00001385	far-1	F02A9.2	689.657	482.436	20410.7	-0.551803	0.0425223	-12.9768	1.6571e-38	1.10376e-35
WBGene00003958	pcp-3	F23B2.11	33.7924	52.075	7659.73	0.58866	0.0454241	12.9592	2.08357e-38	1.33232e-35
WBGene00010124	F55G11.4	F55G11.4	4.37208	15.3695	517.942	1.8015	0.14673	12.2776	1.19434e-34	7.34337e-32
WBGene00013439	Y66D12A.13	Y66D12A.13	4.7055	9.49672	634.319	0.980941	0.0803902	12.2022	3.02375e-34	1.79028e-31
WBGene00018877	aman-1	F55D10.1	9.30413	17.3773	2143.61	0.865403	0.0720734	12.0072	3.25504e-33	1.8584e-30
WBGene00001386	far-2	F02A9.3	3245.94	4423.04	123098	0.415341	0.0347026	11.9686	5.19162e-33	2.86184e-30
WBGene00007460	C08F11.13	C08F11.13	2.89617	6.1995	314.035	1.00923	0.0844451	11.9514	6.38781e-33	3.40385e-30
WBGene00010967	nduo-5	MTCE.35	201.407	136.113	14231.2	-0.607013	0.0513812	-11.8139	3.30856e-32	1.70615e-29
WBGene00009895	scl-2	F49E11.10	6.85161	22.9506	597.418	1.71896	0.145574	11.8081	3.54414e-32	1.77052e-29
WBGene00021235	Y19D10B.6	Y19D10B.6	1.85011	0.397451	98.2548	-2.38045	0.202171	-11.7745	5.28523e-32	2.56029e-29
WBGene00021834	mab-31	Y54E10A.16	15.3715	23.3942	1788.94	0.557677	0.0477391	11.6818	1.57968e-31	7.4273e-29
WBGene00019932	R07C12.2	R07C12.2	5.87948	12.2659	544.465	1.0184	0.0877906	11.6003	4.10759e-31	1.87611e-28
WBGene00014136	ZK896.5	ZK896.5	3.16576	6.4169	366.761	0.96523	0.0833593	11.5792	5.25608e-31	2.33399e-28
WBGene00003099	lys-10	F17E9.11	0.297289	2.82674	61.2442	3.39192	0.294361	11.523	1.01061e-30	4.36637e-28
WBGene00022083	Y69A2AR.12	Y69A2AR.12	1.29422	0.150577	79.8116	-3.45076	0.300741	-11.4742	1.77838e-30	7.48137e-28
WBGene00003242	mig-6	C37C3.6	103.556	74.8817	23622.7	-0.507248	0.0444884	-11.4018	4.09533e-30	1.67867e-27
WBGene00077692	C08E8.10	C08E8.10	0.066235	4.84214	54.1354	5.84146	0.526244	11.1003	1.25032e-28	4.99689e-26
WBGene00020183	T03D3.5	T03D3.5	16.2083	8.54394	867.796	-0.975016	0.0884358	-11.0251	2.89124e-28	1.1273e-25
WBGene00004249	pvf-1	Y39A3CL.6	6.62198	11.4733	499.409	0.776833	0.0709248	10.9529	6.4344e-28	2.44906e-25
WBGene00021576	fbxc-51	Y46B2A.1	1.43988	0.449908	81.8618	-1.80371	0.166222	-10.8512	1.96848e-27	7.31816e-25
WBGene00014955	Y102A5C.6	Y102A5C.6	5.10427	12.3105	630.632	1.20287	0.111372	10.8005	3.42431e-27	1.24411e-24
WBGene00009645	F42G10.1	F42G10.1	19.1187	13.7856	1792.09	-0.509891	0.047548	-10.7237	7.8778e-27	2.79855e-24
WBGene00009237	F28H7.3	F28H7.3	67.3856	103.415	5722.32	0.574958	0.0544032	10.5685	4.17272e-26	1.45011e-23
WBGene00001398	fat-6	VZK822L.1	258.484	436.985	21407	0.715082	0.0682646	10.4751	1.12366e-25	3.82187e-23
WBGene00016335	gba-1	C33C12.3	7.37815	11.5377	892.048	0.604595	0.0590225	10.2435	1.26627e-24	4.2172e-22
WBGene00012217	W02H3.1	W02H3.1	8.19122	3.89842	196.888	-1.0566	0.103587	-10.2001	1.98063e-24	6.4617e-22
WBGene00019668	fil-2	K12B6.3	0.174066	1.20326	37.659	2.8682	0.287376	9.98066	1.85231e-23	5.92221e-21
WBGene00044489	pudl-1	Y54G2A.46	2.71468	0.24529	45.0818	-3.9697	0.40523	-9.79617	1.16941e-22	3.66553e-20
WBGene00003094	lys-5	F58B3.2	2.33011	8.49475	222.938	1.85909	0.189853	9.79226	1.21551e-22	3.73677e-20
WBGene00022096	Y69A2AR.25	Y69A2AR.25	1.47915	0.197256	57.9729	-3.0767	0.319299	-9.63581	5.64456e-22	1.70253e-19
WBGene00020235	T05A12.4	T05A12.4	3.98562	6.44806	1484.07	0.655762	0.0692547	9.46885	2.82938e-21	8.37601e-19
WBGene00010209	fbxa-191	F57G4.4	0.00593112	1.70713	57.7124	8.67043	0.928199	9.34113	9.53126e-21	2.7703e-18
WBGene00011451	T04H1.5	T04H1.5	39.8512	26.4972	1716.95	-0.617755	0.0665027	-9.28916	1.55507e-20	4.43918e-18
WBGene00012668	Y39B6A.5	Y39B6A.5	15.791	26.2687	436.646	0.664672	0.0718685	9.24844	2.27793e-20	6.38859e-18
WBGene00013079	ttr-26	Y51A2D.11	5.15126	15.2803	306.904	1.51972	0.165587	9.1778	4.39991e-20	1.21271e-17
WBGene00001244	elo-6	F41H10.8	400.205	613.136	25089.9	0.576895	0.0634741	9.08867	1.0026e-19	2.71654e-17
WBGene00010184	F57A10.2	F57A10.2	0.431716	3.22163	55.0685	2.8731	0.325334	8.83121	1.03545e-18	2.75879e-16
WBGene00000708	col-135	M199.5	29.8599	59.1664	4525.31	0.955534	0.108565	8.80151	1.34988e-18	3.53757e-16
WBGene00006650	tts-1	F09E10.11	1.88811	23.2946	426.637	3.57485	0.406756	8.78869	1.51317e-18	3.90153e-16
WBGene00011262	pho-8	R13H4.3	0.517392	1.86624	82.987	1.87961	0.214172	8.77617	1.69138e-18	4.29181e-16
WBGene00013540	cest-12	Y75B8A.3	1.89086	4.02337	427.539	1.07082	0.122365	8.75106	2.11362e-18	5.27942e-16
WBGene00015569	C07D10.5	C07D10.5	5.13105	2.88945	284.673	-0.859128	0.0983205	-8.73804	2.37188e-18	5.83336e-16
WBGene00017471	F14H12.3	F14H12.3	2.2503	5.93922	188.803	1.32541	0.151982	8.72087	2.76068e-18	6.6867e-16
WBGene00194908	F22F7.8	F22F7.8	19.926	32.855	849.478	0.677035	0.0784159	8.63389	5.92979e-18	1.41483e-15
WBGene00011286	ttr-29	R90.4	1.71873	5.07893	95.5611	1.53812	0.17831	8.62606	6.35017e-18	1.49285e-15
WBGene00013181	Y53H1B.2	Y53H1B.2	33.271	50.283	1641.54	0.565664	0.0656615	8.61484	7.00375e-18	1.62264e-15
WBGene00008565	acox-1.2	F08A8.2	12.521	7.17483	1117.81	-0.807886	0.0940057	-8.59401	8.3985e-18	1.91798e-15
WBGene00006533	tba-7	T28D6.2	3.44127	6.77801	352.972	0.921285	0.107223	8.59224	8.52901e-18	1.92035e-15
WBGene00015403	clec-10	C03H5.1	14.5005	21.6964	1308.23	0.540005	0.0629764	8.57471	9.93357e-18	2.20553e-15
WBGene00003090	lys-1	Y22F5A.4	136.346	201.151	9303.64	0.525784	0.0615215	8.54636	1.27034e-17	2.78187e-15
WBGene00010111	F55D12.2	F55D12.2	8.64673	6.17137	983.39	-0.533838	0.0625718	-8.53161	1.44322e-17	3.11773e-15
WBGene00020846	T27A10.6	T27A10.6	1.58846	0.807841	183.045	-0.995985	0.116882	-8.52132	1.57747e-17	3.36231e-15
WBGene00014954	Y102A5C.5	Y102A5C.5	5.64521	12.736	338.724	1.2021	0.14165	8.4864	2.13133e-17	4.48308e-15
WBGene00012683	asp-17	Y39B6A.24	2.01325	6.14362	259.849	1.5488	0.18306	8.46062	2.65965e-17	5.52171e-15
WBGene00007112	B0035.13	B0035.13	19.4374	28.9938	1308.49	0.550012	0.0652182	8.43341	3.35746e-17	6.88108e-15
WBGene00009830	cutl-18	F47G9.3	2.10227	1.05198	207.997	-1.0404	0.124618	-8.34871	6.90131e-17	1.39651e-14
WBGene00021227	mct-1	Y19D10A.12	25.7915	18.8228	1914.42	-0.512771	0.0617653	-8.30193	1.02436e-16	2.04692e-14
WBGene00016425	C34H4.2	C34H4.2	1.72537	3.85524	218.211	1.10285	0.13289	8.29893	1.05052e-16	2.07329e-14
WBGene00009215	thn-2	F28D1.5	32.429	97.9212	2743.79	1.53502	0.185031	8.29601	1.0767e-16	2.09905e-14
WBGene00018769	mnat-1	F53G2.7	30.887	23.6906	2691.16	-0.424146	0.0514644	-8.24153	1.70019e-16	3.2746e-14
WBGene00002271	lec-8	R07B1.10	46.0704	74.9377	3367.09	0.662392	0.0805309	8.22532	1.9467e-16	3.70475e-14
WBGene00010940	M163.8	M163.8	1.81332	5.34489	97.5393	1.51945	0.186073	8.16585	3.19175e-16	6.00274e-14
WBGene00003174	mec-10	F16F9.5	0.301839	0.815446	67.8662	1.52749	0.188558	8.10094	5.45376e-16	1.01376e-13
WBGene00015273	mct-2	C01B4.9	25.5334	19.0156	1910.29	-0.48302	0.0601641	-8.02838	9.87717e-16	1.8149e-13
WBGene00015805	C15H9.11	C15H9.11	5.96504	11.9707	210.879	0.977135	0.122504	7.97635	1.5072e-15	2.73066e-13
WBGene00045366	Y17D7C.3	Y17D7C.3	3.04492	5.84664	193.976	0.955243	0.119775	7.97529	1.52026e-15	2.73066e-13
WBGene00017449	otpl-3	F14B8.7	2.36024	3.81112	304.169	0.685526	0.0863147	7.94217	1.98678e-15	3.52896e-13
WBGene00019666	sago-1	K12B6.1	12.4245	9.86777	1807.78	-0.367668	0.046652	-7.88108	3.24565e-15	5.70164e-13
WBGene00000256	bli-6	Y73B6BL.34	33.0232	22.4024	1437.3	-0.593631	0.075353	-7.878	3.32657e-15	5.78028e-13
WBGene00019801	aak-1	PAR2.3	23.6781	19.4086	2366.35	-0.310884	0.0397864	-7.81381	5.54863e-15	9.53767e-13
WBGene00019978	hacd-1	R09B5.6	84.8191	151.809	6540.07	0.79848	0.10309	7.74545	9.52445e-15	1.61976e-12
WBGene00006609	tre-3	W05E10.4	7.99145	11.656	1024.72	0.51034	0.0661786	7.71156	1.24292e-14	2.09151e-12
WBGene00021895	clec-84	Y54G2A.33	21.3646	30.5617	1033.07	0.469014	0.061003	7.68838	1.49015e-14	2.44142e-12
WBGene00020004	R11E3.2	R11E3.2	1.45436	3.27775	205.356	1.14982	0.149564	7.68782	1.49668e-14	2.44142e-12
WBGene00006561	tcl-2	Y38C1AA.4	6.72415	3.38373	463.257	-1.00704	0.130969	-7.68918	1.48084e-14	2.44142e-12
WBGene00018730	F53A9.7	F53A9.7	3.27648	6.99496	126.859	1.03116	0.134186	7.68456	1.53524e-14	2.47902e-12
WBGene00002130	inx-8	ZK792.2	36.3891	28.8971	2401.43	-0.370106	0.048336	-7.65694	1.90422e-14	3.04408e-12
WBGene00021876	Y54G2A.11	Y54G2A.11	4.79923	8.66986	625.54	0.816822	0.106982	7.63515	2.25551e-14	3.56996e-12
WBGene00020674	T22B7.7	T22B7.7	110.992	68.2167	6785.76	-0.737488	0.0966346	-7.63172	2.31649e-14	3.63054e-12
WBGene00012452	Y17D7B.4	Y17D7B.4	10.9017	17.7353	524.626	0.655812	0.0862255	7.60578	2.83189e-14	4.3952e-12
WBGene00020516	T15B7.1	T15B7.1	36.5642	25.974	2166.78	-0.523788	0.068992	-7.592	3.15008e-14	4.83631e-12
WBGene00012961	Y47H10A.5	Y47H10A.5	2.2309	9.76674	392.157	2.10241	0.276964	7.59091	3.17661e-14	4.83631e-12
WBGene00005655	srr-4	K11D12.3	6.20794	10.4836	586.745	0.72155	0.0954682	7.55802	4.09259e-14	6.17208e-12
WBGene00010034	F54B11.11	F54B11.11	2.38854	4.35598	345.855	0.808138	0.107311	7.53078	5.04386e-14	7.53561e-12
WBGene00008797	F14D7.10	F14D7.10	1.91855	5.33898	66.1219	1.44084	0.191493	7.5242	5.30425e-14	7.85127e-12
WBGene00020471	pho-14	T13B5.3	32.0275	41.7259	2753.76	0.359625	0.0480071	7.49108	6.83105e-14	1.00185e-11
WBGene00011452	ugt-55	T04H1.7	0.724521	0.23209	48.7915	-1.945	0.25998	-7.48132	7.3578e-14	1.06929e-11
WBGene00012251	clec-49	W04E12.6	12.7607	20.418	1020.51	0.638908	0.0854378	7.47805	7.54354e-14	1.08641e-11
WBGene00000016	abf-5	T22H6.5	2.22618	5.86411	105.59	1.33481	0.179182	7.44945	9.37314e-14	1.33785e-11
WBGene00219316	F21A3.11	F21A3.11	2.58698	4.4586	300.285	0.766523	0.103321	7.41885	1.18139e-13	1.67131e-11
WBGene00000008	aat-7	F54D12.3	0.295905	0.978248	52.1134	1.79023	0.242169	7.39248	1.44117e-13	2.02092e-11
WBGene00002025	hsp-60	Y22D7AL.5	218.86	167.994	22662.6	-0.437371	0.059335	-7.37122	1.69071e-13	2.35024e-11
WBGene00009397	clec-66	F35C5.9	3.82667	6.79278	356.681	0.783717	0.106727	7.34317	2.08599e-13	2.87471e-11
WBGene00004922	snt-2	F42G9.7	10.4481	7.83834	944.496	-0.467613	0.0637963	-7.32978	2.30523e-13	3.1497e-11
WBGene00007439	C08E8.3	C08E8.3	0	1.17325	13.7244	7.17002	0.981588	7.30451	2.78283e-13	3.77003e-11
WBGene00009518	clec-166	F38A1.5	0.966564	2.10987	147.428	1.10287	0.151459	7.28164	3.29787e-13	4.43023e-11
WBGene00016483	C36C5.14	C36C5.14	0.56637	2.18834	49.7525	1.83887	0.252719	7.27635	3.4296e-13	4.5688e-11
WBGene00017270	numr-1	F08F8.5	0.564386	1.79772	56.3132	1.64293	0.225828	7.27516	3.46022e-13	4.5715e-11
WBGene00017060	D2063.1	D2063.1	0.230751	0.830023	40.4445	1.92044	0.265033	7.24607	4.29045e-13	5.6219e-11
WBGene00008567	acox-1.4	F08A8.4	18.3088	14.9147	1910.98	-0.323824	0.0450626	-7.18608	6.66796e-13	8.66618e-11
WBGene00017834	F26F12.3	F26F12.3	10.3557	14.9895	2358.1	0.484616	0.0676632	7.16218	7.94017e-13	1.02364e-10
WBGene00001591	glc-1	F11A5.10	1.64643	3.01772	198.182	0.848325	0.119606	7.09265	1.31569e-12	1.6826e-10
WBGene00000088	aex-5	F32A7.6	6.6387	9.53643	677.982	0.473481	0.0669369	7.07355	1.51024e-12	1.91609e-10
WBGene00017101	E02H9.3	E02H9.3	31.8958	39.8395	3396.09	0.283308	0.0400835	7.06796	1.57233e-12	1.97916e-10
WBGene00002090	ins-7	ZK1251.2	3.42238	7.7167	112.544	1.1115	0.157344	7.06416	1.61587e-12	2.01808e-10
WBGene00016004	C18H9.6	C18H9.6	19.6325	34.0969	1140.83	0.753455	0.106678	7.06288	1.63091e-12	2.02107e-10
WBGene00002012	hsp-12.3	F38E11.1	3.75811	7.62931	151.822	0.974476	0.138014	7.06071	1.65653e-12	2.03702e-10
WBGene00000831	ctl-2	Y54G11A.5	22.3518	30.1109	1926.53	0.404825	0.0574991	7.04054	1.91498e-12	2.33686e-10
WBGene00018145	F37C4.5	F37C4.5	119.801	151.785	12232.2	0.305822	0.0435397	7.02397	2.15644e-12	2.59195e-10
WBGene00012382	ttr-16	Y5F2A.1	335.435	466.862	10356.2	0.433634	0.0617283	7.02488	2.14246e-12	2.59195e-10
WBGene00004296	rad-50	T04H1.4	49.3958	40.1077	9777.02	-0.337818	0.0482782	-6.99733	2.60887e-12	3.11234e-10
WBGene00019917	clec-43	R07C3.1	0.80155	1.79096	118.597	1.09162	0.156193	6.9889	2.77049e-12	3.28067e-10
WBGene00016599	C42D8.1	C42D8.1	5.37189	8.83372	323.916	0.662321	0.09483	6.98431	2.86269e-12	3.36322e-10
WBGene00021321	Y34B4A.5	Y34B4A.5	8.47712	13.7296	497.099	0.655194	0.0938223	6.98335	2.88228e-12	3.36322e-10
WBGene00016677	C45G9.6	C45G9.6	12.0716	17.9702	669.769	0.564418	0.0810946	6.95999	3.40294e-12	3.94199e-10
WBGene00011335	T01E8.8	T01E8.8	6.89076	4.18407	341.909	-0.737877	0.106199	-6.94807	3.70312e-12	4.25886e-10
WBGene00005002	spp-17	C54G6.5	406.712	585.158	9805.31	0.435649	0.0629337	6.92235	4.44202e-12	5.07215e-10
WBGene00004987	spp-2	T08A9.12	6.85272	14.1589	254.736	0.982245	0.142104	6.91217	4.77292e-12	5.37324e-10
WBGene00010541	ttr-1	K03H1.6	6.99548	13.1137	316.114	0.868606	0.125649	6.91296	4.74659e-12	5.37324e-10
WBGene00019792	M116.5	M116.5	19.59	16.4817	3527.15	-0.271469	0.0393612	-6.89686	5.3166e-12	5.94344e-10
WBGene00012134	T28F3.8	T28F3.8	13.4217	17.6394	1313.12	0.349522	0.0506874	6.89563	5.36263e-12	5.95326e-10
WBGene00019213	H20E11.1	H20E11.1	4.03698	6.04394	464.507	0.523347	0.0760024	6.88593	5.74112e-12	6.32948e-10
WBGene00001099	dsc-4	K02D7.4	20.2923	27.7639	3613.1	0.416484	0.0605805	6.87488	6.2041e-12	6.79306e-10
WBGene00000652	col-76	M110.1	3.20797	5.18337	376.101	0.668932	0.0977752	6.84153	7.83543e-12	8.52089e-10
WBGene00015142	B0310.6	B0310.6	0.567763	1.97841	41.4797	1.89756	0.277407	6.84033	7.90096e-12	8.53411e-10
WBGene00016180	C28C12.4	C28C12.4	0.709562	2.26903	62.5013	1.68095	0.246331	6.82394	8.85793e-12	9.50355e-10
WBGene00019713	pqn-52	M01E11.4	185.059	231.899	12664.4	0.27995	0.0410569	6.81859	9.19368e-12	9.79802e-10
WBGene00002999	lin-10	C09H6.2	19.276	24.7139	3885.36	0.319215	0.0468728	6.81025	9.74303e-12	1.03147e-09
WBGene00000298	cat-4	F32G8.6	32.252	45.7053	1860.23	0.460513	0.0678573	6.78648	1.149e-11	1.20841e-09
WBGene00044490	pudl-2	Y54G2A.47	1.13424	0.0157577	17.8621	-5.50923	0.813581	-6.77158	1.27382e-11	1.32229e-09
WBGene00006739	ulp-4	C41C4.6	44.6632	37.1353	5026.73	-0.324142	0.047867	-6.77171	1.27265e-11	1.32229e-09
WBGene00013516	Y73F4A.3	Y73F4A.3	3.13894	6.99725	161.057	1.10516	0.163844	6.7452	1.52818e-11	1.5761e-09
WBGene00015933	C17H12.8	C17H12.8	13.7209	25.2678	1224.62	0.823836	0.122999	6.69791	2.11423e-11	2.16654e-09
WBGene00002077	imb-3	C53D5.6	254.159	228.942	46353.3	-0.193952	0.0289903	-6.69023	2.22818e-11	2.26877e-09
WBGene00012231	W04A4.2	W04A4.2	18.7472	27.3414	1551.35	0.493798	0.0739345	6.67885	2.40822e-11	2.43657e-09
WBGene00015413	pdhb-1	C04C3.3	171.869	151.47	11164.8	-0.220471	0.0332046	-6.63979	3.14134e-11	3.15834e-09
WBGene00008572	F08B12.4	F08B12.4	59.0094	78.6559	1767.21	0.359071	0.0543757	6.60352	4.01512e-11	4.01161e-09
WBGene00008669	acs-14	F11A3.1	42.1721	57.4518	4545.39	0.409027	0.0619756	6.59981	4.11673e-11	4.08758e-09
WBGene00007055	tag-196	F41E6.6	24.6926	31.0172	2336.6	0.28676	0.0434651	6.59747	4.18243e-11	4.12718e-09
WBGene00021160	gba-4	Y4C6B.6	10.8146	19.6728	1253.26	0.816064	0.124426	6.55861	5.43111e-11	5.32648e-09
WBGene00014505	T05E11.9	T05E11.9	38.7103	51.7066	2805.38	0.374246	0.0571151	6.55249	5.65859e-11	5.51575e-09
WBGene00006541	tbh-1	H13N06.6	65.9051	53.8086	6088.12	-0.329712	0.0504203	-6.53928	6.18144e-11	5.98888e-09
WBGene00016636	perm-2	C44B12.1	679.796	863.306	28940.7	0.306818	0.0471149	6.51211	7.41001e-11	7.13593e-09
WBGene00014006	ZK596.1	ZK596.1	8.02844	15.992	506.264	0.962681	0.148243	6.49393	8.36232e-11	8.0048e-09
WBGene00017600	ttr-10	F19F10.4	8.13406	12.6247	457.321	0.605943	0.0933802	6.48898	8.6418e-11	8.22309e-09
WBGene00012782	Y43C5A.2	Y43C5A.2	35.7864	47.9552	3218.28	0.381079	0.0587952	6.48146	9.08387e-11	8.59259e-09
WBGene00008781	rpoa-2	F14B4.3	35.0679	29.9687	6464.64	-0.267599	0.0414177	-6.46099	1.04023e-10	9.78181e-09
WBGene00004144	pqn-60	R11G11.7	4.39684	8.83211	181.506	0.955471	0.147908	6.4599	1.04769e-10	9.79437e-09
WBGene00021078	unc-132	W08A12.1	30.9972	25.2419	2815.29	-0.321718	0.0498252	-6.45694	1.06843e-10	9.93019e-09
WBGene00014207	ZK1058.9	ZK1058.9	47.9995	64.3856	3907.72	0.383262	0.0593691	6.45558	1.07807e-10	9.96183e-09
WBGene00016714	C46F2.1	C46F2.1	11.5064	7.38608	568.518	-0.674232	0.104458	-6.45459	1.08509e-10	9.96911e-09
WBGene00007232	C01G10.5	C01G10.5	0.157413	1.63648	17.1216	3.25267	0.504739	6.44425	1.16171e-10	1.06121e-08
WBGene00003075	lrx-1	T04H1.6	0.583097	0.157543	29.1576	-2.63536	0.409491	-6.43569	1.22913e-10	1.11641e-08
WBGene00013762	Y113G7B.12	Y113G7B.12	3.07632	4.164	621.449	0.407542	0.0634632	6.4217	1.34759e-10	1.2171e-08
WBGene00012144	T28H10.3	T28H10.3	6.26932	10.8759	706.736	0.746293	0.116315	6.41612	1.39789e-10	1.25543e-08
WBGene00019660	K11H12.4	K11H12.4	6.89696	10.5091	592.436	0.573176	0.0895158	6.40307	1.5228e-10	1.35998e-08
WBGene00021121	W09G12.7	W09G12.7	0.783807	2.06189	100.193	1.37657	0.215163	6.39778	1.57648e-10	1.40009e-08
WBGene00011684	T10B10.8	T10B10.8	1.90368	3.18704	196.215	0.691194	0.108122	6.39275	1.62934e-10	1.43904e-08
WBGene00017300	rpc-2	F09F7.3	69.7393	60.0634	12510.7	-0.259615	0.0406351	-6.38894	1.67037e-10	1.46717e-08
WBGene00021107	W09B7.2	W09B7.2	2.7184	4.6401	238.803	0.840058	0.131538	6.38645	1.69783e-10	1.48314e-08
WBGene00009595	cbp-3	F40F12.7	8.00828	14.2789	527.418	0.787516	0.123664	6.36817	1.91295e-10	1.66198e-08
WBGene00022281	abtm-1	Y74C10AR.3	9.81946	7.38232	985.113	-0.431147	0.0678954	-6.35016	2.15091e-10	1.85862e-08
WBGene00012593	nspe-7	Y38E10A.15	0.423971	2.43697	26.1881	2.70223	0.425627	6.34882	2.16967e-10	1.86475e-08
WBGene00019105	asp-8	F59D6.3	6.14374	11.2027	677.192	0.820706	0.129597	6.33275	2.40831e-10	2.05879e-08
WBGene00009213	thn-1	F28D1.3	3.33918	7.8495	221.678	1.19863	0.189695	6.31873	2.63718e-10	2.24244e-08
WBGene00016274	C30G12.2	C30G12.2	179.836	120.971	8860.38	-0.612778	0.0970167	-6.31621	2.68053e-10	2.26546e-08
WBGene00016845	C50F7.5	C50F7.5	0.6834	17.0853	424.987	4.64215	0.735038	6.31552	2.69259e-10	2.26546e-08
WBGene00010015	atad-3	F54B3.3	77.0822	67.2911	7824.2	-0.232775	0.0369416	-6.30115	2.95448e-10	2.47279e-08
WBGene00012760	Y41C4A.17	Y41C4A.17	1.00397	0	7.54823	-6.42697	1.02077	-6.29621	3.05006e-10	2.53949e-08
WBGene00011000	R03G8.6	R03G8.6	11.8283	9.8497	1369.55	-0.303036	0.0482091	-6.28586	3.26053e-10	2.70067e-08
WBGene00016330	C32E12.4	C32E12.4	2.95625	3.85095	843.723	0.347164	0.055334	6.27397	3.51948e-10	2.88525e-08
WBGene00000281	cah-3	K05G3.3	40.1143	52.8041	2640.45	0.358438	0.0571285	6.27425	3.51329e-10	2.88525e-08
WBGene00018519	F46H5.3	F46H5.3	755.85	596.38	48137.5	-0.382874	0.0610578	-6.27068	3.5947e-10	2.93188e-08
WBGene00001091	drh-2	C01B10.1	8.36041	10.9561	1689.85	0.338851	0.054139	6.25891	3.87683e-10	3.14594e-08
WBGene00016594	C42D4.1	C42D4.1	76.6799	104.027	4570.62	0.405619	0.0648921	6.25066	4.08711e-10	3.29983e-08
WBGene00001156	ech-7	Y105E8A.4	134.097	189.888	6894.41	0.462002	0.0740047	6.24287	4.29615e-10	3.45117e-08
WBGene00019097	F59B1.2	F59B1.2	94.0735	128.317	3714.94	0.412952	0.0661904	6.23885	4.40812e-10	3.52341e-08
WBGene00002244	laf-1	Y71H2AM.19	81.8345	68.8329	11216.8	-0.305765	0.0490177	-6.23786	4.43606e-10	3.5281e-08
WBGene00020854	T27C4.1	T27C4.1	10.9822	16.1999	808.08	0.514585	0.0826145	6.22875	4.70171e-10	3.72087e-08
WBGene00007752	wdfy-3	C26H9A.2	4.24818	3.42892	2123.82	-0.345883	0.0555778	-6.2234	4.86505e-10	3.83116e-08
WBGene00219707	linc-8	F59H5.6	3.56159	4.34509	389.666	0.466289	0.0749683	6.21981	4.97743e-10	3.90045e-08
WBGene00015965	ugt-48	C18C4.3	6.99062	10.6573	725.426	0.566904	0.091337	6.20673	5.40983e-10	4.21861e-08
WBGene00013575	acs-5	Y76A2B.3	53.7723	64.0488	6663.36	0.212644	0.0342683	6.20527	5.46017e-10	4.2372e-08
WBGene00002254	lbp-2	F40F4.2	279.643	250.994	8422.01	-0.196516	0.0317189	-6.19556	5.80768e-10	4.4851e-08
WBGene00019332	K02F3.9	K02F3.9	32.8941	44.5144	1202.84	0.3884	0.0627353	6.19109	5.97514e-10	4.57027e-08
WBGene00012970	Y48A6B.9	Y48A6B.9	3.63399	5.44639	303.424	0.522183	0.0843344	6.19181	5.94759e-10	4.57027e-08
WBGene00022072	cpg-9	Y67D8C.8	174.066	141.116	3417.54	-0.340559	0.0550514	-6.1862	6.16315e-10	4.69162e-08
WBGene00016614	trpp-12	C43H6.1	16.1644	20.7985	1426.51	0.327588	0.0529682	6.18461	6.22562e-10	4.71672e-08
WBGene00011938	alh-13	T22H6.2	8.24364	10.8483	1303.68	0.349129	0.0565476	6.17408	6.65499e-10	5.01824e-08
WBGene00010239	F58B4.6	F58B4.6	0.889148	2.14889	63.161	1.24108	0.201688	6.1535	7.57932e-10	5.68841e-08
WBGene00003996	pgp-2	C34G6.4	13.44	10.9905	2734.55	-0.323566	0.0526286	-6.14811	7.84134e-10	5.85755e-08
WBGene00009476	F36F2.2	F36F2.2	5.83105	8.27272	375.173	0.482985	0.0786912	6.13773	8.37113e-10	6.22423e-08
WBGene00010212	fbxa-192	F57G4.8	3.97006	6.76234	390.085	0.597685	0.0978891	6.10573	1.02331e-09	7.57346e-08
WBGene00016066	acd-2	C24G7.4	1.40953	2.16644	230.531	0.603333	0.098884	6.10142	1.05129e-09	7.74465e-08
WBGene00009396	clec-65	F35C5.8	20.1415	27.461	1472.82	0.410995	0.0674806	6.09056	1.12514e-09	8.2507e-08
WBGene00011869	dod-6	T20G5.7	25.6774	44.5495	1072.28	0.755761	0.124164	6.08677	1.15208e-09	8.40964e-08
WBGene00003607	nhr-8	F33D4.1	2.60098	4.54331	425.413	0.769897	0.12672	6.07556	1.23559e-09	8.97824e-08
WBGene00003941	pbo-1	Y71H2AL.1	33.623	46.1866	1503.38	0.40836	0.0676161	6.0394	1.54687e-09	1.11893e-07
WBGene00011124	sdz-27	R07H5.4	30.673	24.3881	1064.75	-0.361296	0.0599382	-6.02781	1.66196e-09	1.19676e-07
WBGene00011166	chil-22	R09D1.10	1.89874	3.16636	198.416	0.67965	0.112806	6.02496	1.69157e-09	1.21262e-07
WBGene00011397	T03E6.8	T03E6.8	1.11089	1.86112	168.334	0.704377	0.116933	6.02375	1.70426e-09	1.21626e-07
WBGene00010150	F56D5.6	F56D5.6	6.81738	8.91424	751.691	0.376392	0.062517	6.02064	1.73727e-09	1.23431e-07
WBGene00009663	hda-5	F43G6.11	2.73269	4.18173	289.01	0.586641	0.0974714	6.0186	1.75932e-09	1.24445e-07
WBGene00019970	R08F11.7	R08F11.7	0.429154	1.17936	98.659	1.4472	0.240554	6.01611	1.78662e-09	1.25819e-07
WBGene00011870	T20G5.8	T20G5.8	7.2547	11.1251	230.193	0.552311	0.0919718	6.00521	1.91079e-09	1.33973e-07
WBGene00017131	E04F6.15	E04F6.15	4.95306	7.56675	343.626	0.560527	0.0934041	6.0011	1.95984e-09	1.36812e-07
WBGene00010041	F54C9.3	F54C9.3	36.8048	53.0764	849.058	0.472372	0.0788061	5.99411	2.04608e-09	1.42212e-07
WBGene00000105	alg-1	F48F7.1	11.1522	14.5306	3200.48	0.351963	0.0587319	5.9927	2.0638e-09	1.42822e-07
WBGene00016769	C49C8.5	C49C8.5	10.2911	15.4281	917.41	0.548216	0.0917287	5.9765	2.27985e-09	1.57093e-07
WBGene00020012	R11G1.6	R11G1.6	7.08133	9.65837	1230.35	0.414471	0.0694941	5.96412	2.45958e-09	1.6875e-07
WBGene00044468	Y69A2AL.2	Y69A2AL.2	11.9123	19.1976	454.336	0.660181	0.110707	5.96331	2.47181e-09	1.68865e-07
WBGene00023407	cex-1	F56D1.6	13.1333	17.6265	638.674	0.426373	0.0719363	5.92709	3.08358e-09	2.09762e-07
WBGene00000781	cpr-1	C52E4.1	145.6	463.943	17813.5	1.6299	0.275409	5.9181	3.25673e-09	2.19671e-07
WBGene00020563	T19C3.5	T19C3.5	4.84011	7.19934	537.621	0.532703	0.0900075	5.91843	3.25029e-09	2.19671e-07
WBGene00010922	M142.5	M142.5	30.75	25.5046	1494.14	-0.315144	0.053262	-5.91687	3.28127e-09	2.20397e-07
WBGene00007766	C27C7.1	C27C7.1	38.3646	54.7061	2819.14	0.475073	0.0803099	5.9155	3.30872e-09	2.2131e-07
WBGene00012538	Y37A1B.5	Y37A1B.5	24.4105	51.9557	2558.84	1.05857	0.179007	5.91359	3.3474e-09	2.22965e-07
WBGene00011392	sbt-1	T03D8.3	25.7729	35.4387	1267.7	0.419062	0.0708885	5.91157	3.38864e-09	2.24775e-07
WBGene00020808	clik-1	T25F10.6	352.855	299.782	28421.6	-0.268698	0.0454669	-5.90975	3.42624e-09	2.2633e-07
WBGene00020897	del-10	T28D9.7	2.13115	3.29405	473.746	0.591106	0.100112	5.90445	3.53834e-09	2.32773e-07
WBGene00000931	dao-5	C25A1.10	152.321	139.207	23158.9	-0.167552	0.0284041	-5.89888	3.65972e-09	2.39772e-07
WBGene00012316	ctps-1	W06H3.3	79.2103	68.5951	8396.32	-0.247953	0.0420815	-5.89221	3.81053e-09	2.48633e-07
WBGene00007143	B0334.3	B0334.3	64.6327	79.066	7553.99	0.250862	0.0426461	5.88241	4.04329e-09	2.62748e-07
WBGene00001155	ech-6	T05G5.6	432.287	376.225	24393.1	-0.237557	0.0403985	-5.88035	4.0939e-09	2.6496e-07
WBGene00000541	cln-3.3	ZC190.1	2.27467	3.80405	237.66	0.70002	0.119148	5.87523	4.22266e-09	2.72192e-07
WBGene00018803	fbxa-24	F54D10.2	0.40156	0.908733	45.2591	1.30641	0.222426	5.87347	4.26758e-09	2.73982e-07
WBGene00007194	B0491.7	B0491.7	24.5904	19.7898	1101.79	-0.361632	0.0616334	-5.86747	4.42498e-09	2.82951e-07
WBGene00044206	T26H5.9	T26H5.9	1.63269	10.3332	98.9821	2.61474	0.44588	5.86422	4.51241e-09	2.87392e-07
WBGene00044503	Y73B6A.6	Y73B6A.6	0	0.148725	7.05141	6.21902	1.0612	5.86038	4.61806e-09	2.92954e-07
WBGene00004123	pqn-36	F39D8.1	0.32322	0.840566	91.7011	1.54951	0.264461	5.85912	4.65313e-09	2.94012e-07
WBGene00009896	scl-3	F49E11.11	9.22055	14.7666	463.876	0.642067	0.109775	5.84894	4.94713e-09	3.11358e-07
WBGene00017718	F22F4.5	F22F4.5	4.83831	3.04065	197.029	-0.739093	0.12638	-5.84816	4.97027e-09	3.11587e-07
WBGene00003704	nhr-114	Y45G5AM.1	161.535	210.501	13606.8	0.338789	0.0580321	5.83797	5.28421e-09	3.29974e-07
WBGene00017186	F07B7.2	F07B7.2	2.77105	4.85238	248.582	0.848716	0.145398	5.83719	5.30896e-09	3.30229e-07
WBGene00015236	B0511.11	B0511.11	14.9754	8.91283	1127.38	-0.771526	0.132244	-5.83413	5.40733e-09	3.35045e-07
WBGene00007840	C31C9.6	C31C9.6	1.71859	2.41763	328.827	0.476845	0.0818135	5.82843	5.59508e-09	3.4534e-07
WBGene00013083	Y51A2D.18	Y51A2D.18	10.0327	14.2837	1290.47	0.426634	0.0732211	5.82665	5.65517e-09	3.47706e-07
WBGene00002268	lec-5	ZK1248.16	105.12	127.1	6272.41	0.229295	0.0394374	5.81415	6.09418e-09	3.72677e-07
WBGene00004986	spp-1	T07C4.4	37.5905	58.9143	1209.68	0.598164	0.102887	5.81378	6.10793e-09	3.72677e-07
WBGene00017964	F31F7.1	F31F7.1	25.5394	37.4199	2579.52	0.516082	0.088903	5.80501	6.43635e-09	3.91222e-07
WBGene00000539	cln-3.1	F07B10.1	4.48852	6.96449	427.449	0.577642	0.099537	5.80329	6.50258e-09	3.93751e-07
WBGene00018460	F45D11.15	F45D11.15	0.689106	1.96144	122.273	1.53896	0.265275	5.80137	6.57762e-09	3.96792e-07
WBGene00044213	Y102A5C.36	Y102A5C.36	2.48854	5.33499	75.9185	1.05879	0.182636	5.79725	6.74103e-09	4.05121e-07
WBGene00045038	ule-2	F13G11.3	87.8177	105.903	4108.08	0.231431	0.039937	5.7949	6.83636e-09	4.09311e-07
WBGene00010963	nduo-4	MTCE.25	205.652	170.184	13037.7	-0.310642	0.0536176	-5.79366	6.88685e-09	4.10795e-07
WBGene00016733	phat-2	C46H11.9	0.262698	1.42512	37.2342	2.43096	0.419718	5.79188	6.96028e-09	4.13632e-07
WBGene00003095	lys-6	F58B3.3	3.27298	10.9862	290.9	1.68102	0.290372	5.7892	7.07231e-09	4.18733e-07
WBGene00022490	Y119D3B.13	Y119D3B.13	25.7637	36.885	1371.46	0.479299	0.0828791	5.78312	7.33287e-09	4.32558e-07
WBGene00077764	F59C6.16	F59C6.16	30.2608	52.2877	521.48	0.752248	0.130375	5.76989	7.93243e-09	4.66205e-07
WBGene00044316	F41G3.21	F41G3.21	3.64055	6.49077	134.075	0.844864	0.146549	5.76506	8.16276e-09	4.77985e-07
WBGene00017483	lgc-22	F15E6.2	3.85885	5.60095	361.362	0.50301	0.0872903	5.7625	8.28761e-09	4.83524e-07
WBGene00012911	acl-7	Y46G5A.21	24.9306	30.6658	3339.92	0.255623	0.0444387	5.75226	8.80585e-09	5.11892e-07
WBGene00000115	alh-9	F01F1.6	69.7407	60.8994	6369.53	-0.236187	0.0410873	-5.74842	9.00786e-09	5.21738e-07
WBGene00004113	pqn-24	D1007.14	16.6671	21.709	997.605	0.349183	0.060816	5.74164	9.37633e-09	5.41119e-07
WBGene00013514	Y73F4A.1	Y73F4A.1	16.0422	23.0212	722.41	0.491078	0.0856806	5.73149	9.95525e-09	5.72463e-07
WBGene00013037	Y49E10.18	Y49E10.18	15.355	22.8921	1082.31	0.542045	0.0947357	5.72165	1.05494e-08	6.04457e-07
WBGene00008625	scl-14	F09E8.5	0.212268	1.02367	20.9487	2.4512	0.428751	5.71707	1.08379e-08	6.18767e-07
WBGene00009973	F53C11.3	F53C11.3	24.5347	31.8997	2242.96	0.336164	0.0588284	5.71431	1.10148e-08	6.2663e-07
WBGene00007836	C31C9.2	C31C9.2	22.457	35.8137	1655.79	0.62958	0.110188	5.71369	1.10555e-08	6.26714e-07
WBGene00017592	F19C7.2	F19C7.2	4.28827	7.09854	511.186	0.704356	0.123347	5.71036	1.1274e-08	6.3684e-07
WBGene00015168	pdi-6	B0403.4	109.03	128.861	10268.6	0.201223	0.0353302	5.69551	1.23004e-08	6.92375e-07
WBGene00000840	cul-5	ZK856.1	26.5749	33.5105	4138.43	0.294083	0.0516621	5.69243	1.25241e-08	7.02494e-07
WBGene00012738	eif-3.J	Y40B1B.5	107.813	93.1152	4804.92	-0.250932	0.0441311	-5.68605	1.30008e-08	7.26682e-07
WBGene00017075	nap-1	D2096.8	504.527	454.961	34006.7	-0.192779	0.0339302	-5.68165	1.334e-08	7.43045e-07
WBGene00013931	clec-97	ZK39.6	23.6408	30.2747	899.149	0.325463	0.0572999	5.67999	1.34706e-08	7.47714e-07
WBGene00012604	nspe-2	Y38E10A.26	0.673012	2.44737	35.8382	1.79748	0.316557	5.67822	1.36104e-08	7.5286e-07
WBGene00003744	nlp-6	T23E7.4	9.71998	6.72045	278.048	-0.632127	0.11146	-5.67133	1.41697e-08	7.81094e-07
WBGene00008167	acox-1.5	C48B4.1	7.08823	17.2843	1357.66	1.2393	0.219052	5.65757	1.53534e-08	8.43437e-07
WBGene00021852	Y54F10AM.8	Y54F10AM.8	46.1064	61.2258	5419.99	0.366106	0.0647691	5.65249	1.58144e-08	8.65784e-07
WBGene00017648	ddo-3	F20H11.5	49.1679	42.1242	3155.04	-0.260405	0.0460983	-5.64891	1.61468e-08	8.80964e-07
WBGene00020813	T25G12.6	T25G12.6	4.31705	6.48552	784.168	0.541886	0.0959948	5.64495	1.65233e-08	8.98439e-07
WBGene00018797	ept-1	F54D7.2	62.0694	75.3241	5380.9	0.243305	0.0431213	5.64233	1.67761e-08	9.09094e-07
WBGene00022382	Y94H6A.10	Y94H6A.10	42.8226	95.9647	2871.74	1.13494	0.201324	5.63741	1.72631e-08	9.32322e-07
WBGene00012462	Y17G7B.8	Y17G7B.8	3.37483	4.93544	262.783	0.514309	0.0913982	5.62713	1.83233e-08	9.86248e-07
WBGene00013042	cccp-1	Y49E10.23	4.16184	5.54331	614.378	0.380216	0.0675901	5.62532	1.85165e-08	9.93305e-07
WBGene00044491	Y54G2A.48	Y54G2A.48	1.2942	0.113954	14.3014	-3.97851	0.707542	-5.623	1.87665e-08	1.00335e-06
WBGene00000015	abf-4	Y38H6C.22	0.215275	1.37933	17.782	2.62674	0.467253	5.62168	1.89112e-08	1.00771e-06
WBGene00020869	T28A11.2	T28A11.2	23.4594	34.3762	1087.94	0.532803	0.0949152	5.61347	1.98312e-08	1.05323e-06
WBGene00000391	cdd-1	C47D2.2	10.0623	14.7864	593.861	0.517353	0.0921973	5.61137	2.00734e-08	1.06256e-06
WBGene00014759	F46A8.1	F46A8.1	0.24931	0.677204	30.3894	1.55646	0.277502	5.60883	2.03699e-08	1.0747e-06
WBGene00006651	tts-2	R05H5.8	1.37671	2.85456	101.06	1.04675	0.186676	5.60733	2.05469e-08	1.08047e-06
WBGene00010357	H03A11.2	H03A11.2	9.04735	12.0801	2543.18	0.370354	0.066171	5.59693	2.18183e-08	1.13983e-06
WBGene00044073	tag-244	C34H4.3	0.950498	1.76106	100.256	0.791715	0.141445	5.59733	2.17674e-08	1.13983e-06
WBGene00001008	dlk-1	F33E2.2	14.3119	16.228	2344.23	0.252522	0.0452197	5.58434	2.34583e-08	1.22151e-06
WBGene00009957	F53B2.8	F53B2.8	2.49903	4.96105	167.036	0.971549	0.174381	5.57143	2.52663e-08	1.31139e-06
WBGene00003748	nlp-10	F37A8.4	10.558	14.535	427.881	0.464011	0.0834899	5.55768	2.73381e-08	1.41432e-06
WBGene00008028	scl-6	C39E9.4	3.96781	6.6991	213.035	0.731817	0.131842	5.55071	2.84505e-08	1.46713e-06
WBGene00019653	cest-31	K11G9.2	0.99816	0.449973	66.7524	-1.23974	0.223396	-5.54953	2.86432e-08	1.47232e-06
WBGene00012325	W07A12.8	W07A12.8	5.78656	3.11026	111.782	-0.824467	0.148622	-5.54742	2.89918e-08	1.48546e-06
WBGene00010117	nkb-3	F55F3.3	56.0592	69.1835	5730.57	0.263612	0.047718	5.52437	3.30676e-08	1.68888e-06
WBGene00016484	C36C5.15	C36C5.15	0.529592	1.68509	40.0331	1.69723	0.307446	5.52041	3.38202e-08	1.72181e-06
WBGene00018303	F41G3.10	F41G3.10	12.6949	20.6124	664.758	0.667299	0.121132	5.50885	3.61196e-08	1.83304e-06
WBGene00003828	nuc-1	C07B5.5	46.6101	58.3306	3740.06	0.278398	0.0505679	5.50543	3.6827e-08	1.86303e-06
WBGene00017048	D2021.4	D2021.4	4.55638	6.46789	331.797	0.455956	0.082954	5.49649	3.87427e-08	1.95201e-06
WBGene00045271	F07G6.10	F07G6.10	30.4886	39.3722	857.381	0.320814	0.0583713	5.49609	3.88302e-08	1.95201e-06
WBGene00015110	B0281.3	B0281.3	5.32559	7.86681	382.769	0.525031	0.0956785	5.48745	4.07772e-08	2.04346e-06
WBGene00002013	hsp-12.6	F38E11.2	2.20008	0.663083	33.5926	-1.72228	0.315254	-5.46316	4.67734e-08	2.33663e-06
WBGene00009429	irg-5	F35E12.5	1.70368	2.98932	144.066	0.764959	0.140063	5.46154	4.72028e-08	2.35073e-06
WBGene00000549	cls-2	R107.6	22.6474	19.3819	3673.31	-0.267242	0.0490848	-5.44451	5.19493e-08	2.57907e-06
WBGene00009058	F22E12.1	F22E12.1	8.80403	11.39	1395.66	0.338626	0.0622225	5.44218	5.26324e-08	2.60489e-06
WBGene00009971	F53C11.1	F53C11.1	6.06395	8.92083	619.331	0.521989	0.0962627	5.42254	5.87567e-08	2.89903e-06
WBGene00000214	asp-1	Y39B6A.20	1220.59	1729.66	99336.1	0.461201	0.0850928	5.41997	5.96088e-08	2.93202e-06
WBGene00007959	C35C5.10	C35C5.10	37.5823	29.4877	2082.14	-0.387565	0.0716178	-5.41158	6.24722e-08	3.06344e-06
WBGene00020146	got-1.2	T01C8.5	42.8831	54.6777	3061.76	0.314985	0.0582552	5.40698	6.40961e-08	3.13346e-06
WBGene00021854	Y54F10AR.1	Y54F10AR.1	35.6463	29.6198	1861.59	-0.290997	0.0538321	-5.40564	6.45766e-08	3.14732e-06
WBGene00013007	Y48E1B.8	Y48E1B.8	12.7841	4.88567	573.845	-1.41356	0.261781	-5.39977	6.67276e-08	3.24227e-06
WBGene00010659	K08D8.5	K08D8.5	4.71111	7.1005	336.695	0.552251	0.102334	5.39657	6.79284e-08	3.29062e-06
WBGene00021797	plep-1	Y52E8A.4	4.5914	7.74477	493.757	0.713385	0.132446	5.38623	7.19507e-08	3.47494e-06
WBGene00016194	C28H8.3	C28H8.3	78.9213	71.8823	21870.5	-0.175588	0.0327317	-5.36446	8.11932e-08	3.88718e-06
WBGene00018971	clec-67	F56D6.2	1.5915	3.06691	251.322	0.897521	0.167297	5.36484	8.10208e-08	3.88718e-06
WBGene00011676	cyp-13A2	T10B9.7	5.20486	3.55064	400.423	-0.595835	0.111072	-5.36441	8.12159e-08	3.88718e-06
WBGene00012474	attf-6	Y18D10A.1	14.621	12.2701	3712.15	-0.297162	0.0555645	-5.34805	8.89075e-08	4.24261e-06
WBGene00003559	ncl-1	ZK112.2	8.41389	6.21589	1591.64	-0.491624	0.0919668	-5.34567	9.0085e-08	4.28601e-06
WBGene00020887	hic-1	T28B4.4	1.24977	2.63678	65.6055	1.03923	0.194551	5.34169	9.20855e-08	4.36819e-06
WBGene00015768	C14C11.4	C14C11.4	1.80285	2.9966	224.382	0.700713	0.131247	5.33888	9.35201e-08	4.42311e-06
WBGene00009677	F44A6.5	F44A6.5	2.16383	3.75304	153.507	0.760584	0.142529	5.33633	9.48467e-08	4.47263e-06
WBGene00007517	gpx-3	C11E4.2	2.97182	5.33795	179.078	0.845586	0.158529	5.33393	9.61073e-08	4.50549e-06
WBGene00019986	R09F10.1	R09F10.1	19.4686	24.8714	1489.85	0.306847	0.0575249	5.33416	9.59884e-08	4.50549e-06
WBGene00022200	fard-1	Y71H10A.2	44.1128	55.8753	5323.44	0.312588	0.0586836	5.32667	1.00028e-07	4.67559e-06
WBGene00020903	acd-5	T28F2.7	2.21806	3.21424	333.836	0.50111	0.0941507	5.32243	1.02389e-07	4.75812e-06
WBGene00008199	C49C3.9	C49C3.9	7.65222	11.7257	790.286	0.599974	0.112718	5.32278	1.02191e-07	4.75812e-06
WBGene00008577	F08G2.5	F08G2.5	1.05006	2.35358	69.9625	1.10365	0.207494	5.31896	1.04359e-07	4.82165e-06
WBGene00020301	T07D1.2	T07D1.2	7.99096	10.4526	835.401	0.35559	0.0668513	5.31912	1.04268e-07	4.82165e-06
WBGene00010648	K08C7.6	K08C7.6	8.12091	10.8004	480.377	0.374641	0.0704913	5.31471	1.06826e-07	4.90724e-06
WBGene00003091	lys-2	Y22F5A.5	15.2796	22.3782	920.627	0.50589	0.0951786	5.31517	1.06558e-07	4.90724e-06
WBGene00000780	cpn-4	F49D11.8	59.4895	85.3751	2185.5	0.487935	0.0918763	5.31078	1.09159e-07	5.00005e-06
WBGene00012583	clec-4	Y38E10A.5	1.48644	2.76472	150.385	0.87286	0.164575	5.30372	1.13464e-07	5.18237e-06
WBGene00010658	K08D8.4	K08D8.4	2.63548	3.82257	283.579	0.513582	0.0969392	5.29799	1.17088e-07	5.31751e-06
WBGene00011441	T04F8.2	T04F8.2	19.4505	23.5398	2185.04	0.232952	0.0439672	5.29831	1.16881e-07	5.31751e-06
WBGene00006942	wrk-1	F41D9.3	22.8385	26.5947	2426.88	0.197442	0.0373128	5.29153	1.21296e-07	5.49302e-06
WBGene00002019	hsp-16.48	T27E4.3	1.26059	2.76076	61.315	1.24463	0.235739	5.27968	1.29412e-07	5.84401e-06
WBGene00016424	C34H4.1	C34H4.1	2.72736	5.08293	263.487	0.829647	0.15725	5.27598	1.3205e-07	5.94636e-06
WBGene00018782	cct-3	F54A3.3	136.235	120.706	17724.2	-0.216124	0.0409703	-5.27513	1.32661e-07	5.94791e-06
WBGene00016002	gyf-1	C18H9.3	35.4703	28.6957	5977.96	-0.338268	0.0641279	-5.2749	1.32829e-07	5.94791e-06
WBGene00009991	F53F4.8	F53F4.8	0.245992	0.562975	57.1213	1.35797	0.257469	5.27431	1.33254e-07	5.95029e-06
WBGene00021757	taco-1	Y50D7A.9	45.4622	39.9643	2524.04	-0.227208	0.0430958	-5.27215	1.34833e-07	6.00399e-06
WBGene00005040	sra-14	F35C5.2	3.33799	2.27965	165.653	-0.614741	0.116697	-5.26784	1.38039e-07	6.12971e-06
WBGene00009500	F36H2.3	F36H2.3	0.975244	1.39149	261.415	0.492139	0.0934639	5.26555	1.39768e-07	6.18931e-06
WBGene00001915	his-41	C50F4.5	60.0635	78.4178	1437.46	0.332733	0.0631979	5.26494	1.40238e-07	6.19295e-06
WBGene00015803	C15H9.9	C15H9.9	173.765	211.246	5257.51	0.24097	0.045831	5.25779	1.45797e-07	6.42067e-06
WBGene00022801	pcp-5	ZK688.6	17.4857	21.2495	1639.58	0.236377	0.0450597	5.24586	1.55555e-07	6.83159e-06
WBGene00020954	W02G9.4	W02G9.4	7.16506	10.474	458.837	0.496082	0.0945847	5.24484	1.56419e-07	6.85073e-06
WBGene00012253	clec-50	W04E12.8	110.4	152.809	7335.29	0.433434	0.082653	5.24401	1.57122e-07	6.86273e-06
WBGene00010369	chd-1	H06O01.2	19.4587	17.0267	4593.17	-0.232946	0.044479	-5.23721	1.63026e-07	7.10116e-06
WBGene00020701	T22F7.1	T22F7.1	4.59572	6.10077	512.462	0.395077	0.0754501	5.23626	1.6386e-07	7.1181e-06
WBGene00006587	tnt-2	F53A9.10	387.22	332.802	28410.2	-0.257696	0.0492479	-5.23263	1.67117e-07	7.23993e-06
WBGene00017123	maoc-1	E04F6.3	28.1896	36.7192	1816.02	0.339918	0.0650808	5.22301	1.76038e-07	7.60577e-06
WBGene00009984	F53F1.6	F53F1.6	1.37565	2.48209	106.162	0.840587	0.16103	5.22005	1.78873e-07	7.70743e-06
WBGene00003844	odc-1	K11C4.4	19.0725	28.6234	1986.64	0.539541	0.103396	5.21817	1.80696e-07	7.76508e-06
WBGene00021779	Y51H7C.1	Y51H7C.1	40.4523	59.3572	3764.42	0.522379	0.100146	5.21616	1.82666e-07	7.82868e-06
WBGene00020311	T07D3.9	T07D3.9	24.91	21.2471	1823.51	-0.2695	0.0516907	-5.21371	1.85098e-07	7.91171e-06
WBGene00021367	Y37E11AM.3	Y37E11AM.3	17.7372	14.5663	1012.14	-0.342522	0.0657407	-5.21019	1.88644e-07	8.04178e-06
WBGene00016544	math-18	C40A11.1	1.72848	3.04704	147.273	0.819748	0.157395	5.20822	1.90664e-07	8.10625e-06
WBGene00007315	C04H5.7	C04H5.7	12.8777	10.195	556.518	-0.380145	0.0730848	-5.20142	1.97774e-07	8.38627e-06
WBGene00018459	F45D11.14	F45D11.14	0.946382	2.24042	141.105	1.29365	0.248967	5.19608	2.03532e-07	8.60758e-06
WBGene00020391	cct-7	T10B5.5	213.299	190.581	20912.2	-0.202957	0.039154	-5.18355	2.177e-07	9.18248e-06
WBGene00000783	cpr-3	T10H4.12	5.39154	7.99363	479.346	0.519751	0.10032	5.18095	2.20763e-07	9.26277e-06
WBGene00012631	vmo-1	Y38H6C.19	0.7926	0.226181	20.38	-1.85412	0.357873	-5.18096	2.20748e-07	9.26277e-06
WBGene00011330	T01D3.6	T01D3.6	34.4033	42.5554	5828.55	0.261842	0.0505521	5.17964	2.22315e-07	9.30349e-06
WBGene00004112	pqn-22	C46G7.4	81.0627	109.51	11754.1	0.36027	0.0695619	5.17912	2.2293e-07	9.30484e-06
WBGene00013804	Y116A8C.27	Y116A8C.27	48.5951	42.2172	2265.4	-0.243424	0.0470654	-5.17204	2.31557e-07	9.63977e-06
WBGene00021979	Y58A7A.5	Y58A7A.5	0.697981	1.41261	60.642	1.06594	0.206401	5.16442	2.41188e-07	1.00146e-05
WBGene00018281	tbc-18	F41D9.1	0.917166	0.567289	106.23	-0.770321	0.14923	-5.16196	2.4438e-07	1.01209e-05
WBGene00012383	ttr-17	Y5F2A.2	31.0668	40.493	948.56	0.350138	0.0679266	5.15465	2.54106e-07	1.04965e-05
WBGene00008841	F15A4.6	F15A4.6	16.8151	25.9699	592.764	0.585114	0.113603	5.1505	2.59787e-07	1.07035e-05
WBGene00019198	strm-1	H14E04.1	1.30193	2.44027	108.271	0.845667	0.164219	5.14962	2.61011e-07	1.07263e-05
WBGene00007336	C05C12.4	C05C12.4	11.2164	14.8637	766.524	0.393535	0.0764757	5.14588	2.66275e-07	1.09145e-05
WBGene00013904	ugt-6	ZC455.4	1.4023	0.878119	102.873	-0.748844	0.145604	-5.14301	2.70374e-07	1.10542e-05
WBGene00020068	cra-1	R13F6.10	62.4691	57.6273	10560.1	-0.158208	0.0307827	-5.13951	2.75451e-07	1.12331e-05
WBGene00008492	F01D5.1	F01D5.1	3.67853	6.81388	160.04	0.841274	0.163918	5.13229	2.86233e-07	1.16431e-05
WBGene00002075	imb-1	F28B3.8	33.223	27.276	5587.94	-0.330797	0.0646258	-5.11864	3.07739e-07	1.24861e-05
WBGene00012306	W06F12.2	W06F12.2	8.32844	10.88	994.945	0.334919	0.0654668	5.11587	3.12302e-07	1.26391e-05
WBGene00014562	Y17D7B.7	Y17D7B.7	5.22279	8.6326	159.967	0.642728	0.125819	5.10834	3.25003e-07	1.31199e-05
WBGene00001214	ego-1	F26A3.3	20.8897	16.7433	5220.19	-0.358843	0.0703506	-5.10078	3.3826e-07	1.36207e-05
WBGene00010470	cdr-4	K01D12.11	7.80847	12.8759	508.017	0.687874	0.134896	5.0993	3.4092e-07	1.36933e-05
WBGene00013143	Y53C12B.1	Y53C12B.1	28.2234	25.2501	3643.92	-0.201221	0.0395196	-5.09168	3.54901e-07	1.42191e-05
WBGene00010139	F56A8.3	F56A8.3	93.0118	83.2371	7187.8	-0.192159	0.0377678	-5.0879	3.62057e-07	1.44696e-05
WBGene00044723	K11H12.11	K11H12.11	0.331199	0.859482	39.8827	1.46429	0.288115	5.0823	3.72887e-07	1.48653e-05
WBGene00017464	sulp-2	F14D12.5	3.60998	5.11703	511.606	0.455911	0.0897177	5.08162	3.7423e-07	1.48817e-05
WBGene00014132	ZK896.1	ZK896.1	0.567853	1.56722	80.4404	1.39911	0.275544	5.07763	3.8217e-07	1.51597e-05
WBGene00015389	scav-1	C03F11.3	23.5128	30.4692	2589.09	0.334803	0.0659731	5.07484	3.87824e-07	1.53459e-05
WBGene00004978	spg-7	Y47G6A.10	59.6227	51.4321	7370.91	-0.258362	0.0510042	-5.06551	4.07312e-07	1.60773e-05
WBGene00020256	T05C3.6	T05C3.6	9.00678	12.3766	934.725	0.389006	0.0769609	5.0546	4.313e-07	1.69822e-05
WBGene00044770	C53C11.5	C53C11.5	2.02523	3.30124	88.7606	0.750287	0.148477	5.05322	4.34423e-07	1.70213e-05
WBGene00006888	vbh-1	Y54E10A.9	134.552	113.082	16966	-0.295449	0.0584623	-5.05367	4.33395e-07	1.70213e-05
WBGene00010660	K08D8.6	K08D8.6	14.0478	18.8119	1497.52	0.382312	0.0757971	5.04389	4.5617e-07	1.78297e-05
WBGene00013941	ZK218.7	ZK218.7	0.0185316	0.49198	11.5661	5.73682	1.13777	5.04215	4.60338e-07	1.79487e-05
WBGene00006819	unc-87	F08B6.4	260.528	319.345	25615.9	0.255565	0.0507086	5.03988	4.65819e-07	1.81182e-05
WBGene00018280	F41C6.7	F41C6.7	1.41075	2.34114	135.545	0.637941	0.126613	5.03852	4.69149e-07	1.82034e-05
WBGene00018937	F56B6.6	F56B6.6	0.147201	0.783873	11.9765	2.63403	0.523001	5.03637	4.74436e-07	1.8364e-05
WBGene00012783	Y43C5A.3	Y43C5A.3	8.39765	12.6842	396.68	0.540074	0.107279	5.03428	4.79648e-07	1.85209e-05
WBGene00003129	map-1	Y37E11AL.7	46.8138	40.6855	2772.4	-0.241856	0.0480565	-5.03274	4.83515e-07	1.86252e-05
WBGene00018400	F43H9.4	F43H9.4	11.8443	17.0287	770.361	0.476884	0.0948006	5.03039	4.89478e-07	1.88096e-05
WBGene00009431	dct-17	F35E12.7	2.70091	4.2844	313.556	0.636267	0.12663	5.0246	5.04473e-07	1.93393e-05
WBGene00014307	F07H5.3	F07H5.3	90.2597	117.328	4333.41	0.338002	0.067292	5.02291	5.08933e-07	1.94636e-05
WBGene00016653	ssb-1	C44E4.4	251.416	236.167	17421	-0.130939	0.026094	-5.01796	5.22226e-07	1.99134e-05
WBGene00013851			1.26708	0.621342	144.529	-1.12003	0.223219	-5.01761	5.23184e-07	1.99134e-05
WBGene00021879	clec-83	Y54G2A.14	16.3784	21.8518	1128.64	0.377393	0.0752443	5.01557	5.28773e-07	2.00783e-05
WBGene00045433	F49D11.10	F49D11.10	15.1344	13.1293	1766.19	-0.251077	0.0501095	-5.01057	5.4269e-07	2.05579e-05
WBGene00011207	R10E8.1	R10E8.1	3.21497	4.465	315.498	0.458284	0.091572	5.00463	5.59706e-07	2.11524e-05
WBGene00007000	tufm-1	Y71H2AM.23	200.831	186.569	17515.8	-0.142955	0.028568	-5.00404	5.61418e-07	2.1167e-05
WBGene00011923	chhy-1	T22C8.2	3.79797	2.67963	285.241	-0.509002	0.101844	-4.99784	5.79756e-07	2.1807e-05
WBGene00008097	ugt-15	C44H9.1	3.14338	1.60221	218.16	-1.01281	0.203182	-4.98472	6.20515e-07	2.32853e-05
WBGene00004789	sgk-1	W10G6.2	17.1741	21.3529	1598.74	0.268832	0.0540511	4.97366	6.57012e-07	2.45972e-05
WBGene00004168	pqn-88	Y71G12B.21	2.98997	5.20597	154.945	0.706492	0.142435	4.9601	7.04576e-07	2.63162e-05
WBGene00007876	dct-19	C32H11.13	0.00655488	0.24007	6.7968	5.57243	1.12409	4.95728	7.14887e-07	2.66391e-05
WBGene00009649	F43C1.5	F43C1.5	5.03791	7.7711	274.12	0.567866	0.114732	4.9495	7.44062e-07	2.75976e-05
WBGene00021681	Y48G1C.8	Y48G1C.8	29.8109	24.6011	7065.75	-0.310357	0.0627003	-4.94984	7.4274e-07	2.75976e-05
WBGene00015756	C14C6.2	C14C6.2	14.6329	19.9972	535.333	0.44575	0.090069	4.94898	7.46044e-07	2.76071e-05
WBGene00017482	set-9	F15E6.1	18.6447	14.9635	4810.95	-0.351837	0.0712442	-4.93847	7.87391e-07	2.90698e-05
WBGene00006983	zig-6	T03G11.8	4.30027	6.13439	251.511	0.460834	0.0933658	4.9358	7.98244e-07	2.94026e-05
WBGene00021697	gcn-1	Y48G9A.3	25.0152	21.1266	10274.9	-0.278893	0.05654	-4.93266	8.11157e-07	2.98096e-05
WBGene00000177	aqp-9	K07A1.16	4.39763	6.33348	246.035	0.492361	0.100044	4.92146	8.5902e-07	3.14961e-05
WBGene00012887	Y45F10D.7	Y45F10D.7	24.9324	21.657	3715.52	-0.245618	0.0499744	-4.91489	8.88332e-07	3.24963e-05
WBGene00008794	F14D7.7	F14D7.7	2.64308	5.91234	82.2778	1.06007	0.215728	4.9139	8.92817e-07	3.25858e-05
WBGene00013111	sta-1	Y51H4A.17	2.37384	3.28815	346.365	0.443076	0.0902103	4.91159	9.03422e-07	3.28977e-05
WBGene00000684	col-110	F19C7.7	3.65849	1.71228	142.515	-1.15679	0.235781	-4.90622	9.28485e-07	3.37335e-05
WBGene00015608	math-3	C08F1.4	7.03008	9.19444	792.489	0.322829	0.0658156	4.90505	9.34046e-07	3.38586e-05
WBGene00012582	clec-8	Y38E10A.4	2.22541	3.41552	192.117	0.576388	0.117543	4.90365	9.40714e-07	3.40232e-05
WBGene00021703	cpt-3	Y48G9A.10	0.05334	0.203132	12.2747	2.49284	0.508495	4.90239	9.46767e-07	3.41648e-05
WBGene00018461	F45D11.16	F45D11.16	0.738657	1.89914	124.696	1.39272	0.284381	4.89737	9.71267e-07	3.497e-05
WBGene00009394	clec-63	F35C5.6	241.039	327.759	19593.7	0.402891	0.0823228	4.89404	9.87869e-07	3.54878e-05
WBGene00022159	mppa-1	Y71G12B.24	42.7428	38.2098	2889.47	-0.190873	0.0390067	-4.89334	9.91391e-07	3.55345e-05
WBGene00010989	R03D7.2	R03D7.2	15.5156	20.4696	2210.32	0.377565	0.0773777	4.87951	1.06347e-06	3.80328e-05
WBGene00000216	asp-3	H22K11.1	431.158	580.449	38898	0.387172	0.0794572	4.87271	1.10078e-06	3.92791e-05
WBGene00018384	F43C11.7	F43C11.7	5.42728	7.88869	392.395	0.488402	0.100272	4.87077	1.11167e-06	3.95793e-05
WBGene00005003	spp-18	F27C8.4	6.30022	9.87909	211.79	0.644898	0.132578	4.8643	1.14862e-06	4.0804e-05
WBGene00010545	cbp-2	K03H1.10	3.836	6.18251	321.457	0.639049	0.131441	4.86188	1.16278e-06	4.12154e-05
WBGene00017762	F23H11.7	F23H11.7	1.18152	2.07288	81.5142	0.801168	0.165064	4.85369	1.21186e-06	4.28601e-05
WBGene00003053	lmp-1	C03B1.12	93.1594	112.271	5660.03	0.230079	0.0474418	4.84971	1.23644e-06	4.36331e-05
WBGene00021754	hpo-29	Y50D7A.4	43.2889	36.3663	5724.01	-0.291703	0.0601613	-4.84869	1.2428e-06	4.37609e-05
WBGene00017888	acl-11	F28B3.9	13.2836	11.3296	953.261	-0.275474	0.0569137	-4.8402	1.29712e-06	4.5573e-05
WBGene00015464	C05C8.7	C05C8.7	17.2876	14.6468	1702.71	-0.272914	0.0564517	-4.83448	1.33497e-06	4.67999e-05
WBGene00007833	oac-6	C31A11.5	0.670794	1.25263	109.044	0.880901	0.182381	4.82999	1.3654e-06	4.76578e-05
WBGene00017374	ttr-41	F10G7.11	73.4944	89.1835	2214.53	0.232424	0.0481209	4.83	1.36536e-06	4.76578e-05
WBGene00008900	F16H6.10	F16H6.10	5.20293	7.08949	376.914	0.387753	0.0803236	4.82738	1.3834e-06	4.81809e-05
WBGene00014252	ZK1320.2	ZK1320.2	36.6427	30.3221	1279.48	-0.314829	0.0653488	-4.81767	1.45247e-06	5.04765e-05
WBGene00000528	clh-1	T27D12.2	22.7203	26.9871	4066.18	0.215598	0.0447587	4.81688	1.45817e-06	5.05648e-05
WBGene00009221	acs-2	F28F8.2	0.86825	0.374661	67.5705	-1.28454	0.266888	-4.81304	1.48655e-06	5.1437e-05
WBGene00022739	toe-1	ZK430.1	36.1527	31.8183	9204.67	-0.228649	0.0475356	-4.81007	1.5088e-06	5.20943e-05
WBGene00019279	K01A2.4	K01A2.4	0.461805	0.884026	84.0983	1.00581	0.209393	4.80344	1.5596e-06	5.37321e-05
WBGene00000550	clu-1	F55H2.6	79.4001	67.2988	17112.2	-0.279905	0.058356	-4.7965	1.61463e-06	5.55085e-05
WBGene00008425	D2045.8	D2045.8	2.36902	3.91703	141.381	0.710682	0.148181	4.79603	1.61843e-06	5.552e-05
WBGene00006924	vig-1	F56D12.5	1351.39	1246.95	111161	-0.147168	0.0306934	-4.79479	1.62848e-06	5.57448e-05
WBGene00005552	sri-40	Y27F2A.3	24.1147	30.8899	1794.02	0.313374	0.0653731	4.79362	1.63797e-06	5.595e-05
WBGene00004047	plx-1	Y55F3AL.1	10.4761	8.39903	2888.79	-0.330427	0.0689782	-4.7903	1.66529e-06	5.6762e-05
WBGene00002054	ifb-2	F10C1.7	62.6005	84.5846	7085.07	0.39236	0.0819433	4.78819	1.6829e-06	5.71904e-05
WBGene00003735	nhx-8	Y18D10A.6	9.44996	11.5587	1497.21	0.248621	0.0519266	4.78794	1.68502e-06	5.71904e-05
WBGene00000799	crn-6	K04H4.6	6.35821	9.04136	528.527	0.476857	0.0998921	4.77372	1.80855e-06	6.12533e-05
WBGene00009771	F46B6.6	F46B6.6	34.9711	31.8114	4054.59	-0.177128	0.037111	-4.77292	1.81575e-06	6.13669e-05
WBGene00000123	ama-1	F36A4.7	36.9401	29.6175	10540.9	-0.356795	0.0747839	-4.77102	1.83297e-06	6.18183e-05
WBGene00016595	cest-10	C42D4.2	11.9375	9.29546	1117.86	-0.417648	0.0875633	-4.76967	1.84527e-06	6.2102e-05
WBGene00020620	T20D4.15	T20D4.15	0.380653	1.06475	27.5671	1.64165	0.344264	4.76858	1.85526e-06	6.2307e-05
WBGene00001258	emb-4	Y80D3A.2	43.6782	38.4947	10319.7	-0.225028	0.0473302	-4.75441	1.99025e-06	6.67004e-05
WBGene00002299	let-23	ZK1067.1	4.15115	5.24236	1056.92	0.312803	0.0658787	4.74816	2.05273e-06	6.86506e-05
WBGene00008677	F11A5.9	F11A5.9	10.2905	13.7329	1177.1	0.368727	0.0776992	4.74557	2.07915e-06	6.92444e-05
WBGene00020510	T14G11.1	T14G11.1	4.09832	5.54359	337.47	0.409793	0.0863466	4.7459	2.07578e-06	6.92444e-05
WBGene00020449	fbxa-54	T12B5.2	1.55983	2.69386	132.332	0.750653	0.15843	4.73808	2.15748e-06	7.17038e-05
WBGene00004116	pqn-27	E01G4.4	32.4306	28.7583	3592.17	-0.190216	0.0401649	-4.73588	2.18109e-06	7.23381e-05
WBGene00020208	T04C4.1	T04C4.1	13.3516	11.067	2015.01	-0.306108	0.064757	-4.72703	2.27825e-06	7.5404e-05
WBGene00011893	T21C9.6	T21C9.6	5.70111	6.95878	1282	0.248411	0.0525889	4.72363	2.31667e-06	7.6517e-05
WBGene00001337	ears-1	ZC434.5	114.473	107.398	20836.7	-0.133867	0.0283549	-4.72114	2.34527e-06	7.73022e-05
WBGene00004735	sbp-1	Y47D3B.7	9.29532	11.3324	1858.02	0.245962	0.0521053	4.72047	2.35297e-06	7.73962e-05
WBGene00022360	ints-3	Y92H12A.4	10.5692	8.99785	1881.73	-0.304052	0.0644182	-4.71997	2.3588e-06	7.74287e-05
WBGene00021686	nsun-2	Y48G8AL.5	81.9757	75.173	8691.73	-0.145745	0.0308946	-4.7175	2.38761e-06	7.8214e-05
WBGene00004809	skr-3	F44G3.6	21.3828	27.239	906.446	0.302972	0.0642729	4.71383	2.43102e-06	7.9473e-05
WBGene00020472	lips-11	T13B5.5	0.119184	0.60244	21.0536	2.71675	0.576519	4.71232	2.44908e-06	7.99e-05
WBGene00017149	EGAP4.1	EGAP4.1	0.331742	1.19479	22.2619	2.07086	0.439677	4.70995	2.47774e-06	8.06705e-05
WBGene00002889	let-765	F20H11.2	22.6638	18.6364	7150.65	-0.317961	0.0675526	-4.70687	2.51547e-06	8.16402e-05
WBGene00020464	T12E12.3	T12E12.3	15.7644	13.5243	2203.94	-0.250817	0.0532895	-4.70669	2.51774e-06	8.16402e-05
WBGene00003598	nhl-2	F26F4.7	33.2388	26.9092	6228.99	-0.337648	0.071767	-4.70478	2.54139e-06	8.22403e-05
WBGene00001209	egl-45	C27D11.1	131.343	121.373	23955.6	-0.153283	0.0326045	-4.70129	2.58525e-06	8.34905e-05
WBGene00018794	attf-3	F54C4.3	16.3215	13.8115	3147.87	-0.283716	0.0603725	-4.69943	2.60888e-06	8.40113e-05
WBGene00013136	Y53C10A.5	Y53C10A.5	25.4199	32.5081	2017.76	0.310777	0.066134	4.6992	2.61189e-06	8.40113e-05
WBGene00001402	fbf-2	F21H12.5	11.1535	9.29743	1375.66	-0.296575	0.0631198	-4.69861	2.61942e-06	8.40843e-05
WBGene00017322	clec-160	F09G8.8	10.1448	12.7757	1198.34	0.295881	0.0630169	4.69525	2.66274e-06	8.51333e-05
WBGene00044402	Y82E9BL.18	Y82E9BL.18	0.760894	0.366226	32.9179	-1.1856	0.25251	-4.69527	2.66255e-06	8.51333e-05
WBGene00007751	C26G2.2	C26G2.2	6.11885	7.50983	1380.77	0.233279	0.0496921	4.6945	2.67264e-06	8.5279e-05
WBGene00015266	BE0003N10.1	BE0003N10.1	15.5454	13.4735	1890.8	-0.241223	0.0514269	-4.69059	2.72415e-06	8.65957e-05
WBGene00016431	C35A11.4	C35A11.4	9.22542	11.2838	927.143	0.24411	0.0520475	4.69014	2.73015e-06	8.65957e-05
WBGene00010337	serp-1.1	F59F4.2	293.91	354.371	7822.45	0.231786	0.0494176	4.69035	2.72738e-06	8.65957e-05
WBGene00014106	ZK856.5	ZK856.5	2.81964	3.87246	276.625	0.434243	0.0926031	4.68929	2.74156e-06	8.67854e-05
WBGene00017071	aagr-1	D2096.3	11.4638	17.2255	2173.15	0.550944	0.11769	4.68133	2.85017e-06	9.0045e-05
WBGene00012386	agef-1	Y6B3A.1	18.5696	16.5332	4835.92	-0.213296	0.0455857	-4.67902	2.8825e-06	9.0887e-05
WBGene00022822	ZK813.3	ZK813.3	236.834	279.085	7833.52	0.194058	0.0415042	4.67562	2.93071e-06	9.2225e-05
WBGene00009319	mccc-1	F32B6.2	120.208	112.746	13344.2	-0.135463	0.0289814	-4.67413	2.95197e-06	9.27116e-05
WBGene00009226	cyp-37B1	F28G4.1	0.0129208	0.170606	6.82433	4.40824	0.943463	4.6724	2.97701e-06	9.33145e-05
WBGene00000991	dhs-28	M03A8.1	62.8249	74.6833	5069.28	0.212887	0.0455993	4.66865	3.03182e-06	9.48468e-05
WBGene00018612	disl-2	F48E8.6	12.6854	10.498	1696.66	-0.31561	0.0676893	-4.66262	3.1221e-06	9.73675e-05
WBGene00012591	nspe-1	Y38E10A.13	10.3669	19.3437	280.666	0.872546	0.187143	4.66246	3.12458e-06	9.73675e-05
WBGene00022493	mrpl-45	Y119D3B.16	33.9019	30.0189	2036.14	-0.211872	0.0454726	-4.65933	3.17248e-06	9.84762e-05
WBGene00021028	W04C9.6	W04C9.6	0.394632	0.820653	47.438	1.10532	0.237213	4.65961	3.16811e-06	9.84762e-05
WBGene00022149	lin-65	Y71G12B.9	19.9505	16.9246	2484.11	-0.279652	0.0600281	-4.65869	3.18225e-06	9.85881e-05
WBGene00001510	fzr-1	ZK1307.6	20.3817	16.8664	3037.09	-0.308777	0.0663145	-4.65625	3.22016e-06	9.95697e-05
WBGene00019858	R03H10.6	R03H10.6	0.392465	0.735525	53.8902	0.956401	0.205842	4.64627	3.37983e-06	0.000104305
WBGene00002056	ifc-2	M6.1	63.0908	82.9925	9475.75	0.350458	0.0754681	4.64379	3.42077e-06	0.000105365
WBGene00009922	F52B5.3	F52B5.3	28.6943	26.0579	6605.96	-0.185408	0.0399446	-4.64163	3.4567e-06	0.000106267
WBGene00018367	F42H10.3	F42H10.3	9.3736	11.6568	775.205	0.299124	0.0645243	4.63584	3.55488e-06	0.000109076
WBGene00004169	pqn-89	Y73B6BR.1	5.84952	7.67355	567.285	0.344472	0.0743279	4.63449	3.57818e-06	0.00010958
WBGene00045394	ZK813.7	ZK813.7	293.967	381.53	8477.32	0.337939	0.072974	4.63095	3.64e-06	0.00011126
WBGene00018342	F42A10.6	F42A10.6	59.7282	78.752	2068.34	0.359332	0.0776013	4.6305	3.6479e-06	0.000111289
WBGene00018351	F42G2.2	F42G2.2	2.60559	3.32862	238.928	0.479151	0.103542	4.6276	3.69919e-06	0.000112242
WBGene00019813	ger-1	R01H2.5	7.93907	5.9034	400.83	-0.46715	0.10095	-4.62755	3.7002e-06	0.000112242
WBGene00021423	tftc-1	Y38F2AR.5	8.85662	7.1822	1926.64	-0.33621	0.072652	-4.62768	3.69783e-06	0.000112242
WBGene00016140	rpb-2	C26E6.4	38.0663	32.93	7469.2	-0.25248	0.0546389	-4.62089	3.82102e-06	0.000115687
WBGene00018184	F38E9.1	F38E9.1	6.20258	8.12492	914.361	0.352115	0.0762824	4.61594	3.91316e-06	0.000118253
WBGene00022087	Y69A2AR.16	Y69A2AR.16	21.5275	18.5031	3701.32	-0.242034	0.0524442	-4.61507	3.92966e-06	0.000118528
WBGene00010721	K09E4.3	K09E4.3	27.5271	24.0834	1585.48	-0.237036	0.0514038	-4.61125	4.00259e-06	0.0001205
WBGene00017001	D1007.3	D1007.3	0.258241	0.67596	26.3354	1.48845	0.323223	4.60504	4.12388e-06	0.000123918
WBGene00008127	ddo-1	C47A10.5	6.3718	8.54615	405.406	0.382501	0.083212	4.5967	4.29228e-06	0.000128495
WBGene00020158	T02C5.1	T02C5.1	60.8561	72.566	4842.46	0.214622	0.0466885	4.59689	4.28842e-06	0.000128495
WBGene00001980	hmr-1	W02B9.1	27.7933	22.2876	5515.41	-0.349284	0.0760635	-4.592	4.39023e-06	0.000131182
WBGene00020102	R148.3	R148.3	35.8913	31.135	6376.93	-0.248206	0.0540636	-4.59101	4.41114e-06	0.000131561
WBGene00004700	rsp-3	Y111B2A.18	305.532	270.567	15936.5	-0.202732	0.0441648	-4.59036	4.42487e-06	0.000131724
WBGene00017625	cgt-2	F20B4.6	3.55456	4.9482	408.98	0.429043	0.0934974	4.58882	4.45752e-06	0.00013244
WBGene00000933	dap-3	C14A4.2	61.7276	55.4324	3953.57	-0.196303	0.0427819	-4.58845	4.46547e-06	0.00013244
WBGene00002224	klp-13	F22F4.3	0.759827	0.445667	68.2153	-0.862454	0.187997	-4.58759	4.48386e-06	0.000132739
WBGene00019772	M04G7.1	M04G7.1	2.91212	4.50151	166.661	0.592067	0.129153	4.58423	4.55672e-06	0.000134398
WBGene00021248	Y22D7AL.10	Y22D7AL.10	321.74	294.236	9087.78	-0.169444	0.0369605	-4.58446	4.55161e-06	0.000134398
WBGene00004203	swsn-1	Y113G7B.23	23.8967	18.2694	2994.62	-0.433613	0.0946112	-4.5831	4.58132e-06	0.000134875
WBGene00000485	che-3	F18C12.1	0.22201	0.373346	179.562	0.812501	0.177321	4.58209	4.60349e-06	0.000135278
WBGene00003238	mig-1	Y34D9B.1	6.71905	5.21553	560.828	-0.396508	0.0866266	-4.57721	4.71221e-06	0.000138219
WBGene00044469	clec-173	T26C12.6	9.07168	12.806	468.471	0.416655	0.0910482	4.5762	4.73491e-06	0.000138631
WBGene00000282	cah-4	R01E6.3	102.994	132.15	6174.47	0.313707	0.0685791	4.57437	4.7765e-06	0.000139084
WBGene00018398	sptl-2	F43H9.2	13.3239	19.6116	1639.41	0.521643	0.114027	4.57474	4.76818e-06	0.000139084
WBGene00021320	Y34B4A.4	Y34B4A.4	2.20843	2.91197	385.605	0.361419	0.079005	4.57463	4.77054e-06	0.000139084
WBGene00007564	mrps-22	C14A4.14	56.4181	48.6474	4041.44	-0.252582	0.0552502	-4.57159	4.84028e-06	0.000140685
WBGene00001767	gst-19	F37B1.8	1.10199	0.424497	26.6691	-1.4401	0.315246	-4.56818	4.91976e-06	0.000142735
WBGene00013853	ZC116.1	ZC116.1	6.15881	9.42705	391.457	0.575273	0.125992	4.56595	4.97234e-06	0.000144
WBGene00007358	lact-6	C06A12.5	3.0289	1.01734	218.43	-1.63338	0.357858	-4.56432	5.01117e-06	0.000144862
WBGene00016250	hsp-110	C30C11.4	189.037	171.411	25762	-0.180669	0.0396203	-4.56003	5.11469e-06	0.000147322
WBGene00022131	Y71F9B.13	Y71F9B.13	21.3475	26.5959	987.16	0.268268	0.0588302	4.56005	5.11425e-06	0.000147322
WBGene00022610	ltah-1.2	ZC416.6	46.1121	60.7324	5627.03	0.354832	0.0778771	4.5563	5.20623e-06	0.000149688
WBGene00016894	C53B7.3	C53B7.3	17.2928	24.3634	991.6	0.48165	0.105848	4.55038	5.35493e-06	0.000153412
WBGene00008298	C54D10.3	C54D10.3	29.9047	36.5074	1108.75	0.258315	0.0567653	4.55058	5.34993e-06	0.000153412
WBGene00018392	insc-1	F43E2.3	1.90334	2.81266	253.796	0.469171	0.103187	4.5468	5.4468e-06	0.000155765
WBGene00006893	spon-1	F10E7.4	11.9868	14.7348	1814.62	0.256127	0.0563516	4.54516	5.48934e-06	0.000156701
WBGene00016862	cest-32	C52A10.1	7.72907	9.77208	797.049	0.302849	0.0667172	4.5393	5.64419e-06	0.000160834
WBGene00001189	egl-21	F01D4.4	25.3527	32.7553	2588.47	0.329623	0.0727324	4.532	5.84281e-06	0.000166198
WBGene00019629	cid-1	K10D2.3	27.6234	24.4624	6883.3	-0.212135	0.0468714	-4.52591	6.01374e-06	0.000170756
WBGene00021518	hpo-6	Y41D4B.16	3.98568	5.8122	383.876	0.532563	0.117731	4.52357	6.08062e-06	0.000172044
WBGene00017497	irld-32	F15E11.11	0.290135	0.0744988	11.4195	-2.27984	0.503974	-4.52373	6.07579e-06	0.000172044
WBGene00010845	M03C11.8	M03C11.8	41.7925	37.7047	7343.47	-0.186584	0.0412598	-4.52217	6.12085e-06	0.000172876
WBGene00004880	smg-2	Y48G8AL.6	36.9737	32.404	6448.55	-0.226872	0.0501883	-4.52042	6.17166e-06	0.000174004
WBGene00012584	ceh-100	Y38E10A.6	25.3997	22.4361	5376.31	-0.213801	0.0473052	-4.51961	6.19547e-06	0.000174368
WBGene00018725	kreg-1	F53A9.2	0.164391	0.840918	11.6623	2.58674	0.572629	4.5173	6.26323e-06	0.000175965
WBGene00014208	znfx-1	ZK1067.2	20.9871	17.8369	7388.34	-0.266645	0.0590585	-4.51493	6.33386e-06	0.000177637
WBGene00007506	fbxc-58	C10C5.2	0.246679	0.57821	32.561	1.19264	0.264571	4.50782	6.54968e-06	0.000183368
WBGene00004172	pqn-92	Y75B8A.27	9.8673	12.2923	865.929	0.281441	0.0624487	4.50675	6.58278e-06	0.000183973
WBGene00001433	fkb-8	Y18D10A.25	4.72572	3.47357	214.373	-0.494152	0.1099	-4.49636	6.91277e-06	0.000192858
WBGene00021936	zipt-15	Y55F3BL.2	30.9722	26.1833	2647.77	-0.249422	0.0554929	-4.49467	6.96791e-06	0.000194058
WBGene00016531	pcyt-2.2	C39D10.3	5.68432	7.69049	427.214	0.366599	0.0816041	4.49241	7.0423e-06	0.000195788
WBGene00011936	pgrn-1	T22H2.6	30.8976	39.7302	2199.82	0.317731	0.0707461	4.49114	7.08436e-06	0.000196616
WBGene00000084	aex-1	D2030.10	2.39134	3.29776	497.933	0.405005	0.090255	4.48734	7.21193e-06	0.000199809
WBGene00235114	ZK105.13	ZK105.13	0.392169	0.96999	31.0535	1.32366	0.295185	4.48415	7.32053e-06	0.000202467
WBGene00013609	clec-37	Y102A5B.3	0.073726	0.337444	10.8601	2.70001	0.602286	4.48293	7.36238e-06	0.000203273
WBGene00013260	rsr-2	Y57A10A.19	46.8195	42.1859	3267.35	-0.20438	0.045705	-4.47173	7.75911e-06	0.000213857
WBGene00013889	ZC412.8	ZC412.8	0.98327	0.342036	16.7895	-1.77116	0.396413	-4.46798	7.89614e-06	0.000217259
WBGene00013885			3.71337	2.55674	149.909	-0.544473	0.121941	-4.46507	8.00443e-06	0.000219861
WBGene00004411	rpc-1	C42D4.8	42.4774	38.0543	9458.09	-0.194827	0.0436516	-4.46323	8.07333e-06	0.000221373
WBGene00001149	bcat-1	K02A4.1	80.9194	70.6023	7469.29	-0.234826	0.0527094	-4.45511	8.38483e-06	0.00022952
WBGene00194663	F38B2.6	F38B2.6	5.30616	8.22445	186.549	0.567754	0.127602	4.44942	8.61025e-06	0.000235288
WBGene00022363	Y92H12BL.1	Y92H12BL.1	25.8984	22.8233	2213.56	-0.215141	0.0483637	-4.4484	8.65118e-06	0.000236003
WBGene00017466	F14F9.3	F14F9.3	0.0288311	0.135667	8.32055	2.6654	0.599457	4.44636	8.73356e-06	0.000237845
WBGene00009104	F25C8.1	F25C8.1	1.1066	0.613572	95.1897	-0.86198	0.194063	-4.44175	8.92315e-06	0.000242594
WBGene00021595	Y46E12BL.2	Y46E12BL.2	20.1401	17.7148	4179.03	-0.218823	0.0492806	-4.44035	8.9814e-06	0.000243763
WBGene00000977	dhs-14	R05D8.8	7.26946	9.88783	423.286	0.387576	0.0873327	4.43792	9.08315e-06	0.000246107
WBGene00020315	T07E3.4	T07E3.4	8.6761	6.22221	598.825	-0.521241	0.117476	-4.43699	9.12252e-06	0.000246756
WBGene00013591	gcn-2	Y81G3A.3	4.38604	3.55013	1231.09	-0.337591	0.0761047	-4.43588	9.16957e-06	0.000247609
WBGene00009243	F29C6.1	F29C6.1	15.2652	18.5239	738.501	0.251436	0.0567327	4.43194	9.33905e-06	0.000251761
WBGene00000424	ced-10	C09G12.8	28.1291	25.2327	2148.5	-0.203447	0.0459314	-4.42936	9.45122e-06	0.000254355
WBGene00020168	mct-5	T02G5.12	37.5245	34.3838	3788.76	-0.163565	0.0369445	-4.42733	9.54076e-06	0.000256334
WBGene00016316	C32D5.8	C32D5.8	82.9528	97.525	2963.73	0.201984	0.0456482	4.42481	9.65285e-06	0.00025891
WBGene00013156	Y53F4B.9	Y53F4B.9	29.3108	25.0797	5281.61	-0.261363	0.0590993	-4.42245	9.75891e-06	0.000261317
WBGene00018376	F43C9.2	F43C9.2	17.4657	13.5338	595.056	-0.387178	0.0876249	-4.41859	9.93486e-06	0.000265583
WBGene00013939	ZK218.5	ZK218.5	0.134792	2.28324	56.6522	4.42342	1.00141	4.41718	9.99956e-06	0.000266866
WBGene00013920	pssy-1	ZC506.3	24.2024	29.0368	2702.22	0.225643	0.0511884	4.40808	1.04291e-05	0.000277865
WBGene00003390	mog-2	H20J04.8	66.6001	60.3971	3569.78	-0.182651	0.0414521	-4.40631	1.05145e-05	0.000279675
WBGene00018967	ddx-15	F56D2.6	64.6861	57.9329	7997.21	-0.202899	0.0460632	-4.40479	1.05886e-05	0.000281178
WBGene00011579	T07D4.2	T07D4.2	4.73904	6.47156	446.084	0.427421	0.0970488	4.40418	1.06182e-05	0.000281498
WBGene00002187	kgb-1	T07A9.3	16.2937	19.8425	1516.39	0.24463	0.0555538	4.40349	1.06523e-05	0.000281934
WBGene00008990	smgl-1	F20G4.1	26.7108	23.657	6777.56	-0.21121	0.0479806	-4.40199	1.07263e-05	0.000283424
WBGene00018046	coa-3	F35D11.5	29.2464	24.0151	998.852	-0.295384	0.0671274	-4.40035	1.08075e-05	0.000285096
WBGene00009337	uig-1	F32F2.1	4.2407	5.53502	575.863	0.339515	0.0771658	4.39981	1.08345e-05	0.000285339
WBGene00009383	F35B12.3	F35B12.3	5.02708	8.33073	296.873	0.687352	0.156253	4.39895	1.08774e-05	0.000285996
WBGene00020908	VC5.2	VC5.2	6.50655	8.12496	725.779	0.280318	0.0637339	4.39826	1.09122e-05	0.000286442
WBGene00010204	F57F5.1	F57F5.1	324.225	434.939	28307.4	0.380088	0.086479	4.39515	1.10696e-05	0.000289621
WBGene00020972	trpl-2	W03B1.2	0.949854	1.39036	166.113	0.542563	0.123437	4.39547	1.10533e-05	0.000289621
WBGene00001226	eif-3.C	T23D8.4	153.793	142.887	23332.3	-0.148337	0.0337627	-4.39353	1.11523e-05	0.000291309
WBGene00008131	C47B2.2	C47B2.2	46.3271	41.8954	2644.01	-0.188691	0.0429552	-4.39273	1.11934e-05	0.000291904
WBGene00020195	T03G6.3	T03G6.3	20.77	25.2057	2206.05	0.245555	0.0559339	4.39009	1.13306e-05	0.000295
WBGene00000761	coq-1	C24A11.9	21.5657	18.7465	1689.29	-0.237752	0.0541825	-4.38799	1.14403e-05	0.000297375
WBGene00010813	pitp-1	M01F1.7	6.22584	7.65963	1315.78	0.266228	0.0606849	4.38706	1.14893e-05	0.000298162
WBGene00044321	mrps-30	B0511.8	56.1659	51.9106	4852.57	-0.153316	0.0349634	-4.38503	1.15967e-05	0.000300462
WBGene00044212	Y68A4A.13	Y68A4A.13	0.157197	0.78621	8.62308	3.05586	0.696992	4.38435	1.16333e-05	0.000300922
WBGene00008476	E03H4.8	E03H4.8	2.11593	3.50879	254.664	0.627522	0.143148	4.38372	1.16672e-05	0.000301312
WBGene00013735	Y111B2A.12	Y111B2A.12	24.9056	21.1953	1802.31	-0.268845	0.0613565	-4.38169	1.1776e-05	0.000303631
WBGene00006741	unc-1	K03E6.5	5.2262	7.17865	392.429	0.409609	0.0935133	4.38022	1.18561e-05	0.000305204
WBGene00044389	C27D6.12	C27D6.12	4.91331	7.08354	93.7784	0.646928	0.147774	4.37784	1.19864e-05	0.000308061
WBGene00045268	ttr-42	H01M10.3	32.4585	25.3609	705.983	-0.386831	0.0884247	-4.37469	1.21603e-05	0.000312029
WBGene00008365	D1046.4	D1046.4	1.60978	2.49398	203.341	0.58503	0.133825	4.37161	1.23332e-05	0.000315959
WBGene00012543	nkcc-1	Y37A1C.1	36.7204	32.822	6849.27	-0.174707	0.0399682	-4.37115	1.23595e-05	0.000316127
WBGene00008486	ugt-44	F01D4.2	4.10597	6.31598	492.312	0.57942	0.132607	4.36944	1.24565e-05	0.000318097
WBGene00020756	T24A6.20	T24A6.20	13.4293	10.552	662.232	-0.386521	0.0885302	-4.36598	1.26552e-05	0.000322144
WBGene00006915	vha-6	VW02B12L.1	97.6519	120.195	15561.3	0.261839	0.059968	4.36631	1.26365e-05	0.000322144
WBGene00008394	D1086.7	D1086.7	59.9074	77.1213	2808.98	0.32221	0.0739336	4.3581	1.31198e-05	0.00033344
WBGene00013021	ints-8	Y48G10A.4	15.3286	13.2496	2364.36	-0.250934	0.0575983	-4.35662	1.32086e-05	0.000335164
WBGene00006212	str-168	Y9C9A.6	0.946905	1.78759	86.4557	0.88762	0.203913	4.35295	1.34321e-05	0.000340293
WBGene00000788	cpz-1	F32B5.8	397.755	319.55	17342.6	-0.356364	0.0819383	-4.34918	1.3665e-05	0.000345648
WBGene00002083	inf-1	F57B9.6	438.3	409.595	36008	-0.147251	0.0338864	-4.34543	1.39004e-05	0.000351045
WBGene00022572	ZC239.14	ZC239.14	0.318039	0.823237	28.8191	1.2906	0.297151	4.34326	1.40384e-05	0.000353971
WBGene00019883	met-2	R05D3.11	32.5287	28.8031	6722.52	-0.215245	0.0495833	-4.34108	1.41781e-05	0.000356931
WBGene00016931	C54G6.2	C54G6.2	0.0913551	0.278785	14.7059	1.78415	0.411027	4.34072	1.42015e-05	0.000356957
WBGene00003153	mca-3	Y67D8C.10	68.1367	59.7924	14320.7	-0.212899	0.0490754	-4.33819	1.43658e-05	0.00036052
WBGene00001365	exc-4	Y105E8A.22	18.1868	15.421	908.119	-0.274155	0.0632082	-4.33733	1.44221e-05	0.000361366
WBGene00000181	ard-1	F01G4.2	176.939	165.696	8303.98	-0.138706	0.0320125	-4.33289	1.47167e-05	0.000368172
WBGene00022191	Y71H2B.1	Y71H2B.1	15.358	11.6721	387.663	-0.386355	0.0892563	-4.3286	1.50061e-05	0.000374825
WBGene00021676	pid-2	Y48G1C.1	23.9274	20.9253	1880.3	-0.243764	0.0563264	-4.3277	1.50674e-05	0.000375769
WBGene00015947	C18A11.1	C18A11.1	2.75611	4.56409	113.411	0.661539	0.153248	4.3168	1.58307e-05	0.000394189
WBGene00001158	ech-9	F01G10.3	0.970542	6.15813	308.379	2.61979	0.606989	4.31605	1.58848e-05	0.000394778
WBGene00001231	eif-3.H	C41D11.2	84.6175	76.88	6186.76	-0.18134	0.0420178	-4.31578	1.59037e-05	0.000394778
WBGene00016210	C29F5.1	C29F5.1	32.5191	39.599	2434.97	0.24369	0.0565235	4.31129	1.62303e-05	0.00040226
WBGene00011422	T04B2.3	T04B2.3	5.2766	7.37592	338.897	0.451971	0.104934	4.30718	1.65347e-05	0.000408537
WBGene00022258	Y73C8B.1	Y73C8B.1	1.72846	2.72654	117.645	0.599965	0.139288	4.30737	1.65207e-05	0.000408537
WBGene00008932	F18A11.5	F18A11.5	1.81156	3.09753	146.962	0.741472	0.172167	4.3067	1.6571e-05	0.000408802
WBGene00019057	F58F9.3	F58F9.3	3.72393	5.25851	249.024	0.499563	0.116114	4.30234	1.69002e-05	0.000416282
WBGene00009224	F28F8.7	F28F8.7	5.45265	4.45196	416.302	-0.316036	0.0735206	-4.29861	1.71876e-05	0.000422709
WBGene00044209	Y32F6A.6	Y32F6A.6	5.07703	7.26386	426.753	0.376896	0.0877094	4.2971	1.73049e-05	0.000424939
WBGene00007482	C09F12.2	C09F12.2	0.48913	1.08276	83.5338	1.16223	0.270494	4.29669	1.73364e-05	0.000425061
WBGene00013541	lonp-2	Y75B8A.4	4.13464	5.62098	611.036	0.416018	0.0968838	4.29398	1.75497e-05	0.00042963
WBGene00017892	F28B4.3	F28B4.3	40.049	35.1616	13396.8	-0.233224	0.054319	-4.2936	1.75801e-05	0.000429718
WBGene00019157	H05C05.1	H05C05.1	17.781	15.1426	2786.74	-0.279032	0.0650167	-4.2917	1.77314e-05	0.000432755
WBGene00012968	Y48A6B.7	Y48A6B.7	19.421	26.8486	722.841	0.4227	0.0985913	4.2874	1.8078e-05	0.00044054
WBGene00021934	cct-8	Y55F3AR.3	187.411	171.949	18565.9	-0.158187	0.0369012	-4.28678	1.81285e-05	0.000441099
WBGene00004304	ran-3	C26D10.1	125.176	115.589	13827.8	-0.157546	0.0367715	-4.28448	1.83169e-05	0.000445006
WBGene00002078	xpo-1	ZK742.1	96.0404	86.7839	19727.8	-0.184635	0.0431028	-4.28359	1.83902e-05	0.000446109
WBGene00012125	T28D6.5	T28D6.5	5.14156	6.77992	887.838	0.370503	0.0865573	4.28043	1.8653e-05	0.000451798
WBGene00012348	pptr-1	W08G11.4	31.843	28.3404	4301.48	-0.208911	0.0488856	-4.27346	1.92462e-05	0.000465461
WBGene00002037	hum-4	F46C3.3	7.11368	8.37629	1593.95	0.184778	0.0432589	4.27145	1.94208e-05	0.000468975
WBGene00044301	lgc-28	D2062.12	1.57515	2.5787	148.825	0.613453	0.143658	4.27022	1.9528e-05	0.000470852
WBGene00000379	cct-4	K01C8.10	209.188	#DIV/0!	20039.7	-0.127667	0.0298997	-4.26984	1.9561e-05	0.000470936
WBGene00003097	lys-8	C17G10.5	88.5821	109.689	5005.17	0.265877	0.062317	4.26653	1.9854e-05	0.000477273
WBGene00018424	pgph-2	F44E7.2	15.2832	11.4296	905.171	-0.456158	0.106936	-4.2657	1.9928e-05	0.000478332
WBGene00013250	Y57A10A.5	Y57A10A.5	7.1149	5.99789	704.01	-0.295644	0.0693173	-4.26509	1.99824e-05	0.000478919
WBGene00000111	alh-5	T08B1.3	4.18065	6.16709	377.99	0.536265	0.125792	4.26309	2.01618e-05	0.000482496
WBGene00004145	pqn-62	T03G11.1	1.33914	1.97868	381.768	0.517951	0.121613	4.259	2.05347e-05	0.000490685
WBGene00013742	sas-1	Y111B2A.24	14.7363	12.1306	1318.86	-0.305286	0.0716973	-4.25798	2.06281e-05	0.00049166
WBGene00020188	T03F1.6	T03F1.6	1.21099	1.90824	96.266	0.629917	0.147941	4.25788	2.0637e-05	0.00049166
WBGene00013808	sfa-1	Y116A8C.32	48.9628	44.1549	5857.52	-0.187592	0.044097	-4.25408	2.09912e-05	0.000499353
WBGene00000675	col-101	K02D7.3	556.904	499.929	29211.5	-0.194218	0.0456825	-4.25147	2.12367e-05	0.000504443
WBGene00022644	dod-19	ZK6.10	37.4055	66.3468	3704.39	0.796947	0.187492	4.25056	2.13232e-05	0.00050466
WBGene00019208	lips-14	H17B01.3	0.742165	0.185026	33.4394	-2.04895	0.482061	-4.25038	2.13405e-05	0.00050466
WBGene00022647	slc-17.1	ZK54.1	4.93969	6.41219	496.4	0.322612	0.0758915	4.25097	2.12848e-05	0.00050466
WBGene00003687	nhr-97	H27C11.1	26.1435	31.069	3303.36	0.217199	0.0511985	4.24229	2.21254e-05	0.000522448
WBGene00019579	oac-57	K09E10.1	2.77975	5.03543	73.252	0.753323	0.177632	4.24091	2.22612e-05	0.000524104
WBGene00006929	vit-5	C04F6.1	1948.15	1658.58	450523	-0.28141	0.0663539	-4.24104	2.22485e-05	0.000524104
WBGene00001747	gsp-1	F29F11.6	123.428	114.545	11118.5	-0.14815	0.0349472	-4.23924	2.24282e-05	0.00052716
WBGene00016326	ubr-1	C32E8.11	22.093	19.25	7272.89	-0.240376	0.0567065	-4.23895	2.24569e-05	0.00052716
WBGene00002007	hsp-3	C15H9.6	266.277	302.815	33940.9	0.150067	0.0354174	4.23711	2.26412e-05	0.000530707
WBGene00017435	F13H8.2	F13H8.2	35.4952	32.898	5568.25	-0.150531	0.0355307	-4.23664	2.26888e-05	0.000531044
WBGene00016670	ilys-3	C45G7.3	0.486957	1.73336	26.5938	1.7837	0.421083	4.23598	2.27558e-05	0.000531835
WBGene00022463	elpc-1	Y110A7A.16	34.7657	32.0785	6973.07	-0.153319	0.0361974	-4.23563	2.27911e-05	0.000531881
WBGene00010064	F54F7.2	F54F7.2	4.95399	6.59303	367.792	0.371786	0.0878544	4.23184	2.31788e-05	0.00054014
WBGene00003905	pad-1	Y18D10A.13	13.5173	11.7315	5179.46	-0.247163	0.0584177	-4.23096	2.32692e-05	0.000541458
WBGene00021928	Y55F3AM.11	Y55F3AM.11	3.66181	5.78099	262.904	0.61473	0.145338	4.22965	2.34053e-05	0.000543834
WBGene00018901	slc-25A18.2	F55G1.5	19.2122	16.7193	1033.92	-0.255695	0.0604605	-4.22913	2.34596e-05	0.000544304
WBGene00004114	pqn-25	D1044.3	1.23309	2.09561	183.956	0.750067	0.1774	4.22812	2.3565e-05	0.000545167
WBGene00020962	W02H5.8	W02H5.8	13.9634	18.3919	1603.42	0.357891	0.0846407	4.22836	2.35405e-05	0.000545167
WBGene00019273	H43E16.1	H43E16.1	2.07347	3.25028	521.662	0.616842	0.146079	4.22265	2.41443e-05	0.00055776
WBGene00007813	jmjd-3.3	C29F7.6	0.809527	1.23431	155.107	0.564834	0.133802	4.22142	2.42768e-05	0.000560013
WBGene00021857	iffb-1	Y54F10BM.2	85.9859	77.9635	15845.2	-0.181318	0.0429624	-4.22039	2.43879e-05	0.000561766
WBGene00007808	best-7	C29F4.2	5.26619	7.47655	604.362	0.492341	0.116674	4.21979	2.44526e-05	0.000562444
WBGene00007784	ruvb-1	C27H6.2	109.223	103.351	9826.98	-0.120729	0.0286149	-4.21912	2.4526e-05	0.000562515
WBGene00012989	Y48C3A.5	Y48C3A.5	1.47619	2.12779	169.058	0.48576	0.115128	4.21929	2.45068e-05	0.000562515
WBGene00004235	ptr-21	Y65B4BR.3	9.92839	12.6099	1988.24	0.304303	0.072135	4.21852	2.45907e-05	0.000563191
WBGene00016542	C39H7.4	C39H7.4	8.14255	10.0065	620.835	0.27727	0.0657648	4.21609	2.48572e-05	0.00056848
WBGene00008979	slc-25A18.1	F20D1.9	35.8446	42.4262	2351.8	0.19381	0.0459886	4.21431	2.50543e-05	0.000572169
WBGene00019715	M01G5.1	M01G5.1	33.7355	30.2157	4736.37	-0.197143	0.0467865	-4.21368	2.51242e-05	0.000572947
WBGene00008628	ttr-21	F09F3.6	1.87001	2.9479	175.4	0.621559	0.147548	4.21259	2.52461e-05	0.000574907
WBGene00008887	tbcd-1	F16D3.4	36.4261	33.0358	7325.81	-0.179937	0.042718	-4.21221	2.52882e-05	0.000575045
WBGene00013549	Y75B8A.13	Y75B8A.13	9.54747	8.0319	2044.6	-0.28045	0.0666638	-4.20693	2.58866e-05	0.000587818
WBGene00002067	ifp-1	C43C3.1	7.96286	11.5501	1328.03	0.497857	0.118353	4.20656	2.59292e-05	0.00058795
WBGene00016158	ari-1.1	C27A12.8	33.23	30.0863	3200.03	-0.188123	0.0447353	-4.20525	2.60798e-05	0.000590526
WBGene00018986	cdo-1	F56F10.3	10.8131	13.7404	583.289	0.336946	0.0801643	4.20319	2.63179e-05	0.000595074
WBGene00004173	pqn-94	ZC15.8	10.2021	16.4708	332.497	0.705076	0.167862	4.20034	2.66514e-05	0.000601764
WBGene00020251	camt-1	T05C1.4	9.16987	12.125	1218.11	0.247065	0.0588926	4.19519	2.72646e-05	0.000614742
WBGene00003801	npp-15	C29E4.4	36.143	30.9865	6377.6	-0.259944	0.0619866	-4.19355	2.74622e-05	0.000618326
WBGene00016332	C32F10.4	C32F10.4	10.7935	13.4915	670.303	0.291901	0.069618	4.1929	2.75415e-05	0.000619239
WBGene00023191	Y73B3A.17	Y73B3A.17	4.96551	4.10425	982.602	-0.298786	0.0712716	-4.19222	2.76237e-05	0.000620214
WBGene00007919	cup-16	C34C6.7	1.47344	2.40477	138.712	0.717517	0.171191	4.19133	2.77322e-05	0.000620906
WBGene00004154	pqn-72	W01B11.5	1.94644	2.72873	230.839	0.447237	0.106705	4.19135	2.77305e-05	0.000620906
WBGene00077593	C49G7.12	C49G7.12	0.632237	1.61493	56.2308	1.38079	0.329559	4.18981	2.7919e-05	0.000623456
WBGene00006961	xnp-1	B0041.7	35.0002	31.4891	7920.68	-0.192515	0.0459489	-4.18977	2.79241e-05	0.000623456
WBGene00020016	lipl-3	R11G11.14	0.144102	0.523529	22.7067	2.02019	0.482604	4.18601	2.83895e-05	0.000631521
WBGene00022515	ttr-48	ZC64.2	39.1133	47.9898	1441.13	0.245291	0.0585989	4.18594	2.83993e-05	0.000631521
WBGene00013825	Y116F11B.9	Y116F11B.9	0.0547375	0.204604	9.9394	2.21415	0.528954	4.1859	2.84038e-05	0.000631521
WBGene00021425	ppgn-1	Y38F2AR.7	26.999	25.0478	3381.84	-0.152069	0.0363387	-4.18477	2.85457e-05	0.000633794
WBGene00017362	F10G2.1	F10G2.1	30.1863	36.8438	1400.26	0.26233	0.062699	4.18396	2.86479e-05	0.000635182
WBGene00010281	F58G11.3	F58G11.3	48.7842	42.1147	5537.48	-0.249013	0.0595662	-4.18043	2.90958e-05	0.000644217
WBGene00008644	F10C2.3	F10C2.3	2.94163	1.88713	192.736	-0.836617	0.200149	-4.17998	2.91539e-05	0.000644613
WBGene00000277	cab-1	C23H4.1	27.8113	33.3989	3142.52	0.218921	0.0523952	4.17827	2.93737e-05	0.000648575
WBGene00013594	Y87G2A.2	Y87G2A.2	9.70905	13.1732	638.972	0.409051	0.0979738	4.1751	2.97853e-05	0.000656755
WBGene00009483	F36G3.2	F36G3.2	13.1438	16.1919	890.981	0.269415	0.0645515	4.17364	2.99772e-05	0.000660077
WBGene00014053	ZK669.3	ZK669.3	15.9371	21.1204	717.032	0.366174	0.0877866	4.17119	3.03012e-05	0.000666293
WBGene00011894	ttr-23	T21C9.8	0.486921	1.51026	34.7428	1.65252	0.39623	4.17062	3.03775e-05	0.000666736
WBGene00044488	Y54G2A.45	Y54G2A.45	7.5883	10.4793	469.83	0.397237	0.0952513	4.17041	3.04047e-05	0.000666736
WBGene00004782	set-2	C26E6.9	22.9946	20.0861	5378.87	-0.234538	0.0562532	-4.16932	3.05507e-05	0.000669019
WBGene00008681	scrm-4	F11A6.2	2.73561	3.8859	140.112	0.666797	0.160196	4.16239	3.14935e-05	0.000688721
WBGene00011580	ddx-19	T07D4.4	74.6899	69.808	12089.4	-0.139991	0.0336421	-4.16119	3.16588e-05	0.000691389
WBGene00001623	glt-5	Y53C12A.2	0.847979	1.32428	100.84	0.599003	0.143994	4.15992	3.1836e-05	0.000694312
WBGene00022048	fln-1	Y66H1B.2	149.542	141.278	39502.9	-0.146197	0.0351649	-4.15747	3.21787e-05	0.00070083
WBGene00012555	npp-25	Y37D8A.17	26.0118	21.3329	1213.88	-0.319358	0.0768818	-4.15389	3.26873e-05	0.000710939
WBGene00001814	haf-4	W04C9.1	17.8046	21.2597	2581.34	0.226283	0.0545182	4.15059	3.31619e-05	0.00072028
WBGene00000414	cec-1	ZK1236.2	22.7235	26.7975	1616.03	0.193545	0.0466409	4.14969	3.32925e-05	0.000722136
WBGene00022635	ZC581.9	ZC581.9	1.17471	1.79977	207.699	0.547161	0.131875	4.14908	3.33814e-05	0.000723084
WBGene00013431	ceh-92	Y66D12A.5	19.9227	17.6494	2381.72	-0.214239	0.0516537	-4.14761	3.35967e-05	0.000725778
WBGene00011605	sftb-1	T08A11.2	50.0719	45.0546	11102.8	-0.185597	0.0447462	-4.14778	3.35719e-05	0.000725778
WBGene00016027	C23H5.8	C23H5.8	61.0009	50.7536	2204.19	-0.309947	0.0747644	-4.14564	3.38861e-05	0.000731043
WBGene00012730	xrn-1	Y39G8C.1	18.0965	15.7306	4447.14	-0.247495	0.0597206	-4.14421	3.40985e-05	0.000734635
WBGene00014046	clec-60	ZK666.6	0.0638429	0.300052	12.4488	2.47569	0.597451	4.14376	3.41656e-05	0.00073509
WBGene00006383	taf-2	Y37E11B.4	10.6124	9.00168	1968.23	-0.289234	0.069817	-4.14275	3.43172e-05	0.000737359
WBGene00012557	Y37D8A.19	Y37D8A.19	292.984	345.803	7966.9	0.196701	0.047489	4.14203	3.44248e-05	0.000738678
WBGene00016460	C35E7.8	C35E7.8	13.9175	11.7992	905.334	-0.270977	0.0654496	-4.14025	3.46934e-05	0.000743444
WBGene00016020	sptl-1	C23H3.4	107.736	124.815	9678.72	0.173475	0.0419287	4.13738	3.51292e-05	0.000751774
WBGene00009515	clec-170	F38A1.1	7.09649	9.57969	715.055	0.39143	0.0946396	4.136	3.53406e-05	0.000755286
WBGene00013355	gck-3	Y59A8B.23	35.5104	31.8851	3343	-0.174097	0.0421104	-4.13431	3.56028e-05	0.000759874
WBGene00195063	coa-1	Y38C1AA.14	36.8236	31.8576	967.137	-0.243904	0.0590121	-4.13312	3.57878e-05	0.000762805
WBGene00005010	spr-5	Y40B1B.6	32.8496	29.7769	4358.1	-0.181593	0.0439448	-4.1323	3.59154e-05	0.000764506
WBGene00020171	T02H6.1	T02H6.1	35.2339	30.7644	3251.4	-0.232256	0.0562216	-4.13109	3.61053e-05	0.000767525
WBGene00013606	cand-1	Y102A5A.1	43.0248	36.9829	9343.05	-0.251947	0.0610338	-4.12799	3.65951e-05	0.000776905
WBGene00000378	cct-2	T21B10.7	228.936	218.093	22440.3	-0.112181	0.0271802	-4.12731	3.67026e-05	0.000778154
WBGene00004157	pqn-75	W03D2.1	5.79835	8.63077	576.755	0.551901	0.133847	4.12339	3.73343e-05	0.000790499
WBGene00019605	ctsa-4.1	K10B2.2	10.6678	13.8058	1063.44	0.316254	0.0767049	4.123	3.73974e-05	0.000790787
WBGene00006463	nduf-2.2	T26A5.3	92.695	86.2203	7318.02	-0.148055	0.0359262	-4.12109	3.77091e-05	0.000796325
WBGene00010379	H12D21.3	H12D21.3	1.3365	0.359157	17.9386	-1.67866	0.40766	-4.11779	3.82518e-05	0.000806719
WBGene00011181	R09H10.3	R09H10.3	25.9516	32.4018	818.511	0.299296	0.0727206	4.1157	3.86002e-05	0.000812995
WBGene00000089	aex-6	Y87G2A.4	3.23968	4.56625	206.705	0.448222	0.108923	4.11505	3.871e-05	0.000814234
WBGene00007973	C36B1.6	C36B1.6	1.42897	2.49256	73.2723	0.734205	0.178495	4.11331	3.90033e-05	0.000819325
WBGene00018341	F42A10.5	F42A10.5	142.48	133.486	11160.2	-0.135453	0.0329418	-4.11188	3.92442e-05	0.000823304
WBGene00020237	phat-4	T05B4.3	5.81716	12.5124	424.131	1.05161	0.256266	4.10359	4.06785e-05	0.000851981
WBGene00004371	rig-4	Y42H9B.2	6.73361	5.38466	2402.51	-0.364598	0.0888593	-4.1031	4.07655e-05	0.000851981
WBGene00015577	ugt-64	C07G3.9	14.2434	19.1707	1435.66	0.396814	0.0967116	4.10307	4.0771e-05	0.000851981
WBGene00020921	W01C8.5	W01C8.5	17.8019	22.5157	1190.28	0.262051	0.0639508	4.09769	4.17295e-05	0.000870872
WBGene00000882	cyn-6	F42G9.2	13.8154	11.0983	467.277	-0.341463	0.0833628	-4.0961	4.20167e-05	0.000875589
WBGene00013394	ule-5	Y62H9A.6	386.767	443.373	13868.4	0.157422	0.0384348	4.09583	4.20651e-05	0.000875589
WBGene00236808	C54G6.8	C54G6.8	0.946433	1.94314	51.1268	1.09478	0.267345	4.095	4.22161e-05	0.00087759
WBGene00010732	K10C3.5	K10C3.5	26.8287	24.5394	3908.61	-0.170665	0.0416847	-4.09419	4.2364e-05	0.000879521
WBGene00001819	haf-9	ZK484.2	20.771	26.0219	3209.41	0.280042	0.068411	4.09353	4.24861e-05	0.000880911
WBGene00012665	pph-5	Y39B6A.2	39.4298	34.0399	3377.2	-0.202661	0.0495765	-4.08785	4.35391e-05	0.000901575
WBGene00012982	jmjd-2	Y48B6A.11	12.3738	10.6625	1902.17	-0.263489	0.0644876	-4.08589	4.39076e-05	0.000908029
WBGene00009380	F34H10.3	F34H10.3	8.29582	10.4569	682.701	0.279409	0.0684077	4.08447	4.41768e-05	0.000912417
WBGene00020579	T19D12.4	T19D12.4	7.32198	9.50968	1367.74	0.334324	0.0818726	4.08347	4.43684e-05	0.000915192
WBGene00219413	Y38F2AL.12	Y38F2AL.12	1.37244	0.39675	26.1183	-1.26529	0.309933	-4.08248	4.4558e-05	0.000917919
WBGene00003670	nhr-80	H10E21.3	8.54774	10.94	797.532	0.312772	0.0766224	4.082	4.46501e-05	0.00091863
WBGene00016317	C32D5.10	C32D5.10	30.4803	27.5359	3703.57	-0.190875	0.0467746	-4.08073	4.48941e-05	0.000921998
WBGene00008091	C44F1.1	C44F1.1	2.65423	3.45547	382.265	0.353508	0.086642	4.0801	4.5016e-05	0.000921998
WBGene00023069	rncs-1	F55A4.9	41.8045	55.1961	1811.37	0.338355	0.0829311	4.07995	4.50445e-05	0.000921998
WBGene00013106	set-26	Y51H4A.12	14.0036	11.9935	3328.79	-0.26165	0.0641231	-4.08043	4.4953e-05	0.000921998
WBGene00017473	F14H12.6	F14H12.6	1.50713	0.68729	33.5951	-1.13101	0.277395	-4.07728	4.55661e-05	0.000929107
WBGene00015297	sco-1	C01F1.2	35.384	32.1235	2471.37	-0.168506	0.0413241	-4.07768	4.54872e-05	0.000929107
WBGene00004779	ser-4	Y22D7AR.13	1.08653	1.66959	109.792	0.539778	0.132385	4.07735	4.55521e-05	0.000929107
WBGene00020970	W03A5.6	W03A5.6	18.7073	15.5596	917.875	-0.300299	0.0736576	-4.07696	4.56276e-05	0.000929175
WBGene00022047	Y66H1A.5	Y66H1A.5	21.8096	26.3445	1036.75	0.259474	0.0636608	4.07589	4.58385e-05	0.000932282
WBGene00016652	got-2.1	C44E4.3	67.5238	62.4234	4793.37	-0.15079	0.037005	-4.07485	4.60441e-05	0.000935275
WBGene00006910	vha-1	R10E11.8	256.28	289.877	11748.9	0.137906	0.033861	4.07272	4.64665e-05	0.000942656
WBGene00012747	Y40H7A.10	Y40H7A.10	42.6928	36.3573	2233.58	-0.2765	0.0679102	-4.07155	4.67015e-05	0.000946224
WBGene00001694	grd-5	F41E6.2	132.656	152.997	3942.38	0.173298	0.042574	4.07051	4.69107e-05	0.000948666
WBGene00045062	Y38H8A.8	Y38H8A.8	1.12553	1.72161	149.6	0.61271	0.15053	4.07036	4.69407e-05	0.000948666
WBGene00006964	xrn-2	Y48B6A.3	51.074	47.0664	7286.83	-0.169167	0.041564	-4.07003	4.70077e-05	0.00094882
WBGene00018898	F55F10.1	F55F10.1	32.5034	26.7069	16370.1	-0.283067	0.0695721	-4.06868	4.72793e-05	0.000951233
WBGene00013668	slc-30A5	Y105E8A.3	45.7986	42.9899	6039.84	-0.129135	0.0317434	-4.06807	4.74034e-05	0.000951233
WBGene00007686	tomm-40	C18E9.6	129.777	119.995	8763.73	-0.157217	0.0386451	-4.06821	4.73747e-05	0.000951233
WBGene00006845	unc-122	F11C3.2	1.08705	1.6422	139.6	0.613365	0.150779	4.06797	4.74248e-05	0.000951233
WBGene00021079	W08A12.2	W08A12.2	9.69772	14.2627	269.814	0.449491	0.110465	4.06908	4.71996e-05	0.000951233
WBGene00020878	T28A11.16	T28A11.16	1.69752	2.98338	105.436	0.702795	0.172846	4.06602	4.7822e-05	0.000957998
WBGene00002000	hrpr-1	F58D5.1	185.095	169.897	22414	-0.162798	0.0400621	-4.06364	4.83131e-05	0.000966624
WBGene00021531	Y42G9A.1	Y42G9A.1	1.82527	2.76182	141.927	0.559908	0.137872	4.06107	4.88475e-05	0.000976095
WBGene00001627	gly-2	C55B7.2	4.58783	5.8441	580.991	0.301066	0.0741701	4.05913	4.92564e-05	0.000983038
WBGene00001243	elo-5	F41H10.7	248.72	304.442	13311.7	0.247038	0.0608776	4.05795	4.95062e-05	0.00098679
WBGene00019511	lido-8	K08A2.1	29.9723	36.9597	2435.04	0.25834	0.0636706	4.05745	4.9611e-05	0.000987649
WBGene00011407	ppat-1	T04A8.5	6.35401	8.36062	610.957	0.337906	0.0833325	4.05492	5.01521e-05	0.000997178
WBGene00022499	set-30	ZC8.3	5.55772	7.15804	620.515	0.323813	0.0798802	4.05374	5.04061e-05	0.00100098
WBGene00019645	swt-7	K11D12.5	34.6302	47.6954	1755.62	0.423674	0.104526	4.0533	5.0501e-05	0.00100162
WBGene00009342	fasn-1	F32H2.5	40.0529	36.0821	16930.6	-0.190312	0.0469957	-4.04956	5.13133e-05	0.00101647
WBGene00017979	F32B5.6	F32B5.6	19.9215	17.4837	1647.36	-0.220514	0.0544708	-4.04829	5.15937e-05	0.00102076
WBGene00000418	ced-4	C35D10.9	20.1346	18.1603	1940.59	-0.180434	0.0446073	-4.04494	5.23368e-05	0.00103419
WBGene00010348	H01G02.1	H01G02.1	35.9463	44.5481	1223.26	0.277265	0.0685698	4.04354	5.26498e-05	0.00103653
WBGene00005832	srw-85	C25F9.1	0.0210136	0.25797	5.80431	4.15281	1.02699	4.04369	5.26166e-05	0.00103653
WBGene00020302	T07D1.3	T07D1.3	0.106038	0.488757	9.34292	2.71296	0.670883	4.04387	5.25761e-05	0.00103653
WBGene00012802	set-25	Y43F4B.3	4.56897	3.709	532.631	-0.359682	0.0890669	-4.03834	5.38316e-05	0.00105849
WBGene00001784	gst-36	R07B1.4	29.881	36.0793	1293.69	0.23592	0.0584243	4.03805	5.38984e-05	0.0010585
WBGene00020294	T06F4.1	T06F4.1	2.9532	4.11099	242.773	0.449624	0.111453	4.03419	5.47909e-05	0.00107471
WBGene00020968			20.0987	17.3617	1637.09	-0.226838	0.0562333	-4.03386	5.48676e-05	0.00107489
WBGene00016266	idhg-2	C30F12.7	16.7262	20.1374	1414.3	0.222722	0.0552487	4.03127	5.54759e-05	0.00108548
WBGene00016269	C30G4.4	C30G4.4	5.97717	7.77456	394.279	0.356388	0.088434	4.02999	5.57796e-05	0.00109009
WBGene00016977	akap-1	C56G2.1	78.6379	70.468	14966.5	-0.204308	0.0507263	-4.02766	5.63346e-05	0.00109825
WBGene00021644	Y47G6A.18	Y47G6A.18	29.0663	25.8078	1890.08	-0.219863	0.0545881	-4.02767	5.63332e-05	0.00109825
WBGene00013647	Y105C5B.5	Y105C5B.5	99.5084	124.849	2499.67	0.29251	0.072665	4.02546	5.68648e-05	0.00110724
WBGene00219274	T25G12.13	T25G12.13	0.699633	1.53124	62.0261	1.02042	0.25357	4.02421	5.71666e-05	0.00111176
WBGene00019894	R05F9.11	R05F9.11	10.2176	8.75015	852.706	-0.267383	0.0664513	-4.02375	5.72789e-05	0.00111259
WBGene00009057	cept-1	F22E10.5	42.9782	50.4196	3564.62	0.19982	0.0496641	4.02344	5.73542e-05	0.0011127
WBGene00016884	C52E2.5	C52E2.5	0.670425	1.14162	92.9834	0.793828	0.197377	4.02188	5.77345e-05	0.00111614
WBGene00019168	H06I04.3	H06I04.3	96.2049	86.7021	13293.4	-0.182027	0.0452594	-4.02186	5.77409e-05	0.00111614
WBGene00002189	kin-1	ZK909.2	33.4263	39.3647	2952.2	0.194925	0.048461	4.02231	5.76307e-05	0.00111614
WBGene00013766	prmt-1	Y113G7B.17	544.627	520.227	35446.3	-0.11238	0.0279548	-4.02007	5.81804e-05	0.00112328
WBGene00020862	fip-2	T27E4.4	39.4923	49.6724	971.48	0.286774	0.0713698	4.01814	5.86583e-05	0.00113114
WBGene00013882	msa-1	ZC410.5	13.4919	10.4726	425.499	-0.446883	0.111305	-4.01493	5.94623e-05	0.00114526
WBGene00003093	lys-4	F58B3.1	127.3	311.893	8386.59	1.2545	0.312624	4.01281	6.00002e-05	0.00115284
WBGene00011831	T19B10.2	T19B10.2	6.84307	10.2575	545.715	0.569575	0.141937	4.01287	5.99844e-05	0.00115284
WBGene00008626	nlp-79	F09E8.8	1.33026	0.7293	28.4746	-1.10617	0.275705	-4.01217	6.01634e-05	0.00115459
WBGene00004057	pmk-3	F42G8.4	6.66114	8.43969	738.564	0.28532	0.0712316	4.00552	6.18807e-05	0.00118612
WBGene00008569	fbxa-101	F08A8.7	32.341	28.8398	1862.56	-0.212489	0.0530843	-4.00287	6.2579e-05	0.00119807
WBGene00018210	F39G3.5	F39G3.5	5.5224	7.35892	313.497	0.351495	0.0878381	4.00163	6.29087e-05	0.00120294
WBGene00002997	lin-8	B0454.1	7.92346	6.19513	549.357	-0.368472	0.0921028	-4.00067	6.31646e-05	0.00120639
WBGene00020881	T28A11.19	T28A11.19	0.557813	1.2374	32.7446	1.12935	0.282499	3.99771	6.39569e-05	0.00122007
WBGene00022859			4.50867	5.6199	506.33	0.328803	0.0822599	3.99713	6.41155e-05	0.00122163
WBGene00077701	poml-3	E01A2.10	7.26393	9.33681	540.156	0.336684	0.0842499	3.99625	6.43527e-05	0.00122469
WBGene00006789	unc-54	F11C3.3	510.361	448.674	156653	-0.225133	0.0563574	-3.99473	6.47679e-05	0.00123113
WBGene00000374	cyp-31A1	C01F6.3	6.97549	8.5123	591.923	0.250185	0.0626864	3.99105	6.57817e-05	0.00124846
WBGene00002080	xpo-3	C49H3.10	35.2116	31.1925	6169.24	-0.217381	0.0544698	-3.99085	6.58359e-05	0.00124846
WBGene00013874	cest-2.2	ZC376.2	8.19526	10.8961	1038.93	0.401604	0.10066	3.98973	6.61484e-05	0.0012529
WBGene00008848	inft-2	F15B9.4	21.0494	18.8992	3985.96	-0.202057	0.050653	-3.98905	6.63385e-05	0.00125501
WBGene00010420	mcrs-1	H28O16.2	35.302	31.2871	2758.75	-0.219072	0.0549256	-3.98852	6.64875e-05	0.00125635
WBGene00003794	npp-8	Y41D4B.19	50.9677	42.4085	6402.92	-0.3297	0.0826811	-3.98761	6.67411e-05	0.00125965
WBGene00009903	F49E12.10	F49E12.10	0.336284	0.830748	31.6191	1.29808	0.325713	3.98534	6.73837e-05	0.00127028
WBGene00007848	cytb-5.1	C31E10.7	116.671	138.53	3692.67	0.211946	0.0532013	3.98386	6.78052e-05	0.00127672
WBGene00022592	klu-2	ZC328.2	2.80684	4.23037	349.189	0.45879	0.115207	3.9823	6.82515e-05	0.00128361
WBGene00021465	ekl-7	Y39G10AR.7	20.409	17.0233	1776.69	-0.303739	0.0762849	-3.98164	6.844e-05	0.00128564
WBGene00009918	gcsh-2	F52A8.5	94.9882	88.7188	2934.63	-0.148852	0.0373928	-3.98076	6.86953e-05	0.00128892
WBGene00000381	cct-6	F01F1.8	211.135	198	20702.2	-0.132741	0.0333746	-3.9773	6.9702e-05	0.00130628
WBGene00007366	C06B3.7	C06B3.7	0.069091	0.293331	9.28157	2.45678	0.617899	3.97602	7.0078e-05	0.00131179
WBGene00006927	vit-3	F59D8.1	1056.21	877.817	292961	-0.316244	0.079578	-3.97402	7.06706e-05	0.00132133
WBGene00015497	nhr-76	C05G6.1	15.6073	12.7579	1214.98	-0.337723	0.0850091	-3.97279	7.10354e-05	0.0013266
WBGene00022378	Y94H6A.5	Y94H6A.5	28.7046	25.1648	3219.95	-0.224799	0.056596	-3.972	7.12727e-05	0.00132948
WBGene00012280	W05E10.1	W05E10.1	2.58678	3.41663	262.68	0.391993	0.0987469	3.96967	7.19717e-05	0.00134095
WBGene00010964	ctc-1	MTCE.26	2039.45	1705.99	160148	-0.298375	0.0751795	-3.96883	7.22261e-05	0.00134413
WBGene00001744	gars-1	T10F2.1	103.747	97.607	12382.3	-0.130108	0.0327855	-3.96848	7.23322e-05	0.00134454
WBGene00021813	Y53G8AR.6	Y53G8AR.6	49.5362	44.8328	3347.13	-0.17899	0.0451124	-3.96764	7.25879e-05	0.00134772
WBGene00017578	drl-1	F18F11.5	4.37637	5.34594	523.346	0.265723	0.0669915	3.96653	7.29279e-05	0.00135067
WBGene00004796	sid-2	ZK520.2	7.86739	10.4645	501.871	0.377279	0.0951214	3.96629	7.30003e-05	0.00135067
WBGene00021828	Y54E10A.6	Y54E10A.6	26.8955	23.8527	2861.27	-0.213439	0.0538082	-3.96666	7.28864e-05	0.00135067
WBGene00015113	B0281.6	B0281.6	0.12039	0.262573	8.08534	2.20322	0.555857	3.96364	7.38157e-05	0.00136416
WBGene00019232	ugt-13	H23N18.1	5.97259	8.69259	664.837	0.494071	0.124659	3.96337	7.38996e-05	0.00136416
WBGene00006518	bckd-1B	F27D4.5	113.335	106.256	8028.32	-0.131183	0.0331035	-3.9628	7.40763e-05	0.00136531
WBGene00019479	K07C11.7	K07C11.7	15.6636	19.7176	1233.43	0.288274	0.0727547	3.96227	7.42408e-05	0.00136531
WBGene00044698	K09F5.6	K09F5.6	0.802108	1.1198	164.271	0.503595	0.127097	3.9623	7.42313e-05	0.00136531
WBGene00021799	Y53G8AL.1	Y53G8AL.1	0.313426	0.497136	71.7352	0.664161	0.16763	3.96207	7.4304e-05	0.00136531
WBGene00020576	T19D12.1	T19D12.1	7.15577	8.99771	2544.99	0.302231	0.0763303	3.95951	7.51022e-05	0.0013784
WBGene00020182	ugt-53	T03D3.1	1.54703	0.914359	104.36	-0.738332	0.186536	-3.95812	7.55414e-05	0.00138487
WBGene00016422	noah-1	C34G6.6	1.10609	0.813284	189.814	-0.469228	0.118572	-3.95732	7.57947e-05	0.00138792
WBGene00021984	Y59C2A.1	Y59C2A.1	6.73799	8.44186	604.038	0.275365	0.0695982	3.95649	7.60598e-05	0.00139118
WBGene00000608	col-19	ZK1193.1	2233.45	2499.54	122851	0.126597	0.0320006	3.95609	7.6186e-05	0.0013919
WBGene00009428	F35E12.4	F35E12.4	0.900081	0.515356	50.3267	-0.884973	0.223757	-3.95507	7.65137e-05	0.00139629
WBGene00008399	D2005.4	D2005.4	26.0447	23.7581	4522.52	-0.17518	0.0443034	-3.95408	7.68282e-05	0.00140043
WBGene00017302	F09F7.5	F09F7.5	8.20393	10.0571	917.794	0.259007	0.065513	3.95352	7.7011e-05	0.00140216
WBGene00003134	mat-3	F10C5.1	32.6071	29.356	3483.15	-0.190579	0.0482775	-3.94757	7.89499e-05	0.00143583
WBGene00018362	ppm-1.G	F42G9.1	140.399	129.648	13913	-0.151851	0.038478	-3.94643	7.93245e-05	0.001441
WBGene00012757	Y41C4A.11	Y41C4A.11	3.85924	9.1036	451.012	1.1512	0.291728	3.94615	7.94183e-05	0.00144107
WBGene00008311	rskn-2	C54G4.1	17.9699	20.1672	2874.76	0.140747	0.0356716	3.94562	7.95946e-05	0.00144263
WBGene00012697	mrps-35	Y39B6A.39	37.9532	34.5361	3183.03	-0.169874	0.0430579	-3.94524	7.97199e-05	0.00144326
WBGene00007789	C28A5.2	C28A5.2	13.4662	12.0178	2641.26	-0.194247	0.0492529	-3.94387	8.01782e-05	0.00144992
WBGene00000915	hsp-90	C47E8.5	1389.42	1274.36	156556	-0.160389	0.0406816	-3.94255	8.06205e-05	0.00145463
WBGene00015326	ivd-1	C02B10.1	159.394	147.753	15408.1	-0.14981	0.037996	-3.94278	8.0542e-05	0.00145463
WBGene00018151	F37C12.3	F37C12.3	139.492	125.65	4313.72	-0.193775	0.0491537	-3.94224	8.07251e-05	0.00145487
WBGene00012364	zmp-4	W09D12.1	20.9416	25.0847	1876.32	0.230114	0.0583872	3.94117	8.10849e-05	0.00145971
WBGene00044638	F23A7.8	F23A7.8	580.074	453.213	5272.17	-0.404879	0.102741	-3.94076	8.12237e-05	0.00146057
WBGene00020935	fnci-1	W02D3.10	17.0619	14.9018	3945.27	-0.229533	0.0582964	-3.93735	8.23867e-05	0.00147981
WBGene00016848	klo-1	C50F7.10	6.60175	8.35193	583.037	0.304044	0.0772457	3.93607	8.28276e-05	0.00148606
WBGene00006647	tsr-1	F53G2.6	8.66837	7.4047	1410.99	-0.259828	0.0660917	-3.93133	8.44779e-05	0.00151397
WBGene00010059	F54E4.3	F54E4.3	5.38964	7.2591	497.741	0.401809	0.102216	3.93097	8.46022e-05	0.0015145
WBGene00003482	mua-3	K08E5.3	10.8069	9.67192	5399.24	-0.198923	0.0506252	-3.92933	8.5182e-05	0.00152318
WBGene00016783	irg-2	C49G7.5	0.216617	0.613298	22.5208	1.56715	0.399037	3.92732	8.58972e-05	0.00153425
WBGene00010260	ddx-17	F58E10.3	290.678	260.938	32051.2	-0.163713	0.0417123	-3.92482	8.67958e-05	0.00154857
WBGene00006495	cpna-1	F31D5.3	16.0947	19.6138	3317.6	0.24601	0.0627185	3.92245	8.76524e-05	0.00156211
WBGene00044287	F21H12.7	F21H12.7	0.174851	0.527844	15.2136	1.62285	0.413915	3.92073	8.82807e-05	0.00157155
WBGene00023432	K12B6.9	K12B6.9	8.31667	11.4158	330.426	0.393153	0.100323	3.91887	8.89666e-05	0.00158128
WBGene00002269	lec-6	Y55B1AR.1	256.681	300.123	8069.9	0.182504	0.0465768	3.91834	8.91627e-05	0.00158128
WBGene00016739	pitr-1	C48A7.2	100.433	92.7384	11240.4	-0.159483	0.0407034	-3.91817	8.92225e-05	0.00158128
WBGene00021597	spsb-1	Y46E12BL.4	33.5849	29.0665	2342.15	-0.233858	0.059678	-3.91867	8.90388e-05	0.00158128
WBGene00019060	acox-3	F58F9.7	6.48319	8.4715	824.767	0.356741	0.0912019	3.91156	9.17038e-05	0.00162345
WBGene00017200	F07C4.6	F07C4.6	0.0675151	0.334206	6.95755	2.68686	0.686953	3.91128	9.18094e-05	0.00162352
WBGene00003160	mdf-1	C50F4.11	48.767	43.9724	5440.45	-0.189654	0.0485157	-3.90912	9.26342e-05	0.0016363
WBGene00019218	madf-3	H20J04.3	20.2065	16.7997	1242.95	-0.306184	0.0783337	-3.90872	9.27858e-05	0.00163717
WBGene00010446	K01A6.4	K01A6.4	0.267098	0.608973	20.8062	1.34861	0.345104	3.90784	9.31266e-05	0.00164137
WBGene00019018	abts-3	F57F10.1	3.22407	4.3564	625.432	0.39562	0.101285	3.90602	9.38303e-05	0.00165096
WBGene00011800	T16G1.6	T16G1.6	3.09761	1.86582	182.549	-0.791427	0.202624	-3.90589	9.38775e-05	0.00165096
WBGene00002994	lin-5	T09A5.10	68.2489	61.921	9005.37	-0.181339	0.0464422	-3.90462	9.43745e-05	0.00165788
WBGene00011586	flp-33	T07D10.6	3.42063	5.64308	110.294	0.699286	0.179107	3.90428	9.45044e-05	0.00165834
WBGene00009943	F52G2.3	F52G2.3	4.39262	5.49242	533.098	0.269692	0.0691243	3.90156	9.55755e-05	0.0016753
WBGene00018393	msra-1	F43E2.5	187.533	374.739	10223.1	0.952108	0.244108	3.90035	9.60519e-05	0.0016818
WBGene00002272	lec-9	C16H3.2	89.1011	119.13	3079.99	0.367979	0.0943632	3.89961	9.63488e-05	0.00168516
WBGene00000789	cpz-2	M04G12.2	34.655	42.2294	3158.04	0.246427	0.0632363	3.89692	9.74254e-05	0.00170027
WBGene00001795	gtl-1	C05C12.3	9.19288	11.013	2811.05	0.226049	0.0580052	3.89706	9.73688e-05	0.00170027
WBGene00012845	set-24	Y43F11A.5	14.6365	12.9547	2082.71	-0.214123	0.0549638	-3.89571	9.79121e-05	0.0017069
WBGene00007788	C28A5.1	C28A5.1	13.8559	12.678	2784.18	-0.163026	0.0418616	-3.89442	9.84347e-05	0.00171414
WBGene00004187	prp-8	C50C3.6	77.1294	67.642	28357	-0.229629	0.0589867	-3.8929	9.90542e-05	0.00172305
WBGene00003154	mcm-2	Y17G7B.5	115.146	100.853	15997	-0.222709	0.0572336	-3.89122	9.97404e-05	0.0017331
WBGene00011070	msrp-7	R06F6.7	1.88183	3.48914	65.9602	0.807067	0.207506	3.88937	0.000100505	0.00174449
WBGene00000178	aqp-10	ZK1321.3	49.9931	59.9676	2929.72	0.221485	0.0569519	3.88898	0.000100668	0.00174542
WBGene00019619	asp-14	K10C2.3	37.4094	19.7896	1939.63	-0.952343	0.244924	-3.88832	0.00010094	0.00174818
WBGene00001692	grd-3	W05E7.1	176.714	200.961	6894.32	0.148975	0.038316	3.88807	0.000101046	0.00174818
WBGene00000533	clh-6	R07B7.1	21.5239	19.7643	2937.36	-0.165954	0.0427122	-3.88541	0.000102158	0.0017598
WBGene00001001	dis-3	C04G2.6	44.771	42.3293	7108.47	-0.125189	0.0322193	-3.88552	0.000102111	0.0017598
WBGene00021073	nol-2	W07E6.1	79.6973	71.8447	8975.72	-0.186678	0.0480445	-3.88552	0.00010211	0.0017598
WBGene00194769	Y32B12C.5	Y32B12C.5	0.981767	1.48428	146.665	0.576694	0.1484	3.88607	0.000101881	0.0017598
WBGene00012127	T28D6.7	T28D6.7	13.533	16.7721	945.552	0.27774	0.0714951	3.88474	0.000102441	0.00176278
WBGene00017849	F27B3.7	F27B3.7	10.6141	9.53008	1849.92	-0.180581	0.0464982	-3.88361	0.000102919	0.0017691
WBGene00018025	F35A5.2	F35A5.2	3.7673	5.56263	128.837	0.532347	0.137292	3.87748	0.000105544	0.00181228
WBGene00010306	golg-4	F59A2.6	18.933	17.215	3479.51	-0.183782	0.0474218	-3.87547	0.000106419	0.00182508
WBGene00001786	gst-38	F35E8.8	2.19941	3.77147	135.991	0.733551	0.189292	3.87524	0.000106518	0.00182508
WBGene00001119	dyf-3	C04C3.5	4.8555	11.4776	540.459	1.21664	0.314007	3.87457	0.000106815	0.0018282
WBGene00000226	atl-1	T06E4.3	25.3133	22.5124	7655.84	-0.191546	0.0494825	-3.87098	0.000108398	0.00185331
WBGene00010231	F58B3.4	F58B3.4	55.7909	50.9835	5324.19	-0.172618	0.0446396	-3.86693	0.000110215	0.00188036
WBGene00019388	K04F1.9	K04F1.9	2.64841	4.17709	102.257	0.685082	0.177164	3.86693	0.000110214	0.00188036
WBGene00017448	F14B8.6	F14B8.6	8.4231	10.9481	797.667	0.347017	0.0898067	3.86404	0.000111526	0.00190071
WBGene00021856	ppm-1.D	Y54F10BM.1	26.8744	22.9733	3187.02	-0.280283	0.0725416	-3.86376	0.000111656	0.00190089
WBGene00018991	F56F11.4	F56F11.4	66.557	59.5198	4415.89	-0.193539	0.0501161	-3.86181	0.000112551	0.00191409
WBGene00010367	H05L14.2	H05L14.2	15.4878	13.5753	5507.54	-0.223705	0.0579604	-3.85963	0.000113561	0.0019292
WBGene00010055	F54D5.12	F54D5.12	100.877	87.9208	7731.99	-0.242071	0.062725	-3.85925	0.000113735	0.00193011
WBGene00016638	perm-4	C44B12.5	770.384	928.123	50258.3	0.225656	0.0585026	3.85719	0.000114699	0.00194441
WBGene00006595	top-1	M01E5.5	116.304	105.508	15343.1	-0.177782	0.0461232	-3.8545	0.000115968	0.00196384
WBGene00006404	tag-10	C31C9.1	56.6394	69.3596	5035.8	0.247128	0.0641187	3.85422	0.000116098	0.00196395
WBGene00219876	F01G12.19	F01G12.19	19.833	12.1837	122.342	-0.570474	0.148125	-3.85131	0.00011749	0.0019854
WBGene00006585	tni-3	T20B3.2	42.1644	56.1305	2432.87	0.375997	0.0977752	3.84553	0.000120294	0.00203064
WBGene00001395	fat-3	W08D2.4	119.378	108.321	9028.22	-0.184349	0.0479613	-3.8437	0.000121194	0.00204368
WBGene00003818	nsf-1	H15N14.2	35.9738	32.2278	4922.08	-0.188815	0.0491468	-3.84186	0.000122104	0.00205685
WBGene00011683	phat-6	T10B10.6	4.31475	6.28028	202.662	0.524242	0.136513	3.84025	0.00012291	0.00206646
WBGene00077457	Y39B6A.49	Y39B6A.49	13.4355	12.0348	1251.62	-0.193582	0.0504094	-3.8402	0.000122933	0.00206646
WBGene00011977	T24B8.3	T24B8.3	20.8714	18.8374	736.015	-0.252568	0.0658018	-3.83832	0.000123878	0.00208017
WBGene00015574	irg-1	C07G3.2	1.63571	5.60613	144.512	1.74778	0.455482	3.83722	0.000124437	0.00208736
WBGene00002021	hsp-17	F52E1.7	13.5746	18.8273	459.12	0.427808	0.111543	3.83538	0.000125372	0.00210084
WBGene00019466	tos-1	K07B1.6	88.273	102.51	3958.56	0.181713	0.0473954	3.83397	0.000126089	0.00211064
WBGene00020882	T28A11.20	T28A11.20	0.0904073	0.26964	11.3199	1.91805	0.50068	3.83089	0.00012768	0.00213504
WBGene00007724	C25F9.4	C25F9.4	3.18267	4.28472	417.028	0.392087	0.102431	3.8278	0.000129294	0.00215976
WBGene00010130	vha-14	F55H2.2	214.05	245.033	14046.5	0.147019	0.0384213	3.82649	0.000129981	0.00216898
WBGene00044107	F58G6.9	F58G6.9	14.7528	10.7925	454.232	-0.482474	0.126118	-3.82558	0.000130466	0.00217252
WBGene00019624	rnst-2	K10C9.3	9.95721	12.3403	527.813	0.259928	0.0679409	3.8258	0.000130349	0.00217252
WBGene00017989	nol-10	F32E10.1	49.4678	44.8678	6217.42	-0.179949	0.0470572	-3.82404	0.000131283	0.0021836
WBGene00004728	sax-2	F21H11.2	13.1647	10.5581	4607.66	-0.353014	0.09232	-3.82381	0.000131404	0.0021836
WBGene00016030	sel-15	C24A1.3	4.248	5.18862	675.915	0.256141	0.0670436	3.82052	0.000133171	0.00221067
WBGene00235330	F21C10.18	F21C10.18	0.272954	0.778566	13.9225	1.51475	0.396741	3.81799	0.000134545	0.00222884
WBGene00003930	pat-3	ZK1058.2	50.6166	45.549	7360.8	-0.189542	0.0496444	-3.818	0.000134541	0.00222884
WBGene00008831	F14H3.12	F14H3.12	2.64468	4.21245	92.7883	0.598245	0.156782	3.81577	0.000135761	0.00224332
WBGene00001812	haf-2	F43E2.4	39.2551	36.1678	5122.16	-0.16167	0.0423674	-3.8159	0.000135688	0.00224332
WBGene00020952	kel-8	W02G9.2	13.4724	16.9115	1819.53	0.294109	0.0770803	3.81562	0.00013584	0.00224332
WBGene00016418	hpo-27	C34G6.1	22.3526	19.9125	6574.52	-0.21218	0.0556371	-3.81365	0.000136931	0.00225683
WBGene00021743	Y50D4B.4	Y50D4B.4	24.1247	20.4841	2588.08	-0.268783	0.0704795	-3.81363	0.00013694	0.00225683
WBGene00022531	morc-1	ZC155.3	38.0582	33.727	5450.76	-0.212788	0.0558055	-3.81303	0.000137271	0.00225995
WBGene00020616	T20D4.10	T20D4.10	2.20651	4.3596	128.677	0.915966	0.240677	3.80579	0.00014135	0.00232471
WBGene00016993	CD4.8	CD4.8	8.88697	7.98584	884.379	-0.223906	0.0588495	-3.80473	0.000141962	0.00232998
WBGene00004927	snx-1	C05D9.1	32.3437	37.7532	3164.52	0.187472	0.0492708	3.80493	0.000141846	0.00232998
WBGene00007220	C01B9.1	C01B9.1	1.09317	1.41436	327.858	0.347898	0.0914602	3.80382	0.000142484	0.00233615
WBGene00002275	lem-2	W01G7.5	49.8678	42.1421	3992.34	-0.281045	0.0738909	-3.80351	0.000142658	0.00233662
WBGene00009130	F25H5.8	F25H5.8	51.6316	64.6155	1425.43	0.279914	0.0736035	3.80299	0.000142958	0.00233913
WBGene00013379	Y62E10A.13	Y62E10A.13	40.2741	50.3979	1505.25	0.307085	0.0807962	3.80073	0.000144269	0.00235816
WBGene00000010	aat-9	Y53H1C.1	21.0309	18.7366	1750.34	-0.225253	0.0593067	-3.7981	0.00014581	0.00238092
WBGene00003165	mec-1	T07H8.4	1.59917	1.23224	339.709	-0.344466	0.0907429	-3.79607	0.000147009	0.0023956
WBGene00003711	nhr-121	E02H9.8	4.98957	6.36366	475.819	0.308759	0.0813315	3.79631	0.000146868	0.0023956
WBGene00012727	Y39G8B.7	Y39G8B.7	0.386691	1.17644	23.5905	1.6165	0.425979	3.79479	0.000147771	0.00240556
WBGene00016117			13.0008	11.558	4781.48	-0.213805	0.056376	-3.79248	0.000149149	0.00242553
WBGene00001426	fkb-1	F36H1.1	167.818	156.479	4946.81	-0.152259	0.0401646	-3.79088	0.000150116	0.00243806
WBGene00003119	mac-1	Y48C3A.7	35.1699	32.9107	5083.71	-0.139491	0.0367981	-3.7907	0.000150225	0.00243806
WBGene00000973	dhs-9	Y32H12A.3	13.0733	15.9422	798.918	0.260834	0.0688411	3.78893	0.000151295	0.00245295
WBGene00004873	smc-3	Y47D3A.26	40.6177	36.3644	7761.13	-0.205689	0.0542923	-3.78856	0.000151526	0.00245419
WBGene00017305	nspb-12	F09F7.8	0.171852	0.607496	7.5611	2.19859	0.581073	3.78367	0.000154534	0.00250039
WBGene00003130	map-2	Y116A8A.9	142.944	132.637	11893.8	-0.149569	0.0395372	-3.78299	0.000154956	0.00250467
WBGene00044457	C18H7.11	C18H7.11	1.81957	2.85163	156.732	0.576336	0.152483	3.77968	0.000157033	0.00253568
WBGene00013587	Y80D3A.9	Y80D3A.9	9.15577	11.7859	502.77	0.313175	0.0828848	3.77844	0.000157814	0.00254573
WBGene00022069	eel-1	Y67D8C.5	45.1778	38.9801	29002.8	-0.254157	0.0672747	-3.77789	0.00015816	0.00254617
WBGene00006394	taf-11.2	K10D3.3	46.0492	40.6765	2614.68	-0.22269	0.0589439	-3.77799	0.000158097	0.00254617
WBGene00008538	sqrd-1	F02H6.5	4.43336	3.13896	259.494	-0.560905	0.148567	-3.77543	0.000159733	0.00256891
WBGene00000981	dhs-18	C45B11.3	10.4137	14.2234	636.997	0.384017	0.101734	3.77472	0.000160189	0.00257365
WBGene00044665	F59A6.12	F59A6.12	28.9034	35.5176	790.365	0.252693	0.0669625	3.77365	0.000160876	0.00258208
WBGene00008547	F07A11.4	F07A11.4	7.80452	9.48747	1529.74	0.252883	0.0670749	3.77016	0.000163142	0.00261584
WBGene00206386	K10C2.12	K10C2.12	8.48628	5.98113	110.288	-0.541846	0.143737	-3.76971	0.00016344	0.00261616
WBGene00021845	rpb-7	Y54E10BR.6	70.29	64.554	2540.76	-0.166204	0.0440902	-3.76963	0.000163489	0.00261616
WBGene00006310	sul-3	C54D2.4	2.29397	3.11324	278.407	0.446485	0.118532	3.76679	0.000165357	0.00264076
WBGene00013506	usp-3	Y71A12B.9	5.84306	4.7875	510.181	-0.316531	0.0840304	-3.76686	0.000165315	0.00264076
WBGene00008515	F02C12.1	F02C12.1	3.39405	4.21258	538.07	0.249696	0.0663062	3.7658	0.000166019	0.00264868
WBGene00009818	acbp-3	F47B10.7	12.0401	15.4345	397.68	0.277328	0.07373	3.7614	0.000168966	0.00269302
WBGene00019599	acds-10	K09H11.1	8.08067	10.1994	1505.32	0.29518	0.0785193	3.75933	0.000170369	0.00270514
WBGene00002280	let-2	F01G12.5	184.84	159.848	50269.5	-0.24979	0.0664462	-3.75928	0.000170404	0.00270514
WBGene00019732	M02D8.6	M02D8.6	3.95116	6.00932	153.497	0.545523	0.1451	3.75965	0.000170152	0.00270514
WBGene00220246	ZK858.10	ZK858.10	19.3811	13.9435	882.317	-0.300081	0.0798141	-3.75975	0.000170082	0.00270514
WBGene00006489	zhit-3	ZK856.9	35.5843	32.0824	2707.13	-0.179922	0.0478677	-3.75874	0.00017077	0.00270826
WBGene00008221	nhr-168	C50B6.8	1.01456	1.55209	119.356	0.573181	0.152527	3.7579	0.000171345	0.00271469
WBGene00219826	C18H9.12	C18H9.12	2.08025	1.55657	229.793	-0.412477	0.109782	-3.75723	0.000171805	0.00271928
WBGene00008107	aspm-1	C45G3.1	33.108	29.5448	6305.81	-0.20442	0.0544147	-3.75671	0.000172164	0.00272228
WBGene00021114	W09C3.7	W09C3.7	38.9156	46.9434	2110.66	0.234239	0.0624443	3.75117	0.000176013	0.00278037
WBGene00000238	bar-1	C54D1.6	5.0609	6.20752	776.221	0.249464	0.0665476	3.74866	0.000177785	0.00280356
WBGene00003915	pan-1	M88.6	9.97006	11.7806	1134.41	0.20177	0.0538257	3.74859	0.000177831	0.00280356
WBGene00017088	akir-1	E01A2.6	109.643	100.11	6366.61	-0.178572	0.0476524	-3.74739	0.000178682	0.00281142
WBGene00044676	fbxa-42	Y54F10BL.1	2.793	3.86514	228.641	0.423141	0.112914	3.74746	0.000178637	0.00281142
WBGene00018985	F56F10.2	F56F10.2	1.52668	2.22173	126.606	0.571165	0.152453	3.74651	0.000179315	0.00281585
WBGene00011281	R74.7	R74.7	50.5156	46.7465	3022.95	-0.150875	0.0402684	-3.74673	0.000179156	0.00281585
WBGene00017641	csr-1	F20D12.1	176.449	162.277	28411.2	-0.157718	0.0421202	-3.74448	0.000180765	0.00283583
WBGene00015369	ugt-51	C03A7.11	1.26479	1.93594	146.228	0.59415	0.158689	3.74412	0.00018103	0.00283721
WBGene00021466	eif-2gamma	Y39G10AR.8	215.682	204.384	18904.7	-0.118047	0.031533	-3.74359	0.000181407	0.00284032
WBGene00018257	F41B4.1	F41B4.1	7.64311	10.184	613.68	0.381953	0.102057	3.74255	0.000182161	0.00284933
WBGene00021019	W04B5.2	W04B5.2	0.555531	0.891286	60.1959	0.783767	0.209495	3.74122	0.000183131	0.00286171
WBGene00019963	R08E5.3	R08E5.3	21.2806	16.6724	2368.44	-0.396061	0.105874	-3.74086	0.000183391	0.00286298
WBGene00010077	F55A11.4	F55A11.4	22.9328	20.635	2176.59	-0.182433	0.0487831	-3.73968	0.000184257	0.00287369
WBGene00012097	abcf-2	T27E9.7	195.192	187.695	24341.7	-0.0970101	0.0259487	-3.73854	0.000185093	0.00287831
WBGene00022235	sqd-1	Y73B6BL.6	390.177	368.504	40347.7	-0.122839	0.0328536	-3.73898	0.000184765	0.00287831
WBGene00219303	Y13C8A.4	Y13C8A.4	1.36416	1.00247	89.3247	-0.589167	0.157591	-3.73858	0.000185062	0.00287831
WBGene00002137	inx-15	R12E2.9	16.3014	19.5544	1178.2	0.223179	0.0597179	3.73723	0.000186061	0.00289055
WBGene00014233	ZK1128.7	ZK1128.7	4.373	5.30206	288.346	0.372509	0.0996953	3.73648	0.000186615	0.00289633
WBGene00015859	C16D9.4	C16D9.4	1.75502	2.56817	147.629	0.543552	0.145547	3.73455	0.000188049	0.00291012
WBGene00007649	C17G1.2	C17G1.2	25.9714	31.4348	1437.24	0.224885	0.0602145	3.73473	0.000187917	0.00291012
WBGene00007685	C18E9.5	C18E9.5	18.4866	22.1276	1048.97	0.214941	0.0575527	3.73467	0.00018796	0.00291012
WBGene00018159	F37F2.2	F37F2.2	64.6259	58.8797	1629.68	-0.177745	0.0476202	-3.73255	0.000189553	0.00292935
WBGene00013544	Y75B8A.7	Y75B8A.7	26.5082	22.1587	2685	-0.290431	0.0778134	-3.73241	0.000189658	0.00292935
WBGene00010746	K10D11.2	K10D11.2	0.106114	0.402232	13.5452	2.25776	0.60534	3.72973	0.000191683	0.00295777
WBGene00015216	valv-1	B0496.7	5.03153	7.64462	146.452	0.601614	0.161316	3.72941	0.00019193	0.00295873
WBGene00007329	C05C10.2	C05C10.2	31.1447	27.9163	7853.9	-0.195124	0.0523537	-3.72704	0.000193743	0.00298379
WBGene00010374	rga-5	H08M01.2	2.58269	3.23848	454.005	0.327086	0.0877956	3.72554	0.0001949	0.00299873
WBGene00020263	let-355	T05E8.3	32.7554	30.3562	4846.78	-0.151826	0.0407641	-3.72451	0.000195695	0.00300516
WBGene00021476	nsun-4	Y39G10AR.21	22.2056	19.8897	1666.8	-0.176696	0.0474406	-3.72458	0.000195644	0.00300516
WBGene00011997	nlp-51	T24F1.5	2.26519	3.89758	78.6048	0.781033	0.209785	3.72302	0.000196856	0.00301721
WBGene00013343	prp-6	Y59A8B.6	56.3773	52.705	8817.14	-0.142312	0.0382247	-3.72303	0.000196846	0.00301721
WBGene00001753	gst-5	R03D7.6	22.9219	28.5695	974.313	0.302427	0.0813088	3.71949	0.000199624	0.00305669
WBGene00013997	ZK550.3	ZK550.3	80.6508	77.0799	10642.8	-0.104373	0.0280795	-3.71705	0.00020156	0.00308339
WBGene00003891	osm-11	F11C7.5	164.44	197.67	11090.8	0.225605	0.0607153	3.71579	0.000202568	0.00309584
WBGene00021752	xpd-1	Y50D7A.2	20.8452	17.3379	1985.04	-0.289566	0.0779699	-3.71381	0.000204159	0.00311718
WBGene00010056	smc-6	F54D5.14	65.6135	58.6317	12285.9	-0.203339	0.0547869	-3.71146	0.000206065	0.00314328
WBGene00013146	Y53C12B.7	Y53C12B.7	2.00599	3.3362	70.4826	0.677212	0.182532	3.7101	0.000207177	0.00315723
WBGene00003799	npp-13	Y37E3.15	44.5865	40.0943	5742.13	-0.189372	0.0510597	-3.70884	0.000208211	0.00316996
WBGene00015913	C17F4.7	C17F4.7	331.942	740.231	18909.5	1.11654	0.301126	3.70788	0.000209003	0.003179
WBGene00011240	mask-1	R11A8.7	55.7143	47.8024	16805.9	-0.23971	0.0646763	-3.70631	0.000210304	0.00319574
WBGene00018778	F53H1.4	F53H1.4	45.3948	40.3211	9251.37	-0.204533	0.0552287	-3.70339	0.000212738	0.00322965
WBGene00006928	vit-4	F59D8.2	1187.44	1033.13	342412	-0.261227	0.070549	-3.70278	0.000213249	0.00323434
WBGene00014243	dcaf-1	ZK1251.9	40.1561	36.7503	7120.4	-0.152897	0.0413027	-3.70185	0.000214033	0.00324315
WBGene00012718	dhhc-8	Y39E4B.7	16.2543	13.9241	1494.99	-0.271819	0.0734496	-3.70075	0.000214965	0.00325253
WBGene00012362	W09D10.4	W09D10.4	30.208	27.26	2566.74	-0.186743	0.0504624	-3.70064	0.000215059	0.00325253
WBGene00000229	atp-2	C34E10.6	1201.12	1141.98	119054	-0.113735	0.030741	-3.69979	0.000215778	0.00326033
WBGene00022445	Y110A2AL.9	Y110A2AL.9	1.98579	3.51653	71.1842	0.770068	0.208153	3.69954	0.000215994	0.00326051
WBGene00044754	Y119C1B.12	Y119C1B.12	0.0601617	0.347978	6.05104	3.12593	0.845369	3.69772	0.000217548	0.00328087
WBGene00007030	epc-1	Y111B2A.11	23.9455	20.4532	4403.38	-0.26203	0.0709114	-3.69517	0.000219741	0.00330771
WBGene00017335	F10D2.10	F10D2.10	3.17728	4.37978	221.232	0.437785	0.118468	3.69539	0.000219552	0.00330771
WBGene00019961	R08E5.1	R08E5.1	3.02695	2.29399	163.209	-0.409024	0.110705	-3.69473	0.000220123	0.00331033
WBGene00003245	mig-13	F43C9.4	2.79225	3.64814	261.076	0.342297	0.0926544	3.69434	0.000220456	0.00331223
WBGene00008726	F13A7.11	F13A7.11	1.06459	1.73232	56.5792	0.735306	0.199102	3.69311	0.000221532	0.00332526
WBGene00011391	mrps-12	T03D8.2	59.4982	53.3373	1698.9	-0.199891	0.0541428	-3.69193	0.00022256	0.00333444
WBGene00012423	Y10G11A.1	Y10G11A.1	59.5932	52.8677	3199.08	-0.202096	0.0547373	-3.69211	0.000222402	0.00333444
WBGene00044757	Y55F3BR.11	Y55F3BR.11	1.83375	2.77539	81.7968	0.610903	0.165541	3.69035	0.000223947	0.00335208
WBGene00021789	nol-6	Y51H7C.11	14.6974	13.1867	2537.72	-0.199251	0.0540106	-3.6891	0.000225045	0.00336485
WBGene00006602	tps-1	ZK54.2	4.63336	5.66188	1185.64	0.254274	0.0689293	3.6889	0.000225221	0.00336485
WBGene00001080	dpy-21	Y59A8B.1	8.94672	7.67936	2380.24	-0.261316	0.0708535	-3.68812	0.000225919	0.00337213
WBGene00018214	F39H12.3	F39H12.3	15.5679	12.6564	584.879	-0.330433	0.089611	-3.68741	0.000226547	0.00337834
WBGene00045507	F10A3.17	F10A3.17	8.29754	10.6718	526.487	0.314641	0.085343	3.68678	0.000227109	0.00338356
WBGene00009803	F47B8.2	F47B8.2	2.92301	4.47686	139.729	0.585997	0.159001	3.68549	0.000228264	0.00339663
WBGene00012676	pro-3	Y39B6A.14	14.8309	13.0724	1892.92	-0.224205	0.0608372	-3.68533	0.000228411	0.00339663
WBGene00009090	fipr-3	F23D12.6	2.34146	4.93343	81.6808	1.04907	0.285044	3.68038	0.000232886	0.00345995
WBGene00018900	rod-1	F55G1.4	55.9721	49.5545	17462	-0.218594	0.0594036	-3.6798	0.000233413	0.00346457
WBGene00000158	apg-1	Y105E8A.9	35.4821	32.8087	5475.42	-0.152356	0.0414126	-3.67898	0.00023417	0.00347258
WBGene00019525	K08D9.4	K08D9.4	0.521641	0.927515	41.4891	0.82088	0.223232	3.67724	0.000235768	0.00349304
WBGene00018213	F39H12.2	F39H12.2	0.126973	0.306391	16.6008	1.41642	0.38526	3.67652	0.000236441	0.00349976
WBGene00018847	marc-6	F55A3.1	32.0292	29.3193	5904.1	-0.172945	0.04707	-3.67421	0.000238587	0.003525
WBGene00004314	rbc-2	Y54F10AM.10	12.3704	10.9478	2687.17	-0.222691	0.0606055	-3.67443	0.000238382	0.003525
WBGene00011806	ekl-6	T16G12.5	24.2777	22.0904	4634.74	-0.173148	0.0471506	-3.67223	0.000240442	0.00354773
WBGene00017469	F14F9.6	F14F9.6	0.118828	0.336455	10.3704	2.24516	0.611411	3.6721	0.000240569	0.00354773
WBGene00022161	Y71G12B.26	Y71G12B.26	0.359201	0.841922	39.7801	1.02639	0.279539	3.67171	0.000240931	0.0035498
WBGene00015423	C04E6.7	C04E6.7	3.50654	4.66359	237.152	0.361295	0.0984813	3.66867	0.000243815	0.00358106
WBGene00017177	F02E8.4	F02E8.4	31.5425	28.5312	4015.57	-0.184164	0.0502011	-3.66853	0.000243949	0.00358106
WBGene00001911	his-37	C50F4.7	65.8975	78.4501	1807.3	0.208902	0.0569431	3.66861	0.000243869	0.00358106
WBGene00022176	Y71H2AM.11	Y71H2AM.11	49.6691	44.8998	4091.57	-0.184685	0.0503378	-3.6689	0.000243595	0.00358106
WBGene00022562	ZC204.12	ZC204.12	2.05914	3.01872	119.967	0.519195	0.141559	3.66768	0.000244757	0.00358962
WBGene00017245	srpa-72	F08D12.1	58.8781	53.6609	6204.61	-0.176925	0.0482954	-3.6634	0.000248891	0.00364356
WBGene00020740	T23F4.2	T23F4.2	2.74575	3.84591	163.032	0.429593	0.117262	3.66354	0.000248758	0.00364356
WBGene00019401	nuo-4	K04G7.4	154.831	147.743	12472.1	-0.104685	0.0285838	-3.66239	0.000249876	0.00365464
WBGene00008323	C55A1.6	C55A1.6	0.409049	1.29181	17.6524	1.45406	0.397167	3.66108	0.000251157	0.00367001
WBGene00003518	nac-2	R107.1	2.66192	3.35101	285.91	0.327639	0.0895326	3.65944	0.00025277	0.00369022
WBGene00021660	nol-14	Y48G1A.4	21.7046	19.3542	3185.18	-0.194941	0.0533285	-3.65547	0.00025671	0.00374431
WBGene00021648	mis-12	Y47G6A.24	23.3479	20.2645	871.328	-0.260507	0.0713165	-3.65283	0.000259362	0.00377955
WBGene00017984	F32D1.5	F32D1.5	394.124	376.04	24639.9	-0.109354	0.0299437	-3.652	0.00026021	0.00378845
WBGene00018718	dhcr-24	F52H2.6	15.1512	18.0295	1841.99	0.213495	0.0584852	3.65041	0.000261819	0.00380841
WBGene00008483	E04D5.4	E04D5.4	1.20461	2.13976	55.7411	0.955926	0.261935	3.64948	0.000262775	0.00381537
WBGene00002850	let-716	C16A3.3	61.6511	57.3043	17215.7	-0.14599	0.0400024	-3.64953	0.000262724	0.00381537
WBGene00021011	W03G1.5	W03G1.5	0.43652	0.793894	49.5929	0.816176	0.223806	3.6468	0.000265524	0.00385178
WBGene00016336	C33C12.4	C33C12.4	2.03801	3.12614	82.4999	0.760244	0.208507	3.64613	0.00026622	0.00385838
WBGene00020498	T14B4.1	T14B4.1	26.3964	24.7708	5199.1	-0.134486	0.0368908	-3.64551	0.000266864	0.00386422
WBGene00044403	fbxa-219	Y54F10BM.15	0.868154	1.54597	58.6373	0.736313	0.20202	3.64476	0.000267645	0.00387201
WBGene00012633	Y38H6C.21	Y38H6C.21	0.255996	0.0388769	10.1071	-2.88546	0.791749	-3.64442	0.000267997	0.0038736
WBGene00007914	mys-4	C34B7.4	22.8531	20.1163	2393.48	-0.220647	0.0605535	-3.64383	0.000268606	0.00387889
WBGene00016139	ntl-9	C26E6.3	23.2313	19.7782	2610.65	-0.261286	0.0717689	-3.64066	0.000271943	0.00392
WBGene00012469	Y17G7B.18	Y17G7B.18	27.3203	24.1928	1978.15	-0.195361	0.0536592	-3.64077	0.000271826	0.00392
WBGene00001986	hot-1	F43D2.4	3.45698	4.43992	215.474	0.374114	0.102821	3.63851	0.000274215	0.00394913
WBGene00012951	Y47H9C.8	Y47H9C.8	25.9515	24.0461	1776.48	-0.163816	0.0450257	-3.63829	0.000274458	0.00394913
WBGene00009388	F35B12.9	F35B12.9	6.22364	8.54441	440.714	0.423287	0.116382	3.63707	0.000275762	0.00396433
WBGene00017301	hach-1	F09F7.4	181.999	223.43	16169.1	0.254141	0.0699056	3.63549	0.000277455	0.00398508
WBGene00006824	unc-95	Y105E8A.6	17.8474	21.573	1183.05	0.242752	0.0667845	3.63486	0.000278133	0.00399123
WBGene00020463	cec-6	T12E12.2	23.1651	21.0565	3528.57	-0.175434	0.0482869	-3.63316	0.000279968	0.00401397
WBGene00011042	R05H10.1	R05H10.1	0.378325	0.898147	31.5645	1.22423	0.337008	3.63263	0.000280543	0.0040186
WBGene00000071	acy-4	T01C2.1	3.18737	3.96094	603.818	0.266469	0.0733698	3.63186	0.000281384	0.00402704
WBGene00003597	nhl-1	F54G8.4	3.91256	5.31503	807.268	0.386421	0.106408	3.63151	0.000281769	0.00402894
WBGene00001506	fut-2	EGAP9.2	0.179148	0.43319	19.6671	1.19401	0.32882	3.63121	0.000282101	0.00403008
WBGene00008400	drh-3	D2005.5	34.2642	31.6034	6217.22	-0.155736	0.0429377	-3.62702	0.000286711	0.00409229
WBGene00013006	lin-38	Y48E1B.7	6.17519	5.16154	725.326	-0.293522	0.0809521	-3.62587	0.000287994	0.00410693
WBGene00007927	C34C12.8	C34C12.8	69.3049	64.4635	3203.49	-0.145573	0.0401759	-3.62338	0.000290778	0.00413924
WBGene00017613	F20A1.1	F20A1.1	49.5604	66.0445	1322.15	0.362833	0.100131	3.62357	0.000290565	0.00413924
WBGene00016837	syf-1	C50F2.3	53.3457	50.1803	7255.67	-0.129518	0.0357506	-3.62283	0.0002914	0.00414442
WBGene00001909	his-35	C50F4.13	88.4379	103.596	2472.45	0.198711	0.0548595	3.62218	0.000292129	0.00414741
WBGene00016380	ntp-1	C33H5.14	19.736	18.1341	1640.44	-0.16467	0.0454613	-3.62221	0.000292098	0.00414741
WBGene00003789	npp-3	K12D12.2	48.3167	43.4944	12844.1	-0.1906	0.052628	-3.62164	0.000292737	0.00415077
WBGene00012192	W02A11.1	W02A11.1	24.2134	21.5395	1248.3	-0.203671	0.0562392	-3.62151	0.000292886	0.00415077
WBGene00021600	Y46H3A.4	Y46H3A.4	1.34317	3.07322	43.2346	1.05399	0.291212	3.61932	0.000295379	0.0041824
WBGene00002001	hars-1	T11G6.1	82.4752	76.5501	7594.45	-0.143461	0.0396581	-3.61745	0.000297518	0.00420896
WBGene00012341	catp-6	W08D2.5	51.2124	47.8458	9934.72	-0.127733	0.0353218	-3.61625	0.000298899	0.00422476
WBGene00018681	denn-4	F52C12.4	11.4172	9.92277	2751.05	-0.237782	0.06577	-3.61536	0.000299929	0.00423557
WBGene00021850	Y54F10AM.6	Y54F10AM.6	1.02954	1.7559	72.2381	0.646551	0.178875	3.61453	0.000300893	0.00424544
WBGene00012562	Y37H2A.1	Y37H2A.1	26.3559	23.6736	2140.24	-0.190194	0.0526369	-3.61333	0.000302295	0.00426146
WBGene00022862	ZK1236.1	ZK1236.1	19.3741	17.757	2279.67	-0.165651	0.045868	-3.61148	0.000304455	0.00428812
WBGene00020219	T05A7.1	T05A7.1	15.4858	18.4723	755.544	0.221958	0.0614852	3.60993	0.000306275	0.00430996
WBGene00013354	snx-6	Y59A8B.22	49.5695	45.5957	5466.87	-0.152009	0.0421385	-3.60737	0.000309311	0.00434885
WBGene00002174	itx-1	W03D8.6	7.65515	9.02898	2207.68	0.18854	0.0522785	3.60646	0.000310403	0.00436037
WBGene00020448	fbxa-51	T12B5.1	1.12037	1.78486	90.5018	0.579938	0.160831	3.60589	0.000311086	0.00436613
WBGene00006437	mrck-1	K08B12.5	34.2048	29.6055	7498.23	-0.218662	0.0606568	-3.60491	0.00031226	0.00437876
WBGene00017819	F26D11.2	F26D11.2	0.0604384	0.211788	7.8041	2.14801	0.595936	3.60442	0.000312847	0.00438315
WBGene00007068	cTel55X.1	cTel55X.1	19.6588	23.7927	890.432	0.226495	0.0628554	3.60343	0.000314045	0.00439583
WBGene00018907	F55G1.15	F55G1.15	1.11816	1.66534	151.106	0.521538	0.144751	3.60299	0.000314577	0.00439583
WBGene00002215	klc-2	C18C4.10	16.8163	19.3678	1837.85	0.162884	0.0452056	3.60319	0.000314338	0.00439583
WBGene00011638	ostb-1	T09A5.11	153.851	143.17	12596.1	-0.143777	0.0399175	-3.60186	0.00031595	0.00441115
WBGene00022351	Y82E9BR.19	Y82E9BR.19	25.0605	22.0195	1827.39	-0.226436	0.0629142	-3.59912	0.000319292	0.00445392
WBGene00019245	sacy-1	H27M09.1	36.1809	33.9119	3707.66	-0.136688	0.038002	-3.59687	0.000322069	0.00448875
WBGene00007999	tag-297	C38C6.6	0.0977391	0.26003	15.5193	1.70083	0.473132	3.59482	0.000324613	0.00452026
WBGene00006776	unc-40	T19B4.7	30.3924	27.4747	7416.8	-0.188206	0.0523682	-3.5939	0.000325765	0.00453236
WBGene00015076	B0238.12	B0238.12	2.17857	3.94041	111.877	0.811901	0.225931	3.59357	0.000326176	0.00453413
WBGene00016669	ilys-2	C45G7.2	0.651774	2.04528	34.1796	1.54704	0.430751	3.59149	0.00032879	0.00456649
WBGene00019600	rga-3	K09H11.3	35.7869	31.7991	6757.21	-0.214399	0.0597091	-3.59073	0.000329752	0.00457589
WBGene00003934	pat-10	F54C1.7	1258.88	1161.25	46374.1	-0.162896	0.0453728	-3.59017	0.000330468	0.00458184
WBGene00015547	ain-1	C06G1.4	23.0943	25.983	4320.27	0.130967	0.0364896	3.58916	0.000331749	0.00459562
WBGene00001110	duo-1	F38B7.5	19.0172	17.0803	2720.94	-0.198126	0.0552174	-3.58812	0.000333076	0.00461
WBGene00002253	lbp-1	F40F4.3	25.2794	21.8999	760.317	-0.264033	0.0736172	-3.58656	0.000335063	0.00463349
WBGene00006479	tmbi-4	B0563.4	31.695	37.5157	2001.08	0.202006	0.0563772	3.58312	0.000339509	0.00469092
WBGene00007516	gpx-5	C11E4.1	28.1385	35.424	1540.46	0.291974	0.0815151	3.58183	0.000341192	0.0047101
WBGene00021060	dct-11	W06B11.3	23.3401	28.071	1245.25	0.222486	0.0621247	3.58127	0.000341924	0.00471614
WBGene00044065	tag-229	W09G3.3	16.6602	19.7534	796.107	0.217104	0.060729	3.57497	0.000350274	0.00482714
WBGene00020895	plpp-1.2	T28D9.3	3.65065	4.81371	282.282	0.381398	0.1067	3.5745	0.000350901	0.00483161
WBGene00013391	Y62H9A.3	Y62H9A.3	127.406	145.966	5269.26	0.159157	0.0445424	3.57315	0.000352709	0.00485233
WBGene00008117	gsr-1	C46F11.2	96.7767	89.9143	8212.52	-0.145784	0.0408079	-3.57245	0.000353663	0.00486127
WBGene00012768	eef-1B.2	Y41E3.10	541.865	501.034	29738.6	-0.153746	0.0430803	-3.56881	0.000358603	0.00492494
WBGene00017589	F19B10.10	F19B10.10	10.9863	9.7686	1113.21	-0.203657	0.0571209	-3.56537	0.000363349	0.00498384
WBGene00021905	helq-1	Y55B1AL.3	7.24278	6.29711	1045.43	-0.220046	0.0617198	-3.56525	0.000363515	0.00498384
WBGene00000395	cdh-3	ZK112.7	0.376308	0.272714	159.919	-0.513652	0.14413	-3.5638	0.00036553	0.00500716
WBGene00022774	swsn-6	ZK616.4	59.6458	54.2026	4470.5	-0.179484	0.0503877	-3.56207	0.000367946	0.00503595
WBGene00016947	C55B7.11	C55B7.11	17.4658	15.8484	1402.17	-0.183901	0.0516476	-3.5607	0.000369872	0.00505798
WBGene00001564	icl-1	C05E4.9	13.5787	29.4637	3697.33	1.06732	0.299777	3.56037	0.000370335	0.00505998
WBGene00012360	tat-3	W09D10.2	34.3992	31.0619	8151.71	-0.190078	0.0534033	-3.55929	0.000371863	0.00507379
WBGene00012431	Y11D7A.7	Y11D7A.7	26.4181	32.7641	1127.03	0.27926	0.0784614	3.5592	0.000371981	0.00507379
WBGene00001811	haf-1	C30H6.6	2.17744	1.65068	214.436	-0.440547	0.123811	-3.55821	0.000373384	0.00508859
WBGene00000994	ints-6	F08B4.1	18.6099	17.1	2897.24	-0.157311	0.0442176	-3.55766	0.00037418	0.00509075
WBGene00020999	W03F9.1	W03F9.1	62.4801	57.7214	5790.87	-0.149399	0.0419914	-3.55784	0.000373912	0.00509075
WBGene00003957	pcp-2	F23B2.12	6.90396	5.40517	1149.55	-0.381843	0.10734	-3.55733	0.000374643	0.00509272
WBGene00018891	F55F8.3	F55F8.3	31.4223	29.1342	4825.42	-0.148225	0.0416808	-3.55619	0.000376279	0.00511061
WBGene00020735	T23F2.2	T23F2.2	1.1867	1.60465	392.382	0.344815	0.0970389	3.55337	0.000380335	0.00516132
WBGene00001328	epi-1	K08C7.3	21.2446	18.9876	11946.1	-0.203683	0.0573553	-3.55124	0.000383414	0.00519869
WBGene00015814	oatr-1	C16A3.10	148.077	134.858	10380.5	-0.177538	0.0500162	-3.54962	0.000385792	0.00522208
WBGene00020156	T02B11.4	T02B11.4	2.64292	4.36349	127.428	0.668152	0.188222	3.54981	0.000385516	0.00522208
WBGene00015247	B0545.4	B0545.4	5.74259	7.47472	250.255	0.359259	0.10131	3.54614	0.000390916	0.00528696
WBGene00017607	F19F10.11	F19F10.11	25.885	23.7683	4659.02	-0.164757	0.0464816	-3.54457	0.000393261	0.00531417
WBGene00017782	F25E5.1	F25E5.1	9.0476	11.5432	1932.93	0.310376	0.0875792	3.54395	0.000394185	0.00532216
WBGene00017369	F10G7.5	F10G7.5	10.8876	13.0465	1009.44	0.200947	0.056725	3.54247	0.000396396	0.00534289
WBGene00010780	K11H3.3	K11H3.3	102.149	117.793	8907.12	0.166311	0.0469536	3.54203	0.000397057	0.00534289
WBGene00019298	pnp-1	K02D7.1	49.6934	59.069	3314.57	0.200006	0.0564629	3.54225	0.000396723	0.00534289
WBGene00021404	trpl-3	Y38C1AB.2	0.0197677	0.110009	7.36035	2.75815	0.77868	3.54209	0.000396974	0.00534289
WBGene00022951	C30E1.9	C30E1.9	25.6316	35.3319	1564.91	0.393295	0.111092	3.54025	0.000399743	0.0053745
WBGene00004459	rpn-2	C23G10.4	140.027	130.815	21624.5	-0.135918	0.0383978	-3.53974	0.000400525	0.00538049
WBGene00022019	sut-2	Y61A9LA.8	51.8999	48.3325	7337.56	-0.148897	0.0420794	-3.53848	0.000402431	0.00540156
WBGene00004043	plk-2	Y71F9B.7	55.4216	50.6424	6015.05	-0.171879	0.0486021	-3.53645	0.000405549	0.00543884
WBGene00004756	sec-24.2	ZC518.2	23.641	20.8861	4196.35	-0.216762	0.0613384	-3.53387	0.000409518	0.00548748
WBGene00045390	C38C3.10	C38C3.10	1.07045	1.9478	52.3545	0.836182	0.236758	3.5318	0.000412743	0.00552143
WBGene00017605	F19F10.9	F19F10.9	71.5081	66.1309	9820.3	-0.152405	0.0431499	-3.53198	0.000412459	0.00552143
WBGene00007980	C36E8.1	C36E8.1	93.8469	87.2843	12057.5	-0.14613	0.0413898	-3.53058	0.000414643	0.00554221
WBGene00022144	pghm-1	Y71G12B.4	13.6922	17.8508	919.026	0.346592	0.0982163	3.52887	0.000417342	0.00557363
WBGene00005643	srp-2	C05E4.1	6.6706	9.01838	497.297	0.397	0.112511	3.52854	0.000417864	0.00557594
WBGene00001225	eif-3.B	Y54E2A.11	139.491	131.597	17715.3	-0.112135	0.031783	-3.52814	0.000418491	0.00557965
WBGene00000377	cct-1	T05C12.7	249.389	238.203	24187.1	-0.108717	0.0308618	-3.52272	0.000427141	0.00569023
WBGene00001609	glp-1	F02A9.6	53.7878	47.7319	11548.3	-0.210984	0.0599319	-3.5204	0.000430898	0.00573073
WBGene00017004	nrd-1	D1007.7	31.7575	28.4448	5418.22	-0.200097	0.0568368	-3.52055	0.000430648	0.00573073
WBGene00002977	lev-10	Y105E8A.7	8.0968	9.73946	1145.84	0.217261	0.0617548	3.51812	0.000434621	0.00577544
WBGene00017247	F08D12.3	F08D12.3	7.00068	8.97039	391.398	0.319258	0.0907739	3.51707	0.000436342	0.00579314
WBGene00010473	hrg-2	K01D12.14	0.711086	1.39089	52.9863	0.876964	0.24936	3.51686	0.000436678	0.00579314
WBGene00009386	tag-290	F35B12.6	3.28756	4.78101	193.411	0.507512	0.144357	3.51567	0.000438652	0.0058145
WBGene00013650	Y105C5B.9	Y105C5B.9	5.43719	7.29534	304.777	0.382005	0.108842	3.50971	0.000448597	0.0059414
WBGene00002151	irk-3	K04G11.5	1.25178	1.64244	129.752	0.423155	0.120578	3.50939	0.00044913	0.00594354
WBGene00184990	C14B1.12	C14B1.12	39.6991	35.6977	1112.9	-0.194652	0.0555016	-3.50714	0.000452944	0.00597585
WBGene00001746	gsk-3	Y18D10A.5	23.2575	20.1939	2477.95	-0.238642	0.068043	-3.50722	0.000452809	0.00597585
WBGene00043060	R144.12	R144.12	20.0214	17.6897	1102.94	-0.222265	0.0633763	-3.50707	0.000453067	0.00597585
WBGene00020446	T12B3.3	T12B3.3	28.1553	31.6991	2012.75	0.146762	0.0418467	3.50714	0.000452956	0.00597585
WBGene00164968	K08H2.10	K08H2.10	3.32261	4.38304	236.41	0.391479	0.111649	3.50634	0.000454307	0.00598727
WBGene00015635	C09D4.4	C09D4.4	32.1273	28.8299	5190.59	-0.190827	0.0544345	-3.50562	0.000455547	0.00599611
WBGene00004166	pqn-85	Y43H11AL.3	43.528	37.9678	12515.8	-0.183713	0.0524068	-3.50551	0.000455729	0.00599611
WBGene00008925	F17H10.1	F17H10.1	23.5384	28.0447	2464.85	0.222602	0.0635353	3.50359	0.000459031	0.0060346
WBGene00012393	Y6B3B.9	Y6B3B.9	9.58707	8.45174	787.469	-0.205439	0.0586569	-3.50238	0.000461123	0.00605712
WBGene00007807	C29F3.7	C29F3.7	8.10097	6.27716	642.387	-0.393885	0.112501	-3.50115	0.000463255	0.00608012
WBGene00016912	clec-86	C54D1.2	0.982006	1.75096	44.9307	0.799251	0.2283	3.50087	0.000463737	0.00608146
WBGene00003082	lsm-8	Y73B6BL.32	109.304	101.177	3188.22	-0.15574	0.0445157	-3.49854	0.000467807	0.00612834
WBGene00006784	unc-49	T21C12.1	9.74806	11.6731	705.26	0.254183	0.0726571	3.49839	0.000468079	0.00612834
WBGene00019322	ahcy-1	K02F2.2	1766.94	1984.1	151293	0.127952	0.0365798	3.4979	0.000468942	0.00612961
WBGene00018975	F56E10.1	F56E10.1	17.157	15.1103	5284.97	-0.22051	0.0630392	-3.49799	0.000468782	0.00612961
WBGene00013728	Y111B2A.2	Y111B2A.2	78.9918	72.3356	2213.69	-0.144864	0.041424	-3.49711	0.000470331	0.00614274
WBGene00000017	abf-6	T22H6.7	4.34561	6.55665	195.947	0.550836	0.157553	3.49619	0.000471958	0.00615343
WBGene00021733	otub-2	Y50C1A.1	9.08484	8.01086	1017.38	-0.234453	0.0670585	-3.49624	0.000471859	0.00615343
WBGene00014259	ZK1320.11	ZK1320.11	9.744	8.14357	387.6	-0.291013	0.0832418	-3.49599	0.000472305	0.00615343
WBGene00021927	abhd-14	Y55F3AM.10	3.58893	5.18074	251.164	0.458332	0.131145	3.49485	0.00047433	0.00617479
WBGene00004122	pqn-35	F35D11.2	1.82529	2.67272	210.249	0.525037	0.150333	3.49248	0.000478557	0.00622475
WBGene00021135	W10G11.2	W10G11.2	3.51706	4.69235	172.354	0.406208	0.11635	3.49127	0.000480738	0.00624803
WBGene00016197	pxl-1	C28H8.6	18.6051	22.7454	1265.44	0.255448	0.0731756	3.49089	0.000481421	0.00625183
WBGene00012896	snrp-200	Y46G5A.4	58.4546	52.8273	20080.6	-0.187276	0.0536619	-3.48992	0.000483161	0.00626933
WBGene00219985	F58D5.13	F58D5.13	0	0.152595	43.4892	-0.744068	0.213375	-3.48714	0.000488212	0.00632973
WBGene00008441	usp-50	E01B7.1	13.9472	12.5736	1947.86	-0.188485	0.054061	-3.48653	0.000489324	0.00633901
WBGene00001229	eif-3.F	D2013.7	122.405	115.297	8014.7	-0.125678	0.0360585	-3.4854	0.000491404	0.00636079
WBGene00018708	oac-32	F52F10.4	0.41615	0.823254	65.9411	1.01272	0.290706	3.48364	0.000494641	0.00639752
WBGene00007717	C25D7.5	C25D7.5	0.470968	0.938318	44.4693	1.00851	0.289807	3.47994	0.000501532	0.0064806
WBGene00003796	npp-10	ZK328.5	99.1515	91.997	20744.2	-0.186308	0.0535405	-3.47975	0.000501876	0.0064806
WBGene00006604	tra-1	Y47D3A.6	7.69681	6.93607	1210.28	-0.25294	0.0727041	-3.47903	0.000503237	0.00649293
WBGene00022052	Y67D2.2	Y67D2.2	29.1975	27.0936	2666.41	-0.148067	0.0425945	-3.47619	0.000508589	0.0065567
WBGene00022771	ZK616.1	ZK616.1	0.959746	1.56067	63.4033	0.645556	0.185723	3.47591	0.000509131	0.0065584
WBGene00013096	mcd-1	Y51H1A.6	25.7307	22.9571	4050.62	-0.201925	0.0581125	-3.47472	0.000511383	0.0065821
WBGene00007624	hrde-1	C16C10.3	210.083	190.46	37674.9	-0.181001	0.0521042	-3.47384	0.000513072	0.00659322
WBGene00008765	ttx-7	F13G3.5	61.1371	57.6005	3264.92	-0.127672	0.0367513	-3.47393	0.000512887	0.00659322
WBGene00012185	W01F3.2	W01F3.2	25.7679	31.1569	1599.08	0.228414	0.0657627	3.47331	0.000514079	0.00660085
WBGene00017678	asp-12	F21F8.4	7.63851	30.8909	1263.83	1.97034	0.567726	3.47058	0.000519333	0.00666297
WBGene00012342	mtr-4	W08D2.7	50.2229	47.2921	8433.14	-0.129823	0.0374222	-3.46915	0.000522103	0.00668778
WBGene00008602	oac-14	F09B9.1	0.29927	1.05084	79.8647	1.94877	0.561732	3.46921	0.000521997	0.00668778
WBGene00010977	R02D5.3	R02D5.3	1.97646	2.89327	118.805	0.509483	0.146891	3.46844	0.000523487	0.00670013
WBGene00007602	C15C6.3	C15C6.3	21.0053	19.2786	2422.07	-0.176751	0.0509654	-3.46806	0.000524229	0.00670426
WBGene00000962	dhc-1	T21E12.4	40.5622	34.9141	27849	-0.256584	0.0740254	-3.46617	0.000527935	0.00674626
WBGene00007945	C34F6.11	C34F6.11	3.82907	5.27201	199.004	0.411379	0.118711	3.46536	0.000529513	0.00676101
WBGene00003620	nhr-21	F21D12.1	2.57588	3.43425	246.619	0.370116	0.106843	3.4641	0.000532009	0.00678746
WBGene00219816	C14E2.12	C14E2.12	32.6865	21.0062	201.615	-0.742265	0.214439	-3.46143	0.00053732	0.00683885
WBGene00021920	mrps-25	Y55F3AM.1	84.3401	77.8625	2717.3	-0.153679	0.0443934	-3.46175	0.000536685	0.00683885
WBGene00003885	osm-5	Y41G9A.1	0.181706	0.336901	30.8792	1.02566	0.296297	3.46159	0.000536999	0.00683885
WBGene00003393	mog-5	EEED8.5	43.478	40.3186	8880.54	-0.148943	0.0430533	-3.4595	0.000541181	0.00688251
WBGene00001430	fkb-5	C50F2.6	30.5348	26.0414	1384.15	-0.271478	0.0784985	-3.45838	0.000543425	0.00690556
WBGene00219304	F56D6.16	F56D6.16	2.52457	3.90104	99.5861	0.571116	0.165218	3.45674	0.000546745	0.00694223
WBGene00018334	cyp-33E2	F42A9.5	2.13512	2.89031	216.962	0.38901	0.112545	3.45649	0.00054726	0.00694325
WBGene00016650	ubr-4	C44E4.1	32.12	27.5961	12474.6	-0.213787	0.0618572	-3.45613	0.000547988	0.00694697
WBGene00018349	F42C5.9	F42C5.9	15.2251	17.3927	1739.19	0.160292	0.0463977	3.45473	0.000550835	0.00697753
WBGene00019282	mps-2	K01A2.8	6.4932	8.67032	303.449	0.400246	0.115867	3.45437	0.000551577	0.00698141
WBGene00010198	spat-1	F57C2.6	26.9733	23.1985	2659.01	-0.248677	0.072009	-3.45341	0.000553548	0.00700081
WBGene00016392	sdha-2	C34B2.7	101.088	95.3629	10701.3	-0.122743	0.0355493	-3.45276	0.000554876	0.00701205
WBGene00045272	F59C12.4	F59C12.4	14.7094	11.1414	185.066	-0.440401	0.127567	-3.45232	0.000555784	0.0070159
WBGene00016391	lonp-1	C34B2.6	50.5952	48.3613	8092.66	-0.102713	0.0297531	-3.45219	0.000556058	0.0070159
WBGene00005949	srx-58	C29F3.6	0.135536	0.0464433	6.89531	-2.40399	0.696411	-3.45197	0.000556501	0.00701595
WBGene00012204	mfn-1	W02B12.9	39.2518	36.5785	2791.13	-0.153557	0.0444958	-3.45105	0.000558404	0.0070344
WBGene00021444	ttc-7	Y39A3CR.3	15.2943	13.6011	2304.51	-0.203712	0.0590438	-3.45018	0.00056022	0.00705171
WBGene00044326	tag-322	C33H5.10	37.7023	34.8311	2263.62	-0.146544	0.0425167	-3.44673	0.000567423	0.00713676
WBGene00022375	Y94H6A.2	Y94H6A.2	0.123523	0.335678	15.6407	1.49435	0.433669	3.44584	0.000569283	0.00715453
WBGene00000067	act-5	T25C8.2	564.615	695.002	44095.4	0.227596	0.0660724	3.44465	0.000571804	0.0071572
WBGene00011064	adsl-1	R06C7.5	68.9825	64.3774	5877.59	-0.147862	0.0429199	-3.44506	0.00057093	0.0071572
WBGene00008975	F20D1.3	F20D1.3	36.7813	42.3718	3248.45	0.174724	0.0507203	3.44486	0.00057135	0.0071572
WBGene00219770	linc-40	Y82E9BL.20	1.98221	1.45923	88.6084	-0.542205	0.157392	-3.44494	0.000571195	0.0071572
WBGene00004321	rcan-1	F54E7.7	6.59895	8.38954	391.541	0.308728	0.0896131	3.44512	0.000570805	0.0071572
WBGene00007028	trr-1	C47D12.1	11.8219	9.85159	7220.79	-0.300889	0.0873541	-3.44447	0.000572182	0.0071572
WBGene00017281	F09D12.2	F09D12.2	0.505948	0.285591	31.0248	-1.02437	0.297572	-3.44242	0.000576539	0.00719481
WBGene00012085	T27D12.1	T27D12.1	8.71715	10.8122	909.775	0.273397	0.0794132	3.44272	0.000575891	0.00719481
WBGene00044802	ZC262.10	ZC262.10	0.503014	0.209367	13.1207	-1.47407	0.428184	-3.44261	0.000576132	0.00719481
WBGene00001566	acdh-13	C28C12.9	34.2197	32.0987	3603.38	-0.12833	0.0372948	-3.44096	0.00057966	0.00722812
WBGene00017267	numr-2	F08F8.1	0.359157	0.745727	35.2483	1.06598	0.309822	3.44063	0.00058037	0.00723132
WBGene00001455	flp-12	C05E11.8	7.23818	5.6183	201.578	-0.41632	0.121034	-3.43969	0.000582379	0.00725071
WBGene00000421	ced-7	C48B4.4	35.7026	32.9081	10331.5	-0.1569	0.0456176	-3.43947	0.000582856	0.007251
WBGene00009796	F46G10.1	F46G10.1	23.1907	28.2721	957.449	0.242766	0.0705928	3.43896	0.000583962	0.00725911
WBGene00000646	H17B01.2	H17B01.2	2.12854	3.00639	194.63	0.465942	0.135524	3.43808	0.000585844	0.00727685
WBGene00018760	irg-3	F53E10.4	11.0766	15.7837	551.561	0.446341	0.129831	3.43787	0.000586302	0.00727688
WBGene00007957	C35C5.8	C35C5.8	2.11541	2.8849	186.559	0.411833	0.119802	3.4376	0.000586891	0.00727854
WBGene00009069	F23A7.4	F23A7.4	430.114	308.742	3897.04	-0.524499	0.152612	-3.43682	0.000588578	0.0072938
WBGene00017800	F25G6.9	F25G6.9	44.6137	41.3723	9848.9	-0.146741	0.0427137	-3.43544	0.000591585	0.00732539
WBGene00019014	F57C12.2	F57C12.2	0.79365	1.36195	50.6185	0.739043	0.215227	3.43378	0.000595228	0.0073648
WBGene00002273	lec-10	W01A11.4	104.851	138.14	4710.72	0.355099	0.103424	3.43343	0.000595997	0.00736861
WBGene00008145	set-5	C47E8.8	9.46613	8.34754	2222.16	-0.201782	0.0588531	-3.42856	0.000606782	0.00749615
WBGene00008965	mltn-10	F19H8.5	1.87315	2.46408	231.914	0.368617	0.107578	3.42651	0.000611381	0.00754713
WBGene00003133	mat-2	W10C6.1	35.1233	31.4266	8181.68	-0.200674	0.0585789	-3.42571	0.000613188	0.00756264
WBGene00007050	utp-20	F18C5.3	24.2545	21.8364	6163.65	-0.195326	0.0570207	-3.42554	0.000613583	0.00756264
WBGene00003798	npp-12	T23H2.1	54.6773	50.2618	16566.2	-0.162273	0.0473785	-3.42503	0.000614727	0.00756563
WBGene00007455	ugt-22	C08F11.8	46.9555	39.056	4193.82	-0.312014	0.0910987	-3.42501	0.000614773	0.00756563
WBGene00004355	rha-1	T07D4.3	42.1374	39.4713	8778.54	-0.132339	0.0386413	-3.4248	0.000615251	0.0075657
WBGene00000269	bre-4	Y73E7A.7	12.8893	14.7235	993.222	0.197082	0.0575626	3.42378	0.000617567	0.00758833
WBGene00004347	rgs-4	Y38E10A.21	3.96921	5.19337	196.926	0.362523	0.105909	3.42296	0.000619437	0.00760547
WBGene00019435	K06A9.1	K06A9.1	2.10628	2.82227	690.666	0.34026	0.0994534	3.42131	0.000623214	0.00764597
WBGene00017294	F09E10.1	F09E10.1	8.89247	6.1506	121.317	-0.551215	0.161145	-3.42061	0.000624817	0.00765304
WBGene00009507	mus-101	F37D6.1	25.8295	23.5014	4823.33	-0.174849	0.0511173	-3.42055	0.000624939	0.00765304
WBGene00020618	T20D4.12	T20D4.12	0.443999	1.0773	27.449	1.15908	0.338869	3.42043	0.000625226	0.00765304
WBGene00021088	W08E12.7	W08E12.7	448.618	414.923	42322.6	-0.115932	0.0339083	-3.419	0.000628512	0.00768737
WBGene00013729	Y111B2A.3	Y111B2A.3	48.7067	44.3455	5854.17	-0.179109	0.0524103	-3.41743	0.000632148	0.00772593
WBGene00002020	hsp-16.49	T27E4.9	1.55931	2.62685	66.508	0.727477	0.213007	3.41528	0.000637171	0.00778138
WBGene00017738	tipn-1	F23C8.9	46.1976	40.4082	1874.82	-0.222214	0.0650804	-3.41446	0.000639094	0.0077989
WBGene00007184	ctr-9	B0464.2	48.6111	45.1274	8659.91	-0.164363	0.048164	-3.41256	0.000643552	0.00784731
WBGene00006863	gyg-1	F56B6.4	50.6435	61.3631	3601.5	0.230468	0.0675652	3.41105	0.00064713	0.00788403
WBGene00020097	larp-1	R144.7	136.648	125.847	29945.3	-0.163609	0.0479668	-3.41087	0.00064755	0.00788403
WBGene00017781	F25E2.3	F25E2.3	1.68753	2.39903	120.524	0.444412	0.130342	3.4096	0.00065059	0.007909
WBGene00012126	T28D6.6	T28D6.6	88.4758	82.0024	5614.4	-0.155522	0.0456117	-3.4097	0.000650346	0.007909
WBGene00019225	bgal-2	H22K11.2	8.2242	9.62995	938.778	0.184987	0.0542589	3.40935	0.000651187	0.00791024
WBGene00020757	ucr-2.3	T24C4.1	134.797	128.358	9735.9	-0.112353	0.0329661	-3.40813	0.0006541	0.0079396
WBGene00013329	Y57G11C.40	Y57G11C.40	4.29871	5.80806	157.366	0.400717	0.117605	3.40731	0.00065606	0.00795734
WBGene00000987	dhs-24	Y60A3A.10	35.6754	33.2697	3453	-0.135153	0.0396804	-3.40605	0.000659106	0.00798561
WBGene00008634	F10A3.4	F10A3.4	3.84382	4.99649	419.989	0.331926	0.0974614	3.40572	0.000659889	0.00798561
WBGene00010161	F56G4.6	F56G4.6	11.5713	10.2852	1539.86	-0.20919	0.0614199	-3.4059	0.000659463	0.00798561
WBGene00017356	F10E9.4	F10E9.4	54.7263	49.9027	2719.28	-0.165969	0.0487514	-3.4044	0.000663097	0.00801835
WBGene00009722	F45D3.2	F45D3.2	1.95945	1.34315	140.348	-0.560698	0.164818	-3.40192	0.00066914	0.0080792
WBGene00003150	mbk-2	F49E11.1	105.555	91.1246	12502.5	-0.247855	0.072856	-3.40198	0.000668992	0.0080792
WBGene00009453	F36A2.3	F36A2.3	30.5497	35.3339	2165.31	0.172978	0.0508536	3.40149	0.000670187	0.00808574
WBGene00018492	hpo-26	F46E10.11	3.27558	5.22384	134.725	0.587396	0.172721	3.40083	0.000671821	0.00809935
WBGene00012936	pola-1	Y47D3A.29	44.3108	39.3506	10091.6	-0.210888	0.0620223	-3.40019	0.000673388	0.00811212
WBGene00013362	algn-7	Y60A3A.14	8.85379	7.20424	591.865	-0.314439	0.0925003	-3.39933	0.0006755	0.00813144
WBGene00000007	aat-6	T11F9.4	10.9849	12.9979	1092.47	0.213189	0.0627395	3.398	0.000678797	0.00816497
WBGene00004183	prk-2	F45H7.4	4.76454	5.83223	490.494	0.24466	0.0720193	3.39714	0.000680942	0.00818462
WBGene00007322	C05B5.5	C05B5.5	0.539062	0.868533	52.5826	0.704247	0.207373	3.39604	0.000683675	0.00821129
WBGene00021021	mrpl-30	W04B5.4	36.5174	32.2957	1407.21	-0.199643	0.058793	-3.39569	0.000684557	0.00821572
WBGene00004874	smc-4	F35G12.8	63.9716	56.017	15904.2	-0.227775	0.0670859	-3.39527	0.000685612	0.0082222
WBGene00007215	oxa-1	C01A2.3	38.2843	35.6667	3227.86	-0.134628	0.0396649	-3.39414	0.000688432	0.00824983
WBGene00004316	rbf-1	F37A4.7	1.13785	1.47687	236.207	0.354825	0.104553	3.39373	0.000689489	0.00825631
WBGene00023067	rpl-41.1	F54D7.6	204.159	189.408	3524.64	-0.153821	0.0453289	-3.39345	0.000690194	0.00825856
WBGene00019259	H34C03.2	H34C03.2	88.5853	79.9419	15490	-0.189399	0.0558776	-3.38953	0.000700118	0.00837104
WBGene00008878	ppfr-1	F16A11.3	33.0662	30.4214	8159.32	-0.159957	0.047196	-3.3892	0.00070096	0.00837485
WBGene00010613	K07A1.6	K07A1.6	31.8848	39.6208	826.267	0.272979	0.0805716	3.38804	0.000703952	0.00840431
WBGene00012457	acbp-6	Y17G7B.1	9.16472	6.97908	185.727	-0.401987	0.118726	-3.38583	0.00070964	0.0084659
WBGene00017306	F09F9.1	F09F9.1	2.81189	4.52718	116.01	0.64706	0.19113	3.38545	0.000710614	0.0084712
WBGene00001157	ech-8	F01G10.2	4.15436	5.52408	356.921	0.372399	0.110015	3.38499	0.000711821	0.00847926
WBGene00001468	flr-4	F09B12.6	1.57691	2.21244	205.529	0.461011	0.136225	3.38419	0.00071388	0.00849745
WBGene00017078	D2096.11	D2096.11	18.5211	16.2725	2184.52	-0.220396	0.0651303	-3.38392	0.000714583	0.0084995
WBGene00001060	dpf-7	R11E3.7	34.0835	31.6502	3786.43	-0.136229	0.0402604	-3.38368	0.000715206	0.00850058
WBGene00020155	T02B11.3	T02B11.3	43.4917	58.8581	1851.89	0.407811	0.120543	3.38312	0.000716685	0.00851183
WBGene00013030	Y49E10.4	Y49E10.4	35.0725	32.3081	2551.76	-0.157401	0.0465308	-3.38273	0.000717695	0.0085175
WBGene00022269	aatf-1	Y73E7A.2	16.3504	14.2544	1221.12	-0.236037	0.0697939	-3.38192	0.000719809	0.00852992
WBGene00020662	T21H3.1	T21H3.1	345.911	429.046	18714.9	0.363586	0.107503	3.3821	0.000719336	0.00852992
WBGene00007622	C16C10.1	C16C10.1	27.2964	24.2919	1997.36	-0.21192	0.062682	-3.38087	0.000722565	0.0085499
WBGene00001336	qars-1	Y41E3.4	95.4414	90.7394	12032.4	-0.114906	0.0339857	-3.38102	0.000722183	0.0085499
WBGene00001768	gst-20	Y48E1B.10	20.8635	28.1967	974.534	0.405828	0.120057	3.38031	0.000724043	0.00856106
WBGene00001502	ftt-2	F52D10.3	256.929	286.38	15376.5	0.12801	0.0378774	3.37959	0.000725942	0.00857716
WBGene00003604	nhr-5	Y73F8A.21	2.86512	3.52021	369.275	0.256237	0.0758418	3.37858	0.000728616	0.0086024
WBGene00012236	W04A8.1	W04A8.1	10.1836	8.65003	1202.45	-0.277311	0.0820887	-3.37818	0.000729671	0.0086085
WBGene00018206	ugt-61	F39G3.1	6.14917	7.43539	635.85	0.234823	0.0695366	3.37697	0.000732887	0.00864007
WBGene00001686	gpd-4	F33H1.2	202.455	186.449	11220.2	-0.16614	0.0492199	-3.37545	0.000736939	0.00867504
WBGene00012479	Y18D10A.9	Y18D10A.9	18.9041	16.7595	1076.57	-0.21269	0.063009	-3.37555	0.000736676	0.00867504
WBGene00010005	cnc-7	F53H2.2	0.159728	0.743311	7.24868	2.28216	0.676349	3.37423	0.000740222	0.0086881
WBGene00007536	daf-36	C12D8.5	9.72355	12.977	876.592	0.376922	0.111705	3.37426	0.000740153	0.0086881
WBGene00004357	rho-1	Y51H4A.3	155.941	143.691	11615.5	-0.128331	0.0380279	-3.37465	0.000739108	0.0086881
WBGene00020992	W03F8.2	W03F8.2	0.924311	1.54906	124.173	0.653346	0.193627	3.37425	0.000740172	0.0086881
WBGene00012554	Y37D8A.16	Y37D8A.16	10.4225	13.1381	409.087	0.286237	0.084843	3.37373	0.000741571	0.00869754
WBGene00001837	hda-4	C10E2.3	8.01013	9.53098	1467.66	0.1816	0.0538462	3.37257	0.000744691	0.00872774
WBGene00012915	lgc-35	Y46G5A.26	0.682398	1.02433	69.8112	0.619503	0.183747	3.37149	0.000747628	0.00875574
WBGene00021276	Y23H5B.5	Y23H5B.5	46.1108	43.0506	5397.74	-0.138398	0.041069	-3.36989	0.000751971	0.00880015
WBGene00045416	Y37H2A.14	Y37H2A.14	1.24687	2.6647	71.096	0.981032	0.291135	3.36968	0.000752555	0.00880054
WBGene00001428	fkb-3	C05C8.3	16.6915	14.0738	786.677	-0.223448	0.066318	-3.36934	0.000753483	0.00880496
WBGene00019127	cgt-3	F59G1.1	68.85	80.3865	6941.74	0.176037	0.0522571	3.36867	0.000755315	0.00881991
WBGene00017789	F25E5.8	F25E5.8	10.4735	15.0133	551.559	0.491855	0.146053	3.36764	0.00075814	0.00884644
WBGene00004119	pqn-31	F21C10.8	6.47894	11.3437	574.065	0.768123	0.228148	3.36677	0.000760542	0.008868
WBGene00006911	vha-2	R10E11.2	623.137	709.676	34979.2	0.147452	0.0438016	3.36636	0.000761669	0.00887466
WBGene00000753	col-180	C44C10.1	46.3479	30.8032	1439.78	-0.622091	0.184905	-3.36439	0.000767135	0.00893184
WBGene00004767	sel-10	F55B12.3	66.9059	61.1193	8417.77	-0.169878	0.0505125	-3.36309	0.000770752	0.00896742
WBGene00008485	ugt-43	F01D4.1	0.363833	0.198197	23.5031	-1.21483	0.361334	-3.36208	0.000773583	0.00899381
WBGene00019543	cif-1	K08F11.3	142.01	135.458	10753	-0.113592	0.0337926	-3.36144	0.000775383	0.00900166
WBGene00004186	prpf-4	F22D6.5	69.1036	65.0106	9498.7	-0.126489	0.0376292	-3.36147	0.000775283	0.00900166
WBGene00022748	oaz-1	ZK484.1	310.995	350.304	13628.6	0.148225	0.0441001	3.36111	0.000776306	0.00900583
WBGene00001465	flr-1	F02D10.5	3.36362	4.26011	389.015	0.29382	0.0874491	3.3599	0.000779702	0.00903563
WBGene00019698	riok-1	M01B12.5	27.7793	24.8996	2844.02	-0.193677	0.0576453	-3.35979	0.000780005	0.00903563
WBGene00000273	brp-1	Y79H2A.1	95.9543	111.721	9651.04	0.179446	0.0534158	3.35942	0.000781072	0.00904143
WBGene00022196	gpa-17	Y71H2B.7	4.61801	5.84165	387.796	0.292325	0.0870818	3.35691	0.000788197	0.00910706
WBGene00012984	Y48B6A.13	Y48B6A.13	23.4862	21.7893	1527.29	-0.144018	0.0429023	-3.3569	0.000788224	0.00910706
WBGene00021759			12.2405	9.85919	446.088	-0.281164	0.083759	-3.35682	0.000788451	0.00910706
WBGene00012337	scyl-1	W07G4.3	43.6378	41.3351	6227.9	-0.123627	0.0368426	-3.35553	0.000792135	0.00914301
WBGene00000496	chs-1	T25G3.2	90.0598	79.7847	18874	-0.212959	0.0635066	-3.35334	0.000798415	0.00920885
WBGene00016788	C49G7.10	C49G7.10	2.2933	3.90074	147.679	0.697594	0.208117	3.35193	0.000802503	0.00924932
WBGene00000816	csn-4	Y55F3AM.15	43.9231	40.6179	3763.22	-0.151595	0.0452307	-3.35159	0.000803485	0.00925397
WBGene00044554	F41E6.15	F41E6.15	20.5432	15.2214	427.538	-0.478866	0.142987	-3.34903	0.000810956	0.00933329
WBGene00007097	B0024.4	B0024.4	1.40924	2.39597	135.302	0.735639	0.219688	3.34856	0.000812322	0.00934229
WBGene00020886	ttr-6	T28B4.3	61.8275	76.7773	1970.56	0.264599	0.0790401	3.34766	0.000814981	0.0093594
WBGene00013118	Y51H4A.24	Y51H4A.24	5.30678	6.54575	544.153	0.272508	0.0814	3.34776	0.000814662	0.0093594
WBGene00044067	zipt-7.1	T28F3.3	47.7295	43.3036	3578.87	-0.17907	0.053499	-3.34717	0.000816425	0.00936925
WBGene00013789	Y116A8C.9	Y116A8C.9	9.24379	6.76066	538.826	-0.41131	0.122894	-3.34686	0.00081733	0.00937291
WBGene00009983	cut-2	F53F1.5	0.404581	0.172741	12.1509	-1.43114	0.427879	-3.34473	0.000823638	0.00943848
WBGene00021395	pnc-1	Y38C1AA.3	26.9245	23.0259	1432.36	-0.263028	0.0787259	-3.34107	0.000834571	0.00955691
WBGene00021167	cyp-32B1	Y5H2B.5	0.355768	0.653123	41.3667	0.98966	0.296241	3.34072	0.000835602	0.00956187
WBGene00020297	nog-1	T07A9.9	110.617	104.212	12775.7	-0.12705	0.0380354	-3.34031	0.000836848	0.00956928
WBGene00009006	F21D5.1	F21D5.1	92.6156	84.1374	9461.77	-0.180499	0.0540518	-3.33936	0.000839712	0.00959517
WBGene00011737	sqst-1	T12G3.1	8.48324	10.3978	1198.46	0.258488	0.0774659	3.3368	0.000847477	0.00967007
WBGene00013243	Y56A3A.31	Y56A3A.31	16.318	14.3799	1435.29	-0.203997	0.0611348	-3.33683	0.000847385	0.00967007
WBGene00007515	C10C6.7	C10C6.7	3.50298	7.38151	210.599	1.0568	0.316755	3.33633	0.000848937	0.00967292
WBGene00010086	F55B11.4	F55B11.4	14.8494	19.6661	518	0.356661	0.106902	3.33633	0.000848909	0.00967292
WBGene00018951	F56C9.7	F56C9.7	62.4906	72.2366	2737.94	0.15976	0.0479122	3.33444	0.000854716	0.00973183
WBGene00008685	mon-2	F11A10.4	19.3776	17.7248	5222.72	-0.167489	0.0502426	-3.3336	0.000857288	0.00975417
WBGene00000722	col-149	B0024.1	365.67	247.639	16621.1	-0.603046	0.180931	-3.33302	0.000859096	0.00976779
WBGene00021847	Y54F10AL.1	Y54F10AL.1	36.725	33.119	2160.82	-0.175355	0.0526247	-3.33219	0.000861647	0.00978983
WBGene00018146	F37C4.6	F37C4.6	15.2492	18.7433	1465.88	0.195577	0.0587184	3.33076	0.000866103	0.00983347
WBGene00018353	fbxa-182	F42G2.4	0.199043	0.380395	36.8629	0.975709	0.293047	3.32953	0.000869935	0.00986997
WBGene00044758	Y37H2A.12	Y37H2A.12	18.4863	16.363	723.46	-0.225705	0.067806	-3.32868	0.000872574	0.00989288
WBGene00007587	mma-1	C14C10.4	52.1861	49.0884	9123.4	-0.123093	0.0369877	-3.32795	0.000874882	0.00991202
WBGene00019124	F59E12.9	F59E12.9	36.8632	34.0823	9822.34	-0.151599	0.0455576	-3.32762	0.00087591	0.00991664
WBGene00008584	irg-4	F08G5.6	7.89392	11.4438	585.77	0.493269	0.14828	3.3266	0.000879138	0.00994615
WBGene00010295	fbxa-193	F59A1.9	8.15039	7.20657	514.116	-0.235039	0.0706713	-3.32581	0.000881624	0.00996721
WBGene00011032	ddx-52	R05D11.4	32.5807	30.8046	3680.39	-0.127234	0.0382735	-3.32435	0.000886249	0.0100124
WBGene00000829	ctb-1	MTCE.21	1402.45	1321.69	80968.8	-0.124574	0.0375054	-3.32148	0.000895406	0.0101079
WBGene00003047	lis-1	T03F6.5	59.7291	56.4975	5466.62	-0.124788	0.0375719	-3.32131	0.000895968	0.0101079
WBGene00011043	rbm-28	R05H10.2	55.4821	53.0745	5986.36	-0.107591	0.0324003	-3.32067	0.000898007	0.0101238
WBGene00010044	F54C9.9	F54C9.9	64.4316	60.3182	7797.6	-0.137898	0.0415377	-3.31983	0.00090072	0.0101472
WBGene00000585	cogc-2	C06G3.10	38.2407	35.6563	4336	-0.138294	0.0416749	-3.31839	0.000905381	0.0101925
WBGene00003635	nhr-45	F16H11.5	6.1044	7.27923	724.21	0.21678	0.0653684	3.31628	0.000912239	0.0102625
WBGene00019170	H06I04.6	H06I04.6	14.6206	17.6536	733.858	0.243291	0.0733833	3.31534	0.000915306	0.0102898
WBGene00004014	phb-1	Y37E3.9	306.464	289.965	16970.8	-0.121127	0.0365425	-3.3147	0.000917423	0.0102991
WBGene00019934	R07C12.4	R07C12.4	0.354746	0.730894	31.5828	0.986943	0.29774	3.31478	0.000917147	0.0102991
WBGene00016215	glb-10	C29F5.7	2.32893	1.56556	96.0903	-0.583296	0.175999	-3.3142	0.000919062	0.0103103
WBGene00013680	rpom-1	Y105E8A.23	16.4629	15.1812	2967.23	-0.160927	0.0485755	-3.31293	0.000923227	0.0103497
WBGene00022148	ddx-27	Y71G12B.8	47.448	44.4994	6011.07	-0.131733	0.0397723	-3.31217	0.000925755	0.0103708
WBGene00007124	B0250.7	B0250.7	13.5644	11.8156	910.432	-0.199444	0.0602303	-3.31136	0.000928434	0.0103935
WBGene00021555	pid-5	Y45G5AM.2	22.2334	20.471	3905.2	-0.161098	0.0486564	-3.31092	0.000929885	0.0104025
WBGene00012480	clec-104	Y18D10A.10	0.872074	0.447121	26.958	-1.12337	0.33948	-3.30909	0.000935993	0.0104635
WBGene00044009	ZK822.6	ZK822.6	0.335742	0.761052	17.9576	1.18359	0.357818	3.30781	0.000940297	0.0105042
WBGene00003221	mes-3	F54C1.3	28.8551	25.9732	3703.11	-0.199824	0.0604274	-3.30684	0.000943533	0.0105257
WBGene00006945	wars-1	Y80D3A.1	78.5776	71.9577	6467.54	-0.166599	0.0503774	-3.30702	0.000942931	0.0105257
WBGene00016338	srb-14	C33C12.6	0.152419	0.370197	26.7602	1.03829	0.314113	3.30545	0.000948236	0.0105708
WBGene00011904	hlb-1	T21H8.1	7.8283	9.07305	1541.94	0.174547	0.0528573	3.30222	0.000959212	0.0106857
WBGene00021749	Y50D4C.5	Y50D4C.5	21.8126	18.6367	1830.03	-0.279867	0.084802	-3.30024	0.000966019	0.010754
WBGene00021614	Y47A7.2	Y47A7.2	7.95294	9.64732	431.438	0.275774	0.0835752	3.29972	0.00096783	0.0107667
WBGene00012777	lact-8	Y42A5A.2	1.05612	0.781335	91.3404	-0.580232	0.175865	-3.2993	0.000969259	0.0107751
WBGene00015504	simr-1	C06A5.6	49.0218	45.4413	6109.97	-0.146929	0.0445371	-3.29901	0.000970247	0.0107786
WBGene00019608	ani-2	K10B2.5	57.5808	52.0649	10290.4	-0.183745	0.0557052	-3.29852	0.000971944	0.0107824
WBGene00012608	hphd-1	Y38F1A.6	201.938	176.453	15589.6	-0.236853	0.071803	-3.29866	0.000971485	0.0107824
WBGene00017080	lec-12	DC2.3	40.2688	45.8414	2114.69	0.156369	0.0474587	3.29485	0.000984748	0.0109169
WBGene00013002	Y48E1B.3	Y48E1B.3	21.9185	21.0792	2082.78	-0.165352	0.0502258	-3.29218	0.000994157	0.0110136
WBGene00010491	K02B7.3	K02B7.3	37.5837	45.2813	1096.69	0.231458	0.0703131	3.29182	0.000995411	0.0110198
WBGene00009192	asah-2	F27E5.1	18.7298	16.598	1180.98	-0.210505	0.0639611	-3.29114	0.000997821	0.0110312
WBGene00005022	sqv-4	F29F11.1	125.549	120.157	10377.8	-0.108806	0.0330594	-3.29123	0.00099751	0.0110312
WBGene00017806	F26A1.8	F26A1.8	0.132748	0.335694	18.7423	1.26609	0.38472	3.29093	0.000998564	0.0110318
WBGene00016119	C25H3.10	C25H3.10	1.94465	2.94102	132.134	0.549986	0.167158	3.29021	0.00100112	0.0110524
WBGene00044268	T27E7.10	T27E7.10	2.69849	3.82332	71.3679	0.581886	0.176901	3.28934	0.00100424	0.0110792
WBGene00015739	ugt-7	C13D9.9	1.73512	2.51147	184.191	0.484186	0.147257	3.28804	0.00100887	0.0111226
WBGene00008735	F13D2.1	F13D2.1	2.86165	3.43374	866.608	0.239305	0.0728401	3.28534	0.00101858	0.0112219
WBGene00000035	ace-1	W09B12.1	2.1391	2.77697	315.249	0.306805	0.0933949	3.28503	0.00101971	0.0112267
WBGene00017583	F19B10.1	F19B10.1	5.80846	4.45293	377.017	-0.414061	0.126064	-3.28452	0.00102156	0.0112393
WBGene00000219	asp-6	F21F8.7	424.063	597.573	33392.1	0.456946	0.139165	3.28348	0.00102534	0.0112713
WBGene00021363	taf-6.2	Y37E11AL.8	17.9802	15.6851	2702.03	-0.234814	0.0715171	-3.28333	0.00102588	0.0112713
WBGene00004458	rpn-1	T22D1.9	163.032	152.551	26491.3	-0.135649	0.0413381	-3.28144	0.00103278	0.0113393
WBGene00012095	pssy-2	T27E9.5	43.9257	41.5368	3947.09	-0.12508	0.0381521	-3.27845	0.0010438	0.0114524
WBGene00235133	T26H5.14	T26H5.14	0.131449	0.425605	6.24342	2.37835	0.725643	3.27758	0.00104702	0.0114799
WBGene00002231	knl-1	C02F5.1	39.7395	35.696	7034.35	-0.191323	0.0583838	-3.27699	0.00104921	0.0114961
WBGene00012999	rpoa-1	Y48E1A.1	16.572	15.0862	4489.61	-0.17053	0.0520719	-3.2749	0.001057	0.0115734
WBGene00022455	tyms-1	Y110A7A.4	32.0942	28.0969	1654.43	-0.227904	0.0695972	-3.27462	0.00105803	0.0115768
WBGene00003628	nhr-35	C07A12.3	7.00101	8.56228	721.391	0.25167	0.0768852	3.27332	0.00106292	0.0116223
WBGene00016014	C23G10.7	C23G10.7	49.2274	46.2186	4937.61	-0.127847	0.0390602	-3.27307	0.00106388	0.0116249
WBGene00018704	ztf-13	F52E4.8	5.51102	4.56266	400.448	-0.319739	0.0976979	-3.27273	0.00106515	0.0116308
WBGene00219216	K08D10.14	K08D10.14	1.7718	2.51421	106.712	0.525344	0.160617	3.27079	0.00107247	0.0116947
WBGene00011801	T16G1.7	T16G1.7	25.381	15.4084	1583.06	-0.755366	0.230942	-3.2708	0.00107244	0.0116947
WBGene00009974	F53C11.4	F53C11.4	28.3067	25.4711	2653.02	-0.19605	0.0599536	-3.27003	0.00107537	0.0117184
WBGene00013727	Y111B2A.1	Y111B2A.1	9.88111	8.67635	716.315	-0.213442	0.0652874	-3.26927	0.00107827	0.0117419
WBGene00017441	F13H8.8	F13H8.8	1.8523	3.77943	243.899	1.05423	0.322523	3.26871	0.00108038	0.0117569
WBGene00013209	bub-3	Y54G9A.6	94.371	86.8732	5698.25	-0.163439	0.0500242	-3.26719	0.00108621	0.0118124
WBGene00013034	tat-1	Y49E10.11	24.4997	22.504	4980.62	-0.155586	0.0476568	-3.26471	0.00109576	0.011908
WBGene00044719	clec-172	K03H6.7	1.13149	2.1217	50.8286	0.801608	0.245606	3.2638	0.00109929	0.0119384
WBGene00020858	mop-25.3	T27C10.3	18.6533	16.4328	1176.47	-0.217552	0.0666619	-3.26351	0.00110041	0.0119424
WBGene00008148	C47E12.3	C47E12.3	31.2876	29.2711	3008.24	-0.11413	0.0349781	-3.26289	0.00110281	0.0119564
WBGene00004023	pho-4	T16D1.2	6.22815	8.2652	597.905	0.349986	0.107266	3.26279	0.0011032	0.0119564
WBGene00020284	mel-46	T06A10.1	26.7759	24.0542	3422.58	-0.165588	0.0507596	-3.26221	0.00110547	0.0119667
WBGene00005092	srd-14	B0547.3	1.01991	1.65559	74.4271	0.563752	0.172815	3.26217	0.00110564	0.0119667
WBGene00016006	fln-2	C23F12.1	16.1865	17.7185	7273.92	0.115933	0.0355434	3.26174	0.0011073	0.0119765
WBGene00003792	npp-6	F56A3.3	42.4453	39.1471	10603.7	-0.156095	0.0478641	-3.26122	0.00110934	0.0119905
WBGene00019547	K09C4.1	K09C4.1	0.850389	0.47982	56.9977	-0.850342	0.260845	-3.25996	0.00111429	0.0120358
WBGene00019563	K09C6.9	K09C6.9	1.86438	3.50437	90.663	0.853081	0.261763	3.25899	0.0011181	0.0120607
WBGene00008006	tag-325	C38D4.5	18.7551	16.7882	2822.85	-0.190909	0.0585787	-3.25901	0.001118	0.0120607
WBGene00008456	eral-1	E02H1.2	28.1302	26.3113	1961.95	-0.138732	0.0425839	-3.25785	0.00112261	0.0121012
WBGene00020389	T10B5.3	T10B5.3	91.2062	87.1441	5036.31	-0.138273	0.04245	-3.2573	0.00112476	0.0121162
WBGene00219656	anr-48	C33C12.13	0.112507	0.335748	16.3982	1.33857	0.411034	3.25658	0.00112763	0.012139
WBGene00001172	egl-3	C51E3.7	16.7091	20.9442	2532.38	0.293079	0.0900121	3.256	0.00112994	0.0121556
WBGene00011285	ttr-28	R90.3	0.973275	2.32626	48.879	1.19921	0.368411	3.25508	0.0011336	0.0121868
WBGene00009291	clec-264	F31D4.4	1.20509	1.76475	101.105	0.491217	0.150973	3.25367	0.00113926	0.0122312
WBGene00021751	Y50D7A.1	Y50D7A.1	4.63595	3.88974	592.1	-0.25867	0.0794969	-3.25383	0.00113859	0.0122312
WBGene00015954	C18B2.3	C18B2.3	28.168	32.8195	2028.26	0.175455	0.053957	3.25176	0.00114693	0.0123046
WBGene00011424	dhs-31	T04B2.6	0.495952	0.965382	38.0963	0.936902	0.288152	3.25141	0.00114833	0.0123046
WBGene00003171	mec-7	ZK154.3	9.1436	7.69554	685.519	-0.289151	0.0889314	-3.25139	0.00114841	0.0123046
WBGene00008995	prde-1	F21A3.5	18.9867	17.563	1704.29	-0.15362	0.0472532	-3.251	0.00114999	0.0123133
WBGene00015332	tyr-1	C02C2.1	4.35611	5.36035	539.613	0.256101	0.0787886	3.25049	0.00115208	0.0123274
WBGene00001397	fat-5	W06D12.3	13.4459	30.4046	1265.18	1.13182	0.348221	3.25028	0.00115292	0.0123282
WBGene00013131	pigl-1	Y52B11C.1	18.1992	15.8368	717.793	-0.227913	0.0701335	-3.2497	0.00115526	0.0123398
WBGene00011771	T14G8.3	T14G8.3	29.2197	33.8693	5526.09	0.17795	0.05476	3.24963	0.00115555	0.0123398
WBGene00017658	F21C10.9	F21C10.9	28.4188	51.2782	2250.58	0.795732	0.244973	3.24824	0.0011612	0.0123918
WBGene00022860			4.59746	5.82236	334.836	0.281798	0.0867594	3.24804	0.00116205	0.0123926
WBGene00018732	F53A9.9	F53A9.9	2.06646	3.77483	83.6134	0.786614	0.242196	3.24784	0.00116285	0.0123929
WBGene00003224	mes-6	C09G4.5	31.6317	28.3752	2365.63	-0.196084	0.0603818	-3.2474	0.00116463	0.0124036
WBGene00000227	atm-1	Y48G1BL.2	8.31052	7.30407	2963.05	-0.218367	0.0673011	-3.24463	0.00117604	0.0125168
WBGene00022666	ZK154.4	ZK154.4	10.3957	12.6792	547	0.238517	0.0735452	3.24314	0.00118219	0.0125739
WBGene00011419	T04A11.4	T04A11.4	2.75269	3.80835	199.525	0.444317	0.137048	3.24205	0.00118673	0.0126137
WBGene00044660	fbxa-87	F44G3.13	0.221264	0.501937	18.3537	1.33653	0.412363	3.24115	0.00119049	0.0126453
WBGene00010890	ddb-1	M18.5	25.4775	22.9658	4930.23	-0.18925	0.0583944	-3.24089	0.00119157	0.0126484
WBGene00007393	fbxa-157	C06H5.2	1.21915	1.72466	101.203	0.471287	0.145462	3.23992	0.00119562	0.012683
WBGene00015955	C18B2.4	C18B2.4	32.2827	39.1036	1474.33	0.205354	0.0633869	3.23969	0.00119658	0.0126847
WBGene00002081	ina-1	F54G8.3	11.7743	13.404	2547.03	0.14421	0.0445165	3.23948	0.00119748	0.0126858
WBGene00009877	F49C12.7	F49C12.7	5.41631	9.88857	588.198	0.824679	0.254603	3.23908	0.00119916	0.0126952
WBGene00016971	toe-2	C56E6.3	43.6806	40.7538	3699.25	-0.141471	0.0436831	-3.23858	0.00120127	0.0127092
WBGene00219849	C36C9.10	C36C9.10	254.337	223.506	2821.57	-0.284461	0.0878729	-3.23718	0.00120717	0.0127631
WBGene00000039	acn-1	C42D8.5	1.86424	1.73347	137.534	-0.490833	0.151633	-3.23697	0.00120805	0.012764
WBGene00018707	oac-31	F52F10.3	0.209031	0.4511	37.9535	1.11726	0.345203	3.23654	0.00120988	0.0127748
WBGene00009246	gfm-1	F29C12.4	62.9237	60.3281	8086.46	-0.0983196	0.0303842	-3.23588	0.00121267	0.0127959
WBGene00012966	exos-1	Y48A6B.5	42.1772	39.2202	1751.47	-0.148732	0.045967	-3.23562	0.0012138	0.0127993
WBGene00000199	arx-1	Y71F9AL.16	55.643	51.9076	4737.13	-0.142133	0.0439327	-3.23525	0.00121535	0.0128073
WBGene00004879	smg-1	C48B6.6	17.1944	15.6233	6621.74	-0.180313	0.0557464	-3.23451	0.0012185	0.012832
WBGene00022394	natb-1	Y97E10AL.3	35.2897	32.8953	1920.17	-0.153736	0.0475429	-3.23363	0.00122226	0.0128631
WBGene00013075	ints-5	Y51A2D.7	13.8299	12.6919	2320.21	-0.169851	0.0525611	-3.23149	0.00123145	0.0129513
WBGene00023489	F42A10.9	F42A10.9	14.7234	12.8382	558.269	-0.25432	0.0787378	-3.22996	0.00123806	0.0130084
WBGene00014120	ZK858.7	ZK858.7	44.3831	41.9375	3491.19	-0.122124	0.0378108	-3.22986	0.00123851	0.0130084
WBGene00020658	T21F4.1	T21F4.1	26.7219	31.0432	2201.65	0.209913	0.0650084	3.22902	0.00124216	0.0130382
WBGene00022350	Y82E9BR.18	Y82E9BR.18	25.9453	23.9515	3964.9	-0.148178	0.0458982	-3.2284	0.00124486	0.0130579
WBGene00001030	dnj-12	F39B2.10	152.037	142.491	16780.6	-0.137196	0.0425251	-3.22623	0.00125431	0.0131485
WBGene00006737	ulp-2	Y38A8.3	35.4563	32.7656	5758.85	-0.151589	0.0469921	-3.22584	0.00125602	0.0131577
WBGene00012230	cacn-1	W03H9.4	52.078	47.2468	5715.91	-0.166949	0.0517666	-3.22503	0.00125959	0.0131768
WBGene00016147	cyp-32A1	C26F1.2	1.28615	1.75267	137.284	0.378188	0.117272	3.22487	0.00126031	0.0131768
WBGene00001352	evl-14	H38K22.1	31.2407	28.7135	7907.79	-0.160935	0.0498995	-3.22518	0.00125895	0.0131768
WBGene00001457	flp-14	Y37D8A.15	10.0603	7.29604	419.964	-0.505029	0.156671	-3.2235	0.00126634	0.0132312
WBGene00018413	cyp-33C4	F44C8.1	1.06664	1.54798	110.241	0.506848	0.157257	3.22306	0.0012683	0.013243
WBGene00021464	ugt-31	Y39G10AR.6	1.91063	4.418	277.6	1.15204	0.3575	3.22249	0.0012708	0.013259
WBGene00022107	Y71F9AL.1	Y71F9AL.1	19.6021	17.9114	1750.89	-0.166895	0.051793	-3.22234	0.00127149	0.013259
WBGene00006405	itsn-1	Y116A8C.36	59.7692	55.2503	10610.2	-0.129347	0.0401501	-3.2216	0.00127478	0.0132846
WBGene00022462	Y110A7A.15	Y110A7A.15	37.4101	35.1803	3469.66	-0.124407	0.0386308	-3.2204	0.0012801	0.0133314
WBGene00008720	F12F6.1	F12F6.1	45.2054	41.8054	6558.32	-0.151182	0.0469522	-3.21992	0.00128228	0.0133454
WBGene00011980	T24B8.7	T24B8.7	22.4485	19.759	10098.1	-0.221212	0.0687055	-3.21971	0.0012832	0.0133463
WBGene00021292	copb-1	Y25C1A.5	78.182	72.9564	12782	-0.141606	0.0439897	-3.21907	0.00128608	0.0133676
WBGene00077539	Y52B11A.12	Y52B11A.12	0.0748686	0.276611	10.7117	1.56006	0.484755	3.21825	0.00128974	0.0133969
WBGene00008777	F13H10.6	F13H10.6	18.3368	21.7032	355.001	0.258227	0.080264	3.21722	0.0012944	0.0134365
WBGene00021886	Y54G2A.21	Y54G2A.21	1.17629	1.57805	240.886	0.38369	0.119286	3.21656	0.00129736	0.0134585
WBGene00020248	T05C1.1	T05C1.1	0.470585	0.75729	35.5215	0.783326	0.243577	3.21593	0.00130023	0.0134795
WBGene00009128	mrpl-54	F25H5.6	33.2297	29.8945	887.725	-0.199981	0.0621993	-3.21517	0.00130369	0.0134908
WBGene00022153	Y71G12B.13	Y71G12B.13	20.001	17.5054	1814.75	-0.220826	0.0686767	-3.21543	0.00130247	0.0134908
WBGene00013602	Y87G2A.16	Y87G2A.16	0.454096	0.809701	40.3501	0.788956	0.245389	3.21513	0.00130385	0.0134908
WBGene00003422	msh-6	Y47G6A.11	64.1236	58.2803	11983.5	-0.18007	0.0560269	-3.214	0.00130902	0.0135356
WBGene00017717	F22F4.4	F22F4.4	16.0563	13.9808	725.701	-0.221879	0.0690431	-3.21363	0.00131069	0.0135395
WBGene00020717	mrpl-4	T23B12.2	40.5325	37.5205	2112.24	-0.157943	0.0491491	-3.21354	0.0013111	0.0135395
WBGene00001622	glt-4	T22E5.2	4.46565	5.52801	467.629	0.265333	0.0826641	3.20978	0.00132838	0.0136942
WBGene00020468	T13A10.1	T13A10.1	1.0897	1.82492	37.6507	0.718435	0.223847	3.20949	0.00132969	0.0136942
WBGene00019013	tofu-4	F57C9.7	18.4762	17.0931	1421.74	-0.142495	0.0443984	-3.20947	0.00132978	0.0136942
WBGene00006829	unc-101	K11D2.3	31.1133	27.9645	2772.29	-0.183406	0.0571474	-3.20935	0.00133035	0.0136942
WBGene00006762	unc-25	Y37D8A.23	7.33017	6.31839	623.141	-0.250962	0.0781964	-3.20939	0.00133019	0.0136942
WBGene00022770	acp-1	ZK563.6	4.37089	5.43939	365.589	0.27375	0.0853098	3.20889	0.00133248	0.0137072
WBGene00045208	F13E9.15	F13E9.15	3.22395	4.84189	93.633	0.591743	0.184441	3.2083	0.00133522	0.0137266
WBGene00002266	lec-3	ZK892.1	24.4305	29.4494	1832.53	0.241187	0.0752014	3.20721	0.0013403	0.0137699
WBGene00007017	mdt-17	Y113G7B.18	45.8929	41.7152	5153.2	-0.175114	0.054608	-3.20675	0.00134243	0.0137829
WBGene00008774	F13H10.3	F13H10.3	25.4689	22.5204	2865.1	-0.215636	0.0672525	-3.20637	0.00134423	0.0137926
WBGene00018903	F55G1.7	F55G1.7	1.45515	2.15159	108.015	0.529149	0.16508	3.2054	0.00134873	0.0138211
WBGene00003409	mrp-3	E03G2.2	6.87512	6.28098	1618.01	-0.172313	0.0537554	-3.2055	0.00134827	0.0138211
WBGene00013902	ZC455.1	ZC455.1	0.492994	0.850396	90.7035	0.817117	0.254987	3.20455	0.00135274	0.0138532
WBGene00021902	oxy-4	Y54H5A.4	20.6404	19.0176	1548.61	-0.154022	0.0480717	-3.20401	0.00135529	0.0138705
WBGene00022119	copa-1	Y71F9AL.17	101.902	95.8076	20773.5	-0.126256	0.0394172	-3.20308	0.00135967	0.0138975
WBGene00000874	cyk-3	ZK328.1	27.0639	25.2938	5301.53	-0.137126	0.0428092	-3.20319	0.00135914	0.0138975
WBGene00012389	Y6B3B.4	Y6B3B.4	16.0915	14.1449	3182.11	-0.215052	0.0671484	-3.20264	0.00136174	0.0139097
WBGene00001331	erd-2.1	F09B9.3	30.4353	34.7301	2724.53	0.150007	0.0468502	3.20185	0.0013655	0.0139392
WBGene00004910	snf-11	T03F7.1	3.67238	4.60004	466.401	0.270699	0.0845616	3.2012	0.00136856	0.0139533
WBGene00020844	T27A10.2	T27A10.2	0.435924	0.173658	13.6963	-1.4836	0.463454	-3.20119	0.00136863	0.0139533
WBGene00001479	fmo-4	F53F4.5	14.7667	13.5872	1502.19	-0.152099	0.0475404	-3.19937	0.0013773	0.0140239
WBGene00007703	gbf-1	C24H11.7	26.4063	24.0605	8148.72	-0.16596	0.0518714	-3.19944	0.00137693	0.0140239
WBGene00000081	ads-1	Y50D7A.7	110.369	126.976	11845.3	0.164377	0.0514149	3.19707	0.00138829	0.0141047
WBGene00001025	dnj-7	C55B6.2	22.164	25.9221	2508.34	0.182988	0.0572379	3.19698	0.00138877	0.0141047
WBGene00020601	T20B12.3	T20B12.3	40.0779	37.1625	3354.35	-0.152432	0.047678	-3.19711	0.00138812	0.0141047
WBGene00013167	Y53F4B.21	Y53F4B.21	4.26908	3.66288	761.707	-0.26039	0.0814401	-3.19732	0.00138712	0.0141047
WBGene00001443	fli-1	B0523.5	24.0695	22.068	5450.16	-0.167554	0.0524621	-3.19381	0.00140411	0.0142515
WBGene00009514	F37H8.5	F37H8.5	57.686	66.0948	3015.01	0.153219	0.0479899	3.19273	0.00140934	0.0142955
WBGene00016258	vha-16	C30F8.2	185.532	209.532	15427	0.135803	0.0425425	3.19218	0.00141201	0.0143135
WBGene00010811	hmit-1.3	M01F1.5	7.78702	9.22711	952.756	0.210163	0.0658572	3.19119	0.00141687	0.0143537
WBGene00007689	C18E9.9	C18E9.9	18.5984	23.4368	722.713	0.295372	0.0925919	3.19005	0.0014225	0.0143987
WBGene00002804	let-630	Y110A7A.19	50.0987	47.81	5467.1	-0.10562	0.0331107	-3.18992	0.00142312	0.0143987
WBGene00015949	C18A11.3	C18A11.3	8.87514	11.8645	499.189	0.387984	0.121694	3.18818	0.00143171	0.0144491
WBGene00010502	K02C4.3	K02C4.3	48.3115	43.7861	10687.8	-0.178644	0.0560306	-3.18832	0.001431	0.0144491
WBGene00010557	mspn-1	K04D7.2	58.91	55.1897	4120.68	-0.129153	0.0405063	-3.18846	0.00143032	0.0144491
WBGene00004679	rars-1	F26F4.10	108.392	103.61	12130.6	-0.113213	0.0355096	-3.18824	0.00143144	0.0144491
WBGene00011283	ttbk-7	R90.1	6.52696	7.57299	969.662	0.175543	0.0550691	3.18768	0.00143422	0.0144652
WBGene00006395	taf-11.3	F43D9.5	8.04306	6.85286	328.36	-0.28584	0.0896789	-3.18737	0.00143573	0.0144714
WBGene00008395	D1086.8	D1086.8	8.83675	10.7795	387.635	0.249305	0.0782417	3.18634	0.00144083	0.0145137
WBGene00015002	B0034.1	B0034.1	1.88778	2.71743	122.724	0.459524	0.144258	3.18544	0.00144533	0.0145498
WBGene00007397	C07A4.2	C07A4.2	0.187202	0.342121	19.4865	1.05171	0.330317	3.18395	0.0014528	0.0146158
WBGene00013441	xpb-1	Y66D12A.15	36.3694	33.8648	4832.91	-0.142387	0.0447534	-3.18159	0.00146471	0.0147263
WBGene00022449			5.16496	4.30071	344.311	-0.3091	0.0971659	-3.18115	0.0014669	0.0147391
WBGene00012376	nduf-7	W10D5.2	148.081	142.099	6676.97	-0.101865	0.0320363	-3.17967	0.00147442	0.0148053
WBGene00002017	hsp-16.11	T27E4.2	1.44942	2.55625	56.893	0.790597	0.248678	3.17919	0.00147685	0.0148204
WBGene00044921	F53C11.9	F53C11.9	2.68486	3.85288	73.6776	0.545699	0.171662	3.17892	0.00147824	0.0148251
WBGene00000872	cyk-1	F11H8.4	17.3278	16.037	4088.72	-0.144543	0.0454939	-3.17719	0.00148708	0.0149044
WBGene00019328	clec-149	K02F3.5	4.80938	6.24621	308.407	0.319669	0.100637	3.17644	0.00149096	0.0149339
WBGene00010794	dld-1	LLC1.3	219.683	208.023	20214.2	-0.113409	0.0357159	-3.1753	0.00149682	0.0149804
WBGene00022286	rga-4	Y75B7AL.4	36.0476	32.3199	6269.51	-0.188635	0.0594126	-3.17499	0.00149841	0.0149804
WBGene00009267	usp-48	F30A10.10	48.9236	45.6453	10555.1	-0.142592	0.0449096	-3.17509	0.00149791	0.0149804
WBGene00020770	eat-17	T24D11.1	11.8126	10.5119	1105.57	-0.232934	0.0734165	-3.17278	0.00150987	0.015076
WBGene00001403	fbl-1	F56H11.1	12.3205	14.4493	1652.25	0.18397	0.0579835	3.17281	0.00150973	0.015076
WBGene00020632	T20F7.5	T20F7.5	1.81056	2.34809	387.536	0.337235	0.10634	3.1713	0.00151758	0.0151436
WBGene00004077	pop-1	W10C8.2	14.6407	12.1342	1027.92	-0.293226	0.0924967	-3.17013	0.00152372	0.0151954
WBGene00004037	plc-2	Y75B12B.6	2.99454	3.62558	508.049	0.239369	0.0755181	3.16969	0.00152603	0.015209
WBGene00000390	cdc-42	R07G3.1	139.351	131.85	8211.81	-0.106768	0.033687	-3.1694	0.00152754	0.0152145
WBGene00018430	nhr-142	F44E7.8	1.23354	1.68102	108.583	0.452151	0.142672	3.16915	0.00152883	0.0152179
WBGene00022046	Y66H1A.4	Y66H1A.4	307.811	287.09	15373.4	-0.139788	0.0441376	-3.16709	0.00153972	0.0153167
WBGene00018812	sumv-2	F54D11.2	32.7114	29.2566	6149.16	-0.202688	0.0640021	-3.1669	0.00154075	0.0153174
WBGene00000413	cdt-1	Y54E10A.15	18.068	15.9187	2323.1	-0.222734	0.0703561	-3.16581	0.00154653	0.0153273
WBGene00000545	clp-4	Y39A3CL.5	13.2525	15.8442	1792.09	0.217435	0.0686808	3.16587	0.00154618	0.0153273
WBGene00021468	epg-2	Y39G10AR.10	1.91985	1.47555	208.398	-0.438203	0.138416	-3.16585	0.00154631	0.0153273
WBGene00012904	tiar-2	Y46G5A.13	12.5356	11.2448	1208.47	-0.209404	0.066136	-3.16626	0.00154414	0.0153273
WBGene00013270	Y57A10A.31	Y57A10A.31	38.6679	34.3554	7872.55	-0.213125	0.0673073	-3.16646	0.00154309	0.0153273
WBGene00015776	dct-1	C14F5.1	4.84151	6.41068	350.637	0.351791	0.111165	3.16459	0.00155303	0.0153662
WBGene00015525	rha-2	C06E1.10	12.9149	11.7861	2376.52	-0.171462	0.0541792	-3.16471	0.00155236	0.0153662
WBGene00021520	Y41D4B.18	Y41D4B.18	0.442163	0.748685	46.6936	0.855541	0.270353	3.16453	0.00155334	0.0153662
WBGene00000979	dhs-16	C10F3.2	1.43884	0.484237	67.999	-1.61339	0.509951	-3.16382	0.00155712	0.0153845
WBGene00014141	ZK899.2	ZK899.2	14.0486	18.0652	1206.52	0.325698	0.102942	3.1639	0.00155669	0.0153845
WBGene00004510	rrf-3	F10B5.7	18.041	16.2996	4997.14	-0.1842	0.0582358	-3.163	0.00156154	0.0154186
WBGene00018418	F44E2.4	F44E2.4	0.582029	0.432891	109.368	-0.484291	0.153121	-3.1628	0.00156257	0.0154193
WBGene00013642	daf-38	Y105C5A.23	0.4745	0.79594	46.6303	0.710715	0.224757	3.16215	0.0015661	0.0154446
WBGene00002112	ins-29	ZC334.10	1.15078	0.540095	16.7493	-1.15279	0.364679	-3.16111	0.0015717	0.0154902
WBGene00018421	F44E2.8	F44E2.8	117.046	110.665	6243.05	-0.121251	0.0383634	-3.16058	0.00157453	0.0155086
WBGene00173920	21ur-8696	F41H10.34	0	0	9.78437	1.46253	0.462772	3.16037	0.00157568	0.0155103
WBGene00010439	JC8.7	JC8.7	27.7631	25.0667	1604.01	-0.173492	0.054904	-3.15991	0.00157819	0.0155255
WBGene00000939	dcr-1	K12H4.8	31.1832	28.5231	9454.82	-0.169247	0.0535913	-3.1581	0.00158802	0.0156126
WBGene00015186	misc-1	B0432.4	54.5271	51.7687	3099.5	-0.111121	0.0351899	-3.15777	0.00158983	0.0156208
WBGene00014005	ZK593.9	ZK593.9	1.43386	1.91455	145.576	0.390951	0.123906	3.15521	0.00160381	0.0157484
WBGene00003773	nlt-1	ZK892.2	59.9234	70.3418	1576.49	0.187271	0.0593602	3.15482	0.00160596	0.0157599
WBGene00011979	T24B8.5	T24B8.5	1.80161	2.99638	45.8758	0.651593	0.206579	3.15421	0.00160934	0.0157834
WBGene00000286	cal-2	C18E9.1	4.85934	3.76843	176.211	-0.391927	0.124375	-3.15116	0.00162624	0.0159296
WBGene00012929	rsks-1	Y47D3A.16	69.0772	62.6342	7337.96	-0.173293	0.0549932	-3.15118	0.00162614	0.0159296
WBGene00013024	cept-2	Y49A3A.1	48.2693	43.5302	3503.76	-0.174494	0.0554181	-3.14868	0.00164009	0.0160459
WBGene00010048	F54D5.2	F54D5.2	32.2475	29.6327	2338.58	-0.154712	0.0491355	-3.14868	0.00164012	0.0160459
WBGene00020254	T05C3.2	T05C3.2	0.1998	0.292109	64.971	0.577288	0.183383	3.14798	0.001644	0.016074
WBGene00016003	C18H9.5	C18H9.5	2.42489	3.23129	233.504	0.396614	0.126031	3.14696	0.00164976	0.0161106
WBGene00009526	clec-169	F38A1.14	0.706531	1.02898	65.7297	0.647569	0.205773	3.147	0.00164955	0.0161106
WBGene00021514	Y41D4B.11	Y41D4B.11	76.2608	70.8367	4489.95	-0.152746	0.0485684	-3.14497	0.00166107	0.0162111
WBGene00006366	sym-1	C44H4.3	1.53723	1.24598	174.02	-0.379913	0.120818	-3.1445	0.00166368	0.0162268
WBGene00019227	sgca-1	H22K11.4	4.67609	5.76456	372.429	0.268259	0.0853266	3.14391	0.00166705	0.0162497
WBGene00003159	mcm-7	F32D1.10	139.207	123.21	16969.8	-0.216915	0.0690136	-3.14308	0.00167183	0.0162863
WBGene00206382	F01G12.18	F01G12.18	0.346197	0.962581	21.6232	1.18372	0.376681	3.14251	0.00167504	0.0163076
WBGene00004178	prg-1	D2030.6	130.797	124.457	18028.5	-0.112173	0.0357041	-3.14174	0.00167946	0.0163407
WBGene00021351	eif-2alpha	Y37E3.10	195.384	179.718	14047.9	-0.153434	0.0488669	-3.13983	0.00169044	0.0164376
WBGene00004196	prx-11	C47B2.8	6.53505	8.4236	331.118	0.322562	0.102759	3.139	0.00169527	0.0164745
WBGene00185092	K08D8.7	K08D8.7	1.60258	2.47989	93.4734	0.503685	0.160496	3.13831	0.00169924	0.016503
WBGene00008409	mpst-1	D2023.5	41.5792	38.2128	2333.79	-0.162079	0.0516519	-3.13791	0.00170157	0.0165157
WBGene00001027	dnj-9	F11G11.7	25.9021	23.3977	2654.99	-0.184638	0.0588559	-3.13713	0.00170612	0.0165498
WBGene00006683	twk-31	Y47D3B.5	1.0962	1.5091	262.921	0.424961	0.13548	3.1367	0.00170863	0.016554
WBGene00006494	zipt-7.2	H13N06.5	45.4615	50.6624	3983.35	0.117513	0.0374624	3.13684	0.00170781	0.016554
WBGene00009372	evl-18	F34D10.2	40.9767	37.4842	4334.68	-0.1644	0.0524219	-3.1361	0.00171208	0.0165774
WBGene00013739	spin-4	Y111B2A.19	4.46197	3.71293	375.436	-0.335698	0.107057	-3.1357	0.00171446	0.0165904
WBGene00077771	C41G7.9	C41G7.9	103.309	99.2627	3776.61	-0.103878	0.0331463	-3.13392	0.00172486	0.0166809
WBGene00000366	cbp-1	R10E11.1	31.8788	28.6341	10929.1	-0.195252	0.0623219	-3.13296	0.00173054	0.0167258
WBGene00013633	Y105C5A.8	Y105C5A.8	12.9361	16.145	592.079	0.266416	0.0850581	3.13216	0.00173522	0.0167609
WBGene00021178	Y9C9A.8	Y9C9A.8	0.211996	0.399826	19.518	1.05366	0.336469	3.13153	0.00173898	0.0167871
WBGene00008532	dpt-1	F02E9.9	74.4497	68.5576	8925.33	-0.160796	0.0513564	-3.13098	0.00174225	0.0167951
WBGene00003724	nhr-134	F44C8.2	2.92506	3.71411	233.641	0.29845	0.0953254	3.13086	0.00174297	0.0167951
WBGene00020600	trd-1	T20B12.1	28.7508	27.3493	3747.89	-0.118301	0.0377813	-3.13121	0.00174089	0.0167951
WBGene00003777	nmy-2	F20G4.3	111.588	99.6349	36346.7	-0.205012	0.0655023	-3.12984	0.00174901	0.0168432
WBGene00012715	snpc-1.2	Y39E4B.2	72.1344	67.0794	6003.51	-0.147154	0.0470783	-3.12572	0.00177368	0.0170705
WBGene00008951	F19C6.2	F19C6.2	6.90618	8.04335	757.428	0.201353	0.0644282	3.12524	0.00177663	0.0170886
WBGene00013900	ugt-18	ZC443.5	0.0214398	0.137612	5.70808	2.82203	0.90312	3.12475	0.00177955	0.0171064
WBGene00008706	gba-3	F11E6.1	5.17932	4.46095	417.481	-0.264126	0.0845331	-3.12452	0.00178095	0.0171095
WBGene00003421	msh-5	F09E8.3	14.9896	13.4688	3052.7	-0.172813	0.0553134	-3.12426	0.00178255	0.0171146
WBGene00013480	egas-3	Y69H2.2	0.125265	0.0385548	9.26853	-1.67609	0.53654	-3.12389	0.00178479	0.0171258
WBGene00012901	cnp-2	Y46G5A.10	10.6671	14.0268	1502.43	0.353191	0.1131	3.12283	0.00179122	0.0171662
WBGene00018100	math-26	F36H5.1	7.24447	8.36609	1138.26	0.179595	0.0575092	3.12289	0.00179083	0.0171662
WBGene00021939	Y55F3BR.2	Y55F3BR.2	7.07743	7.84411	1134.8	0.165708	0.0530661	3.12266	0.00179222	0.0171662
WBGene00009623	F41E7.7	F41E7.7	1.27983	0.787504	27.416	-0.882654	0.28273	-3.12189	0.00179693	0.017201
WBGene00012658	Y39A1A.21	Y39A1A.21	32.3403	29.4103	962.232	-0.178597	0.0572561	-3.11926	0.00181307	0.0173451
WBGene00011339	T01G5.1	T01G5.1	8.50942	11.0885	775.874	0.324084	0.103978	3.11686	0.00182786	0.0174762
WBGene00015469	C05D2.8	C05D2.8	22.615	28.2068	1820.05	0.268545	0.0861689	3.11649	0.00183016	0.0174877
WBGene00019139	bath-1	F59H6.9	7.86326	6.60484	389.601	-0.282219	0.090566	-3.11617	0.00183215	0.0174963
WBGene00021849	Y54F10AM.5	Y54F10AM.5	125.783	117.637	4639.7	-0.138152	0.0443427	-3.11555	0.001836	0.0175226
WBGene00005989	srx-98	F19B10.8	0.245039	0.119554	10.1662	-1.47607	0.473851	-3.11504	0.0018392	0.0175426
WBGene00004303	ran-2	C29E4.3	53.485	50.3229	8891.35	-0.13229	0.0424939	-3.11315	0.00185101	0.0176448
WBGene00016461	C35E7.9	C35E7.9	12.1164	9.29322	583.884	-0.428531	0.137688	-3.11233	0.00185615	0.0176832
WBGene00009292	F31D4.5	F31D4.5	0.416091	0.710129	47.2098	0.782364	0.251396	3.11208	0.00185775	0.0176879
WBGene00003577	ndg-4	F56F3.2	32.513	37.5832	4124.72	0.164645	0.0529208	3.11115	0.00186358	0.0177313
WBGene00019006	spg-20	F57B10.9	8.20625	7.20607	673.359	-0.219212	0.0704634	-3.111	0.00186452	0.0177313
WBGene00011003	R04B5.5	R04B5.5	10.2619	13.1303	716.727	0.324947	0.104468	3.1105	0.00186772	0.0177511
WBGene00021810	phf-15	Y53G8AR.2	8.174	7.26024	1155.76	-0.212042	0.0681859	-3.10977	0.00187236	0.0177846
WBGene00022346	pals-17	Y82E9BR.13	2.75198	3.83418	154.145	0.403807	0.129859	3.10958	0.0018735	0.0177849
WBGene00017858	F27C1.11	F27C1.11	0.242753	0.345082	58.51	0.647094	0.208169	3.10849	0.00188043	0.0178401
WBGene00016084	cht-3	C25A8.4	45.3317	50.9527	8140.91	0.129696	0.0417409	3.10718	0.00188884	0.0179092
WBGene00011945	alg-5	T23D8.7	34.978	32.473	5302.19	-0.150508	0.0484838	-3.1043	0.00190732	0.0180738
WBGene00021332	Y34D9A.7	Y34D9A.7	28.2685	25.1901	1881.43	-0.193185	0.0622931	-3.10123	0.00192717	0.018251
WBGene00017032	D1044.7	D1044.7	0.557253	0.892491	48.8021	0.717054	0.231243	3.10087	0.00192954	0.0182627
WBGene00016060	mms-19	C24G6.3	27.909	25.9262	4179.33	-0.151529	0.0488739	-3.10041	0.00193253	0.0182693
WBGene00022466	Y119C1A.1	Y119C1A.1	33.5008	30.1118	2343.03	-0.188839	0.0609047	-3.10056	0.00193156	0.0182693
WBGene00017380	F11D5.1	F11D5.1	3.55007	4.45372	470.545	0.255158	0.0823033	3.10021	0.00193382	0.0182707
WBGene00001863	him-4	F15G9.4	15.7732	13.0339	7395.95	-0.241048	0.077759	-3.09993	0.00193565	0.0182772
WBGene00004042	plk-1	C14B9.4	104.107	93.2661	12013.9	-0.195424	0.0630644	-3.0988	0.00194308	0.0183365
WBGene00045245	ttr-34	F09A5.9	27.9338	33.6939	943.148	0.216098	0.06974	3.09862	0.00194424	0.0183366
WBGene00016443	C35D10.6	C35D10.6	57.2439	52.6253	2657.92	-0.150685	0.0486374	-3.09814	0.0019474	0.0183557
WBGene00014294	C53C7.5	C53C7.5	10.3043	9.23996	1141.72	-0.210171	0.0678427	-3.09791	0.00194892	0.0183591
WBGene00008891	clec-42	F16H6.1	0.0332236	0.160579	7.59241	2.39524	0.773459	3.09679	0.00195628	0.0184176
WBGene00009698	F44F1.6	F44F1.6	0.53302	0.357724	38.2504	-0.888877	0.287067	-3.09641	0.00195879	0.0184195
WBGene00012216	W02D9.10	W02D9.10	4.89424	6.57226	241.269	0.388835	0.125576	3.09641	0.00195877	0.0184195
WBGene00000989	dhs-26	ZK816.5	12.3078	6.59126	612.759	-0.915074	0.295601	-3.09564	0.00196391	0.0184569
WBGene00014206	nit-1	ZK1058.6	5.80008	8.3186	409.93	0.486907	0.157308	3.09524	0.00196654	0.0184707
WBGene00019217	athp-2	H20J04.2	23.7828	21.0662	5608.02	-0.216554	0.0699844	-3.09432	0.00197264	0.0185171
WBGene00011076	scav-5	R07B1.3	2.1511	4.10963	286.81	0.879912	0.284416	3.09375	0.00197646	0.0185421
WBGene00020574	T19D7.6	T19D7.6	1.56435	2.25385	69.7481	0.549479	0.177657	3.09291	0.00198202	0.0185834
WBGene00002057	ifd-1	R04E5.10	4.25636	5.06486	480.51	0.217315	0.0702752	3.09234	0.00198588	0.0186086
WBGene00008296	cdr-2	C54D10.1	5.82804	7.57958	330.312	0.341817	0.110616	3.09011	0.00200081	0.0187375
WBGene00018407	F44B9.2	F44B9.2	13.4116	15.3777	1202.15	0.15682	0.050769	3.0889	0.00200901	0.0188033
WBGene00004085	pph-4.1	Y75B8A.30	34.8359	32.2412	2767.39	-0.164944	0.053415	-3.08798	0.00201524	0.0188506
WBGene00006794	unc-60	C38C3.5	479.469	464.371	29295.2	-0.0998191	0.0323281	-3.08769	0.00201719	0.0188578
WBGene00001411	fem-1	F35D6.1	32.5915	30.7106	3869.09	-0.120363	0.0389912	-3.08694	0.00202227	0.0188942
WBGene00003699	nhr-109	T12C9.5	4.83332	6.0686	342.695	0.28801	0.0933127	3.0865	0.00202527	0.0189112
WBGene00013324	mrps-7	Y57G11C.34	36.6086	34.0267	1475.54	-0.151511	0.0490966	-3.08597	0.00202891	0.0189341
WBGene00003999	pgp-5	C05A9.1	1.85893	4.05955	588.302	1.06415	0.344883	3.08554	0.00203183	0.0189503
WBGene00011531	rsbp-1	T06D10.1	12.7928	15.3408	1105.55	0.232701	0.0754236	3.08526	0.00203377	0.0189573
WBGene00022077	vamp-7	Y69A2AR.6	11.9857	10.6818	704.347	-0.211447	0.0685389	-3.08506	0.00203512	0.0189588
WBGene00002845	let-711	F57B9.2	88.1781	80.7055	38494.5	-0.167234	0.0542252	-3.08408	0.00204186	0.0190106
WBGene00019087	F59A6.5	F59A6.5	34.4197	31.3591	7052.63	-0.173786	0.0563534	-3.08386	0.00204334	0.0190133
WBGene00000812	csk-1	Y48G1C.2	27.8733	25.8216	3387.33	-0.151973	0.0492834	-3.08365	0.00204476	0.0190155
WBGene00017502	F16B3.2	F16B3.2	0.974643	1.78081	31.6823	0.845911	0.274369	3.08311	0.00204848	0.0190283
WBGene00004831	slo-2	F08B12.3	4.76073	5.58539	952.833	0.173939	0.0564201	3.08293	0.00204971	0.0190283
WBGene00022369	Y92H12BR.3	Y92H12BR.3	83.9462	75.3614	9720.28	-0.186694	0.0605552	-3.08304	0.00204896	0.0190283
WBGene00007514	catp-8	C10C6.6	37.595	34.8165	7235.33	-0.145911	0.0473431	-3.08199	0.00205623	0.0190363
WBGene00012826	dyf-19	Y43F8C.4	0.110037	0.249108	14.5744	1.32582	0.430155	3.08219	0.00205484	0.0190363
WBGene00018081	F36A4.2	F36A4.2	2.86651	4.46523	107.504	0.566826	0.183882	3.08255	0.00205233	0.0190363
WBGene00019334	K02F3.12	K02F3.12	47.2568	45.0373	4684.81	-0.104466	0.0338962	-3.08194	0.00205653	0.0190363
WBGene00020422	T10F2.2	T10F2.2	64.9113	61.9629	3867.69	-0.112886	0.0366261	-3.08211	0.0020554	0.0190363
WBGene00009945	bath-38	F52H3.3	7.74244	9.12095	663.893	0.203144	0.0659525	3.08015	0.00206896	0.0191403
WBGene00022642	lipl-5	ZK6.7	65.0728	90.3059	5533.82	0.451162	0.146502	3.07956	0.00207309	0.0191674
WBGene00015115	B0286.1	B0286.1	4.26951	5.36129	273.099	0.291913	0.0948083	3.07899	0.00207706	0.0191802
WBGene00001396	fat-4	T13F2.1	155.996	173.034	13025.5	0.126565	0.0411079	3.07884	0.00207808	0.0191802
WBGene00219275	Y39G10AR.32	Y39G10AR.32	49.7716	43.4127	1193.75	-0.241062	0.0782885	-3.07914	0.00207596	0.0191802
WBGene00013693	Y105E8B.9	Y105E8B.9	7.00402	5.93458	686.688	-0.277532	0.0901647	-3.07806	0.00208352	0.0192193
WBGene00009384	piit-1	F35B12.4	2.35908	3.56039	124.909	0.548989	0.178365	3.07789	0.00208472	0.0192194
WBGene00013716	Y106G6H.1	Y106G6H.1	10.91	13.89	971.14	0.287655	0.0934945	3.07671	0.00209299	0.0192845
WBGene00018200	btb-17	F39E9.11	2.39462	3.29122	155.685	0.41381	0.134515	3.07631	0.00209582	0.0192994
WBGene00019940	npp-21	R07G3.3	65.5086	60.2051	20474.5	-0.161279	0.0524374	-3.07565	0.00210046	0.019331
WBGene00013406	Y63D3A.7	Y63D3A.7	123.877	113.71	2345.64	-0.147296	0.0479085	-3.07452	0.00210843	0.0193932
WBGene00011775	copg-1	T14G10.5	79.4642	74.8109	11624.4	-0.127374	0.0414356	-3.07403	0.00211189	0.0194139
WBGene00010006	F53H2.3	F53H2.3	13.0452	10.6703	1169.71	-0.334478	0.108839	-3.07316	0.00211807	0.0194594
WBGene00015644	C09E8.1	C09E8.1	8.40115	9.92039	1252.87	0.207815	0.0676407	3.07233	0.00212394	0.0195021
WBGene00022870	ZK1240.5	ZK1240.5	0.72106	1.09861	61.8008	0.614846	0.20018	3.07147	0.00213004	0.019547
WBGene00008239	fshr-1	C50H2.1	7.70388	8.86858	1397.1	0.16847	0.0548606	3.07088	0.0021343	0.0195749
WBGene00022197	Y71H2B.8	Y71H2B.8	1.27479	1.74029	100.216	0.435186	0.141774	3.06958	0.00214362	0.019649
WBGene00013078	ttr-25	Y51A2D.10	22.801	20.1876	632.36	-0.232257	0.0756921	-3.06844	0.00215177	0.0197124
WBGene00012213	W02D9.7	W02D9.7	147.463	168.93	3281	0.15131	0.0493152	3.06822	0.00215342	0.0197162
WBGene00019872	R04E5.9	R04E5.9	3.02937	3.95372	252	0.294584	0.0960427	3.06722	0.00216062	0.0197709
[truncated: 665 more rows]

## Sheet: Intersection
			swsn-1						swsn-9
[truncated: 604 more rows]
