# Supplementary material for: SWI/SNF complexes act through CBP-1 histone acetyltransferase to regulate acute functional tolerance to alcohol
Source: BMC Genomics. 2020 Sep 21;21:646. doi: 10.1186/s12864-020-07059-y (PMC7507291; doi:10.1186/s12864-020-07059-y)
Supplement: Supplementary file 2 — Additional file 2 GO term enrichment analysis of the differentially expressed genes. Included in this file are: 1- GO biological process, cellular component, and molecular function analysis of swsn-1(os22ts) DEGs (FDR < 0.05). 2- GO biological process, cellular component, and molecular function analysis of swsn-9(ok1354) DEGs (FDR < 0.05). 3- GO biological process, cellular component, and molecular function analysis of genes in the intersection of swsn-1(os22ts) and swsn-9(ok1354) DEGs (FDR < 0.05). 4- swsn-1(os22ts) and swsn-9(ok1354) (intersection) DEGs with the GO biological process term [GO:0045087] “innate immune response”. 5- swsn-1(os22ts) and swsn-9(ok1354) (intersection) DEGs with the GO cellular component term [GO:0045121] “membrane raft”. [file 12864_2020_7059_MOESM2_ESM.xlsx]

## Sheet: Legend
Additional file 2 (xlsx): GO term enrichment analysis of the differentially expressed genes. Included in this file are:
	1- GO biological process, cellular component, and molecular function analysis of swsn-1 DEGs (FDR <0.05); only the top term in each hierarchical cluster is reported.
	2- GO biological process, cellular component, and molecular function analysis of swsn-9 DEGs (FDR <0.05); only the top term in each hierarchical cluster is reported.
	3- GO biological process, cellular component, and molecular function analysis of genes in the intersection of swsn-1 and swsn-9 DEGs (FDR <0.05); only the top term in each hierarchical cluster is reported.
	4- swsn-1 and swsn-9 (intersection) DEGs with the GO biological process term [GO:0045087] "innate immune response"
	5- swsn-1 and swsn-9 (intersection) DEGs with the GO cellular component term [GO:0045121] "membrane raft"

## Sheet: GO terms - swsn-1
Input: swsn-1 DEGs (FDR<0.05)
Analysis Type:	PANTHER Overrepresentation Test (Released 20190711)
Annotation Version and Release Date:	GO Ontology database Released 2019-12-09
Analyzed List:	Client Text Box Input (Caenorhabditis elegans)
Reference List:	Caenorhabditis elegans (all genes in database)
Test Type:	FISHER
Correction:	FDR
Top category in hierarchichal clustering
GO biological process complete	Caenorhabditis elegans - REFLIST (19961)	Input (6372)	Input (expected)	over/under	fold Enrichment	raw P-value	FDR
mitochondrial ATP synthesis coupled electron transport (GO:0042775)	52	44	16.6	+	2.65	3.61e-06	0.000598
aerobic respiration (GO:0009060)	43	34	13.73	+	2.48	0.00014	0.0145
carboxylic acid catabolic process (GO:0046395)	109	66	34.8	+	1.9	6.08e-05	0.00709
alpha-amino acid metabolic process (GO:1901605)	121	71	38.63	+	1.84	8.72e-05	0.00963
fatty acid metabolic process (GO:0006631)	117	67	37.35	+	1.79	0.00019	0.0184
drug metabolic process (GO:0017144)	189	96	60.33	+	1.59	0.000284	0.0263
positive regulation of developmental process (GO:0051094)	244	118	77.89	+	1.51	0.000259	0.0247
positive regulation of multicellular organismal process (GO:0051240)	274	129	87.47	+	1.47	0.000338	0.0309
anatomical structure morphogenesis (GO:0009653)	525	231	167.59	+	1.38	5.93e-05	0.00718
organonitrogen compound catabolic process (GO:1901565)	448	196	143.01	+	1.37	0.000272	0.0256
embryo development (GO:0009790)	510	223	162.8	+	1.37	9.67e-05	0.0103
cell differentiation (GO:0030154)	808	330	257.93	+	1.28	0.000151	0.0151
transmembrane transport (GO:0055085)	936	376	298.79	+	1.26	0.000141	0.0144
GO cellular component complete
mitochondrial respiratory chain complex I (GO:0005747)	38	30	12.13	+	2.47	0.000314	0.012
mitochondrial matrix (GO:0005759)	138	71	44.05	+	1.61	0.00149	0.0479
plasma membrane region (GO:0098590)	250	125	79.81	+	1.57	5.77e-05	0.00286
extracellular space (GO:0005615)	312	142	99.6	+	1.43	0.00059	0.0213
intracellular non-membrane-bounded organelle (GO:0043232)	1394	535	445	+	1.2	0.000213	0.00942
GO molecular function complete
electron transfer activity (GO:0009055)	46	33	14.68	+	2.25	0.000544	0.0445
flavin adenine dinucleotide binding (GO:0050660)	74	48	23.62	+	2.03	0.000188	0.0196
catalytic activity, acting on a protein (GO:0140096)	1429	571	456.17	+	1.25	3.35e-06	0.000548
transporter activity (GO:0005215)	922	366	294.32	+	1.24	0.000355	0.032
hydrolase activity (GO:0016787)	1655	640	528.31	+	1.21	2.03e-05	0.00279
metal ion binding (GO:0046872)	1674	624	534.38	+	1.17	0.000632	0.0486
protein binding (GO:0005515)	2222	816	709.31	+	1.15	0.000313	0.0292

## Sheet: GO terms - swsn-9
Input: swsn-9 DEGs (FDR<0.05)
Analysis Type:	PANTHER Overrepresentation Test (Released 20190711)
Annotation Version and Release Date:	GO Ontology database Released 2019-12-09
Analyzed List:	Client Text Box Input (Caenorhabditis elegans)
Reference List:	Caenorhabditis elegans (all genes in database)
Test Type:	FISHER
Correction:	FDR
Top category in hierarchichal clustering (over-represented)
GO biological process complete	Caenorhabditis elegans - REFLIST (19961)	Input (2330)	Input (expected)	over/under	fold Enrichment	raw P-value	FDR
regulation of cell shape (GO:0008360)	22	10	2.57	+	3.89	0.00113	0.0366
maturation of SSU-rRNA from tricistronic rRNA transcript (SSU-rRNA, 5.8S rRNA, LSU-rRNA) (GO:0000462)	23	10	2.68	+	3.72	0.00147	0.0451
tRNA aminoacylation for protein translation (GO:0006418)	36	15	4.2	+	3.57	0.000153	0.00736
regulation of mitotic sister chromatid segregation (GO:0033047)	35	14	4.09	+	3.43	0.000352	0.0147
regulation of lipid localization (GO:1905952)	31	12	3.62	+	3.32	0.00115	0.0368
cortical cytoskeleton organization (GO:0030865)	35	13	4.09	+	3.18	0.000988	0.0326
DNA duplex unwinding (GO:0032508)	46	17	5.37	+	3.17	0.000184	0.00846
protein deubiquitination (GO:0016579)	40	14	4.67	+	3	0.00103	0.0335
innate immune response (GO:0045087)	228	79	26.61	+	2.97	2.03e-14	5.34e-12
nuclear export (GO:0051168)	45	15	5.25	+	2.86	0.00103	0.0336
translational initiation (GO:0006413)	48	16	5.6	+	2.86	0.000713	0.025
RNA methylation (GO:0001510)	49	16	5.72	+	2.8	0.000856	0.029
mitochondrial gene expression (GO:0140053)	53	17	6.19	+	2.75	0.00114	0.0366
protein folding (GO:0006457)	98	30	11.44	+	2.62	2.83e-05	0.00171
posttranscriptional gene silencing by RNA (GO:0035194)	56	17	6.54	+	2.6	0.00148	0.0448
protein acetylation (GO:0006473)	57	17	6.65	+	2.56	0.00165	0.0486
establishment of spindle localization (GO:0051293)	70	20	8.17	+	2.45	0.0014	0.0429
RNA catabolic process (GO:0006401)	81	23	9.45	+	2.43	0.000521	0.0192
protein-DNA complex assembly (GO:0065004)	74	21	8.64	+	2.43	0.00102	0.0334
fatty acid metabolic process (GO:0006631)	117	33	13.66	+	2.42	3.74e-05	0.00216
regulation of actin filament-based process (GO:0032970)	77	21	8.99	+	2.34	0.0013	0.0406
peptidyl-lysine modification (GO:0018205)	108	29	12.61	+	2.3	0.000202	0.00903
regulation of translation (GO:0006417)	101	27	11.79	+	2.29	0.000378	0.0156
histone modification (GO:0016570)	133	35	15.52	+	2.25	6.43e-05	0.00343
programmed cell death (GO:0012501)	105	27	12.26	+	2.2	0.000816	0.0279
ribonucleoprotein complex assembly (GO:0022618)	102	26	11.91	+	2.18	0.00116	0.0368
regulation of vulval development (GO:0040028)	103	26	12.02	+	2.16	0.0012	0.0381
transcription, DNA-templated (GO:0006351)	127	30	14.82	+	2.02	0.000968	0.0321
mitotic cell cycle process (GO:1903047)	242	57	28.25	+	2.02	9.04e-06	0.000662
germ cell development (GO:0007281)	160	37	18.68	+	1.98	0.00039	0.0157
cellular chemical homeostasis (GO:0055082)	130	30	15.17	+	1.98	0.0016	0.0475
mRNA metabolic process (GO:0016071)	247	56	28.83	+	1.94	2.54e-05	0.00155
ion homeostasis (GO:0050801)	147	33	17.16	+	1.92	0.0013	0.0407
embryo development ending in birth or egg hatching (GO:0009792)	304	68	35.49	+	1.92	4.66e-06	0.000358
cellular response to DNA damage stimulus (GO:0006974)	216	47	25.21	+	1.86	0.000233	0.0103
cell division (GO:0051301)	209	45	24.4	+	1.84	0.000402	0.0159
meiotic cell cycle (GO:0051321)	207	44	24.16	+	1.82	0.000565	0.0203
DNA metabolic process (GO:0006259)	259	54	30.23	+	1.79	0.00025	0.0109
nematode larval development (GO:0002119)	353	70	41.2	+	1.7	0.000106	0.00533
proteolysis involved in cellular protein catabolic process (GO:0051603)	279	55	32.57	+	1.69	0.000782	0.0269
oxidation-reduction process (GO:0055114)	633	122	73.89	+	1.65	1.11e-06	9.4e-05
cellular protein localization (GO:0034613)	482	83	56.26	+	1.48	0.00133	0.0412
negative regulation of cellular process (GO:0048523)	722	119	84.28	+	1.41	0.000557	0.0202
organic substance transport (GO:0071702)	702	115	81.94	+	1.4	0.000878	0.0296
positive regulation of cellular process (GO:0048522)	924	146	107.86	+	1.35	0.000711	0.025
GO cellular component complete
chaperonin-containing T-complex (GO:0005832)	9	7	1.05	+	6.66	0.000658	0.0117
small-subunit processome (GO:0032040)	35	20	4.09	+	4.9	3.03e-07	1.57e-05
eukaryotic 48S preinitiation complex (GO:0033290)	13	7	1.52	+	4.61	0.00306	0.0474
eukaryotic translation initiation factor 3 complex (GO:0005852)	17	9	1.98	+	4.54	0.000874	0.0153
90S preribosome (GO:0030686)	26	13	3.03	+	4.28	0.000102	0.00238
membrane raft (GO:0045121)	51	21	5.95	+	3.53	9.16e-06	0.000331
condensed chromosome kinetochore (GO:0000777)	35	14	4.09	+	3.43	0.000352	0.00698
basement membrane (GO:0005604)	26	10	3.03	+	3.29	0.00303	0.0474
peroxisome (GO:0005777)	67	25	7.82	+	3.2	5.47e-06	0.000233
nuclear pore (GO:0005643)	36	12	4.2	+	2.86	0.00319	0.0488
nuclear DNA-directed RNA polymerase complex (GO:0055029)	73	22	8.52	+	2.58	0.000287	0.0059
P granule (GO:0043186)	67	19	7.82	+	2.43	0.00204	0.0332
nucleolus (GO:0005730)	169	47	19.73	+	2.38	9.53e-07	4.54e-05
lysosome (GO:0005764)	126	35	14.71	+	2.38	2.39e-05	0.000771
apical part of cell (GO:0045177)	88	23	10.27	+	2.24	0.00147	0.025
mitochondrial matrix (GO:0005759)	138	34	16.11	+	2.11	0.000238	0.00515
mitochondrial protein complex (GO:0098798)	180	44	21.01	+	2.09	3.76e-05	0.00109
mitochondrial inner membrane (GO:0005743)	184	44	21.48	+	2.05	6.98e-05	0.00173
extracellular space (GO:0005615)	312	71	36.42	+	1.95	1.79e-06	8.21e-05
cell cortex (GO:0005938)	141	32	16.46	+	1.94	0.00157	0.026
nuclear chromosome (GO:0000228)	204	42	23.81	+	1.76	0.00151	0.0254
supramolecular fiber (GO:0099512)	306	60	35.72	+	1.68	0.000392	0.00766
nucleoplasm (GO:0005654)	310	60	36.19	+	1.66	0.000568	0.0106
cytoplasm (GO:0005737)	3811	672	444.85	+	1.51	1.3e-26	3.86e-24
GO molecular function complete
lysozyme activity (GO:0003796)	10	7	1.17	+	6	0.00102	0.0416
RNA helicase activity (GO:0003724)	48	24	5.6	+	4.28	1.38e-07	1.01e-05
aminoacyl-tRNA ligase activity (GO:0004812)	37	16	4.32	+	3.7	6.58e-05	0.00366
histone acetyltransferase activity (GO:0004402)	27	11	3.15	+	3.49	0.00132	0.0478
thiol-dependent ubiquitinyl hydrolase activity (GO:0036459)	40	14	4.67	+	3	0.00103	0.0406
cysteine-type endopeptidase activity (GO:0004197)	58	19	6.77	+	2.81	0.000283	0.0139
unfolded protein binding (GO:0051082)	64	20	7.47	+	2.68	0.000422	0.0194
flavin adenine dinucleotide binding (GO:0050660)	74	22	8.64	+	2.55	0.000329	0.0156
translation regulator activity, nucleic acid binding (GO:0090079)	77	21	8.99	+	2.34	0.0013	0.0478
S-adenosylmethionine-dependent methyltransferase activity (GO:0008757)	90	24	10.51	+	2.28	0.000971	0.0409
RNA binding (GO:0003723)	608	140	70.97	+	1.97	5.55e-12	7.25e-10
ATP binding (GO:0005524)	914	190	106.69	+	1.78	2.29e-12	3.99e-10
oxidoreductase activity (GO:0016491)	526	96	61.4	+	1.56	0.000107	0.00537
enzyme binding (GO:0019899)	456	81	53.23	+	1.52	0.000752	0.0339
metal ion binding (GO:0046872)	1674	254	195.4	+	1.3	6.99e-05	0.00373

## Sheet: GO terms - intersection
Input: Intersection of swsn-1 and swsn-9 DEGs
Analysis Type:	PANTHER Overrepresentation Test (Released 20190711)
Annotation Version and Release Date:	GO Ontology database Released 2019-12-09
Analyzed List:	Client Text Box Input (Caenorhabditis elegans)
Reference List:	Caenorhabditis elegans (all genes in database)
Test Type:	FISHER
Correction:	FDR
Top category in hierarchichal clustering (over-represented)
GO biological process complete	Caenorhabditis elegans - REFLIST (19961)	Input (574)	Input (expected)	Input (over/under)	Input (fold Enrichment)	Input (raw P-value)	Input (FDR)
nuclear DNA replication (GO:0033260)	17	6	0.49	+	12.27	3.13e-05	0.0179
cell cycle DNA replication (GO:0044786)	18	6	0.52	+	11.59	4.07e-05	0.0197
regulation of actin filament-based process (GO:0032970)	77	11	2.21	+	4.97	3.38e-05	0.0177
innate immune response (GO:0045087)	228	22	6.56	+	3.36	2.3e-06	0.00241
GO cellular component complete	Caenorhabditis elegans - REFLIST (19961)	Input (574)	Input (expected)	Input (over/under)	Input (fold Enrichment)	Input (raw P-value)	Input (FDR)
membrane raft (GO:0045121)	51	11	1.47	+	7.5	1.03e-06	0.00041
M band (GO:0031430)	30	6	0.86	+	6.96	0.000443	0.044
cell cortex (GO:0005938)	141	14	4.05	+	3.45	0.000119	0.0177
cytoskeleton (GO:0005856)	497	31	14.29	+	2.17	0.000127	0.0168
extracellular region (GO:0005576)	589	35	16.94	+	2.07	0.000101	0.0172
GO molecular function complete
No statistically significant results

## Sheet: innate immune response
WBGeneID	PANTHER GeneName/GeneSymbol	gene name	sequence name	Brief Description
WBGene00009432	Cub (CUB) Like Domain containing protein;cld-9;ortholog	cld-9	F35E12.8
WBGene00019298	Purine nucleoside phosphorylase;CELE_K02D7.1;ortholog	K02D7.1	K02D7.1	K02D7.1 is orthologous to the human gene PURINE NUCLEOSIDE PHOSPHORYLASE (NP; OMIM:164050), which when mutated leads to disease.
WBGene00009429	Infection Response protein;irg-5;ortholog	irg-5	F35E12.5
WBGene00020579	Uncharacterized protein;CELE_T19D12.4;ortholog	T19D12.4	T19D12.4
WBGene00017964	Uncharacterized protein;CELE_F31F7.1;ortholog	F31F7.1	F31F7.1
WBGene00016218	Protein containing ALS2cr12 (ALS2CR12) signature;pals-23;ortholog	pals-23	C29F9.3
WBGene00008199	Uncharacterized protein;C49C3.9;ortholog	C49C3.9	C49C3.9
WBGene00008495	Uncharacterized protein;CELE_F01D5.5;ortholog	F01D5.5	F01D5.5
WBGene00019779	ENDonuclease, poly(U) specific;endu-2;ortholog	endu-2	M60.2
WBGene00001786	Glutathione S-Transferase;gst-38;ortholog	gst-38	F35E8.8	gst-38 encodes a glutathione-S-transferase; gst-38 is predicted to function as a phase II detoxification enzyme and its expression is altered in response to stress; a GST-38::GFP reporter is expressed in the intestine.
WBGene00003091	Lysozyme-like protein 2;lys-2;ortholog	lys-2	Y22F5A.5	lys-2 is one of ten C. elegans lysozyme genes; as such, lys-2 can be predicted to have a role in lysozymal function including immune function.
WBGene00015759	Uncharacterized protein;C14C6.5;ortholog	C14C6.5	C14C6.5	C14C6.5 encodes a protein that contains a Metridin-like ShK toxin domain; C14C6.5 is involved in the transcriptional, innate immune response towards several different bacterial pathogens.
WBGene00009431	DAF-16/FOXO Controlled, germline Tumor affecting;dct-17;ortholog	dct-17	F35E12.7
WBGene00009971	Uncharacterized protein;CELE_F53C11.1;ortholog	F53C11.1	F53C11.1
WBGene00016599	Uncharacterized protein;C42D8.1;ortholog	C42D8.1	C42D8.1
WBGene00008492	Uncharacterized protein;CELE_F01D5.1;ortholog	F01D5.1	F01D5.1
WBGene00007153	C-type LECtin;clec-41;ortholog	clec-41	B0365.6
WBGene00011979	Uncharacterized protein;CELE_T24B8.5;ortholog	T24B8.5	T24B8.5	T24B8.5 encodes an ShK-like toxin peptide containing a domain rich in cysteine residues found in the sea anemone potassium channel inhibitor ShK; T24B8.5 expression is regulated by the PMK-1/p38 MAPK signaling pathway and the ATF-7 transcription factor, which is a downstream target of PMK-1.
WBGene00044073	Uncharacterized protein;tag-244;ortholog	tag-244	C34H4.3
WBGene00016424	Uncharacterized protein;C34H4.1;ortholog	C34H4.1	C34H4.1
WBGene00017589	Uncharacterized protein;CELE_F19B10.10;ortholog	F19B10.10	F19B10.10
WBGene00017088	AKIRin (Conserved nuclear protein family) homolog;akir-1;ortholog	akir-1	E01A2.6

## Sheet: membrane raft
WBGeneID	PANTHER GeneName/GeneSymbol	gene name	sequence name	Brief Description
WBGene00016134	Uncharacterized protein;C26B9.5;ortholog	C26B9.5	C26B9.5
WBGene00020579	Uncharacterized protein;CELE_T19D12.4;ortholog	T19D12.4	T19D12.4
WBGene00007097	Uncharacterized protein;B0024.4;ortholog	B0024.4	B0024.4
WBGene00010660	Uncharacterized protein;CELE_K08D8.6;ortholog	K08D8.6	K08D8.6
WBGene00002268	Galectin;lec-5;ortholog	lec-5	ZK1248.16
WBGene00003959	Prolyl Carboxy Peptidase like;pcp-4;ortholog	pcp-4	Y116F11B.3
WBGene00021518	Uncharacterized protein;hpo-6;ortholog	hpo-6	Y41D4B.16
WBGene00000915	Heat shock protein 90;daf-21;ortholog	hsp-90	C47E8.5	daf-21 encodes a member of the Hsp90 family of molecular chaperones; DAF-21 activity is required for larval development, negative regulation of dauer larva formation, and a number of specific chemosensory behaviors, such as the response to chemicals and odorants detected by the ASE and AWC sensory neurons; a daf-21 sensory defect can be rescued by a cyclic GMP analogue, suggesting that, in regula…
WBGene00009431	DAF-16/FOXO Controlled, germline Tumor affecting;dct-17;ortholog	dct-17	F35E12.7
WBGene00018823	Uncharacterized protein;CELE_F54E2.1;ortholog	F54E2.1	F54E2.1
WBGene00009971	Uncharacterized protein;CELE_F53C11.1;ortholog	F53C11.1	F53C11.1
