# Supplementary material for: SWI/SNF complexes act through CBP-1 histone acetyltransferase to regulate acute functional tolerance to alcohol
Source: BMC Genomics. 2020 Sep 21;21:646. doi: 10.1186/s12864-020-07059-y (PMC7507291; doi:10.1186/s12864-020-07059-y)
Supplement: Supplementary file 3 — Additional file 3: k-means clustering of wild type, swsn-1, and swsn-9 gene expression data. Included in this file are: 1- Distribution of gene standard deviations across all three datsets. 2- k-means clustering of the top 2000 most variable genes (k = 7). 3- Results of DIOPT analysis for cluster C genes. 4- Results of DIOPT analysis for cluster F genes. 5- Cluster C and F genes compared with PBRM1 targets identified in [46]. 6- GO biological process terms that are overrepresented in each of the clusters. 7- GO cellular component terms that are overrepresented in each of the clusters. 8- GO molecular function terms that are overrepresented in each of the clusters. [file 12864_2020_7059_MOESM3_ESM.xlsx]

## Sheet: Legend
Additional file 3 (xlsx): k-means clustering of wild type, swsn-1, and swsn-9 gene expression data. Included in this file are:
	1- Distribution of gene standard deviations across three datsets.
	2- k-means clustering of the top 2000 most variable genes (k=7).
	3- Results of DIOPT analysis for cluster C genes.
	4- Results of DIOPT analysis for cluster F genes.
	5- Cluster C and F genes compared with PBRM1 targets identified by Chowdhury et al. (2016)
	6- GO biological process terms that are overrepresented in each of the clusters.
	7- GO cellular component terms that are overrepresented in each of the clusters.
	8- GO molecular function terms that are overrepresented in each of the clusters.

## Sheet: k-means clusters
Cluster	N genes	N2	swsn-1	swsn-9	Regulation
A	221	down	up	down	repressed by swsn-1
B	478	up	up	down	activated by swsn-9 (or HS)
C	327	up	down	down	activated by swsn-1 and swsn-9
D	443	up	down	up	activated by swsn-1
E	95	up	down	up	activated by swsn-1
F	171	down	up	up	repressed by swsn-1 and swsn-9
G	265	down	down	up	repressed by swsn-9 (or HS)

## Sheet: Cluster C DIOPT
Worm GeneID	Worm Gene ID	WormBaseID	Worm Symbol	Species	Human GeneID	HGNCID	Human Symbol	DIOPT Score	Weighted Score	Rank	Best Score	Best Score Reverse	Prediction Derived From
WBGene00008132	173171	WBGene00008132	gale-1	Human	2582	4116	GALE	15	14.75	high	Yes	Yes	Compara, eggNOG, Hieranoid, Homologene, Inparanoid, Isobase, OMA, OrthoDB, OrthoFinder, OrthoInspector, orthoMCL, Panther, Phylome, RoundUp, TreeFam
WBGene00009681	177865	WBGene00009681	gipc-2	Human	10755	1226	GIPC1	14	13.8	high	Yes	Yes	Compara, eggNOG, Hieranoid, Homologene, Inparanoid, OMA, OrthoDB, OrthoFinder, OrthoInspector, orthoMCL, Panther, Phylome, RoundUp, TreeFam
WBGene00016440	175649	WBGene00016440	gipc-1	Human	10755	1226	GIPC1	14	13.8	high	Yes	Yes	Compara, eggNOG, Hieranoid, Homologene, Inparanoid, OMA, OrthoDB, OrthoFinder, OrthoInspector, orthoMCL, Panther, Phylome, RoundUp, TreeFam
WBGene00004969	171712	WBGene00004969	spe-15	Human	4646	7605	MYO6	14	13.79	high	Yes	Yes	Compara, eggNOG, Hieranoid, Homologene, Inparanoid, Isobase, OMA, OrthoDB, OrthoFinder, OrthoInspector, orthoMCL, Panther, Phylome, RoundUp
WBGene00009628	181574	WBGene00009628	tatn-1	Human	6898	11573	TAT	14	13.79	high	Yes	Yes	Compara, eggNOG, Hieranoid, Homologene, Inparanoid, Isobase, OMA, OrthoDB, OrthoFinder, OrthoInspector, orthoMCL, Panther, Phylome, RoundUp
WBGene00016046	182835	WBGene00016046	C24B5.4	Human	28970	30204	C11orf54	14	13.72	high	Yes	Yes	Compara, eggNOG, Hieranoid, Homologene, Inparanoid, Isobase, OMA, OrthoDB, OrthoFinder, OrthoInspector, orthoMCL, Panther, Phylome, TreeFam
WBGene00021487	189785	WBGene00021487	comt-3	Human	118881	26309	COMTD1	14	13.72	moderate	Yes	No	Compara, eggNOG, Hieranoid, Homologene, Inparanoid, Isobase, OMA, OrthoDB, OrthoFinder, OrthoInspector, orthoMCL, Panther, Phylome, TreeFam
WBGene00013737	176684	WBGene00013737	tpst-1	Human	8460	12020	TPST1	14	13.8	high	Yes	Yes	Compara, eggNOG, Hieranoid, Homologene, Inparanoid, OMA, OrthoDB, OrthoFinder, OrthoInspector, orthoMCL, Panther, Phylome, RoundUp, TreeFam
WBGene00013737	176684	WBGene00013737	tpst-1	Human	8459	12021	TPST2	14	13.75	high	Yes	Yes	Compara, eggNOG, Hieranoid, Inparanoid, Isobase, OMA, OrthoDB, OrthoFinder, OrthoInspector, orthoMCL, Panther, Phylome, RoundUp, TreeFam
WBGene00009681	177865	WBGene00009681	gipc-2	Human	54810	18177	GIPC2	13	12.8	moderate	No	Yes	Compara, eggNOG, Hieranoid, Inparanoid, OMA, OrthoDB, OrthoFinder, OrthoInspector, orthoMCL, Panther, Phylome, RoundUp, TreeFam
WBGene00009681	177865	WBGene00009681	gipc-2	Human	126326	18183	GIPC3	13	12.8	moderate	No	Yes	Compara, eggNOG, Hieranoid, Inparanoid, OMA, OrthoDB, OrthoFinder, OrthoInspector, orthoMCL, Panther, Phylome, RoundUp, TreeFam
WBGene00016440	175649	WBGene00016440	gipc-1	Human	54810	18177	GIPC2	13	12.8	moderate	No	Yes	Compara, eggNOG, Hieranoid, Inparanoid, OMA, OrthoDB, OrthoFinder, OrthoInspector, orthoMCL, Panther, Phylome, RoundUp, TreeFam
WBGene00016440	175649	WBGene00016440	gipc-1	Human	126326	18183	GIPC3	13	12.8	moderate	No	Yes	Compara, eggNOG, Hieranoid, Inparanoid, OMA, OrthoDB, OrthoFinder, OrthoInspector, orthoMCL, Panther, Phylome, RoundUp, TreeFam
WBGene00008566	184167	WBGene00008566	acox-1.3	Human	51	119	ACOX1	13	12.71	high	Yes	Yes	Compara, eggNOG, Hieranoid, Homologene, Inparanoid, Isobase, OMA, OrthoFinder, OrthoInspector, orthoMCL, Panther, Phylome, TreeFam
WBGene00000022	178559	WBGene00000022	abt-4	Human	21	33	ABCA3	13	12.81	high	Yes	Yes	eggNOG, Hieranoid, Homologene, Inparanoid, Isobase, OMA, OrthoFinder, OrthoInspector, orthoMCL, Panther, Phylome, RoundUp, TreeFam
WBGene00019015	186453	WBGene00019015	F57F4.1	Human	23597	17152	ACOT9	13	12.77	high	Yes	Yes	Compara, eggNOG, Hieranoid, Homologene, Inparanoid, OMA, OrthoDB, OrthoFinder, OrthoInspector, orthoMCL, Panther, Phylome, TreeFam
WBGene00019813	187512	WBGene00019813	ger-1	Human	7264	12390	TSTA3	13	12.84	high	Yes	Yes	Compara, eggNOG, Hieranoid, Homologene, Inparanoid, OMA, OrthoDB, OrthoFinder, OrthoInspector, orthoMCL, Panther, Phylome, RoundUp
WBGene00001636	176647	WBGene00001636	gly-11	Human	63917	19875	GALNT11	13	12.82	high	Yes	Yes	eggNOG, Homologene, Inparanoid, Isobase, OMA, OrthoDB, OrthoFinder, OrthoInspector, orthoMCL, Panther, Phylome, RoundUp, TreeFam
WBGene00007756	179667	WBGene00007756	C27A7.5	Human	374569	20123	ASPG	13	12.8	high	Yes	Yes	Compara, eggNOG, Hieranoid, Inparanoid, OMA, OrthoDB, OrthoFinder, OrthoInspector, orthoMCL, Panther, Phylome, RoundUp, TreeFam
WBGene00000971	174183	WBGene00000971	dhs-7	Human	51741	12799	WWOX	13	12.87	high	Yes	Yes	eggNOG, Hieranoid, Homologene, Inparanoid, OMA, OrthoDB, OrthoFinder, OrthoInspector, orthoMCL, Panther, Phylome, RoundUp, TreeFam
WBGene00013073	180205	WBGene00013073	hmit-1.1	Human	114134	15956	SLC2A13	12	11.86	moderate	Yes	No	eggNOG, Hieranoid, Homologene, Inparanoid, OMA, OrthoFinder, OrthoInspector, orthoMCL, Panther, Phylome, RoundUp, TreeFam
WBGene00011493	172809	WBGene00011493	T05F1.8	Human	5250	10989	SLC25A3	12	11.78	high	Yes	Yes	eggNOG, Hieranoid, Homologene, Inparanoid, Isobase, OrthoDB, OrthoFinder, OrthoInspector, orthoMCL, Panther, Phylome, TreeFam
WBGene00000788	171829	WBGene00000788	cpz-1	Human	1522	2547	CTSZ	12	11.85	high	Yes	Yes	eggNOG, Hieranoid, Homologene, Inparanoid, Isobase, OMA, OrthoFinder, OrthoInspector, orthoMCL, Panther, Phylome, RoundUp
WBGene00019255	186796	WBGene00019255	H32C10.1	Human	27440	1843	HDHD5	12	11.94	high	Yes	Yes	Compara, Hieranoid, Homologene, Inparanoid, OMA, OrthoDB, OrthoFinder, OrthoInspector, orthoMCL, Panther, Phylome, RoundUp
WBGene00001501	171934	WBGene00001501	ftn-2	Human	2495	3976	FTH1	12	11.84	high	Yes	Yes	Compara, eggNOG, Hieranoid, Inparanoid, OMA, OrthoDB, OrthoFinder, OrthoInspector, orthoMCL, Panther, Phylome, RoundUp
WBGene00001476	177954	WBGene00001476	fmo-1	Human	2330	3773	FMO5	11	10.91	moderate	Yes	No	Compara, Hieranoid, Homologene, Inparanoid, OMA, OrthoDB, OrthoFinder, OrthoInspector, orthoMCL, Panther, Phylome
WBGene00011393	180364	WBGene00011393	T03D8.6	Human	2678	4250	GGT1	11	10.83	moderate	Yes	No	eggNOG, Hieranoid, Homologene, Inparanoid, OrthoDB, OrthoFinder, OrthoInspector, orthoMCL, Panther, Phylome, TreeFam
WBGene00007752	178220	WBGene00007752	wdfy-3	Human	23001	20751	WDFY3	11	10.84	high	Yes	Yes	Compara, Hieranoid, Homologene, Inparanoid, OMA, OrthoDB, OrthoFinder, OrthoInspector, orthoMCL, Phylome, RoundUp
WBGene00000020	171782	WBGene00000020	abt-2	Human	19	29	ABCA1	11	10.68	high	Yes	Yes	Compara, eggNOG, Homologene, Inparanoid, Isobase, OrthoDB, OrthoFinder, OrthoInspector, orthoMCL, Phylome, RoundUp
WBGene00012177	189090	WBGene00012177	decr-1.2	Human	1666	2753	DECR1	11	10.87	moderate	Yes	No	Compara, eggNOG, Hieranoid, Inparanoid, OMA, OrthoDB, OrthoFinder, OrthoInspector, Panther, Phylome, TreeFam
WBGene00001501	171934	WBGene00001501	ftn-2	Human	94033	17345	FTMT	11	10.94	moderate	No	Yes	Compara, eggNOG, Hieranoid, Inparanoid, OMA, OrthoDB, OrthoFinder, OrthoInspector, Panther, Phylome, RoundUp
WBGene00007923	183200	WBGene00007923	C34C12.4	Human	201895	27321	SMIM14	11	10.94	high	Yes	Yes	Compara, Hieranoid, Inparanoid, OMA, OrthoDB, OrthoFinder, OrthoInspector, orthoMCL, Panther, Phylome, RoundUp
WBGene00018682	180400	WBGene00018682	aagr-4	Human	23193	4138	GANAB	10	10	moderate	Yes	No	Hieranoid, Homologene, Inparanoid, OrthoDB, OrthoFinder, OrthoInspector, orthoMCL, Panther, Phylome, RoundUp
WBGene00022006	177662	WBGene00022006	mpst-5	Human	4357	7223	MPST	10	9.82	moderate	Yes	No	Compara, eggNOG, Hieranoid, OMA, OrthoDB, OrthoFinder, OrthoInspector, Panther, Phylome, TreeFam
WBGene00022006	177662	WBGene00022006	mpst-5	Human	7263	12388	TST	10	9.82	moderate	Yes	No	Compara, eggNOG, Hieranoid, OMA, OrthoDB, OrthoFinder, OrthoInspector, Panther, Phylome, TreeFam
WBGene00022162	171745	WBGene00022162	Y71G12B.27	Human	1164	2000	CKS2	10	9.88	high	Yes	Yes	Compara, eggNOG, Homologene, Inparanoid, OrthoDB, OrthoFinder, orthoMCL, Panther, RoundUp, TreeFam
WBGene00011393	180364	WBGene00011393	T03D8.6	Human	728441	4251	GGT2	10	9.83	moderate	No	No	eggNOG, Hieranoid, Inparanoid, OrthoDB, OrthoFinder, OrthoInspector, orthoMCL, Panther, Phylome, TreeFam
WBGene00008621	181691	WBGene00008621	F09C8.1	Human	151056	30041	PLB1	10	9.74	high	Yes	Yes	Compara, eggNOG, OrthoDB, OrthoFinder, OrthoInspector, orthoMCL, Panther, Phylome, RoundUp, TreeFam
WBGene00000546	190738	WBGene00000546	clp-6	Human	388743	1485	CAPN8	10	9.91	moderate	Yes	No	Compara, eggNOG, Homologene, Inparanoid, OMA, OrthoDB, OrthoFinder, OrthoInspector, Panther, Phylome
WBGene00000546	190738	WBGene00000546	clp-6	Human	824	1479	CAPN2	10	9.81	moderate	Yes	No	Compara, eggNOG, Inparanoid, OMA, OrthoDB, OrthoFinder, OrthoInspector, orthoMCL, Panther, Phylome
WBGene00000546	190738	WBGene00000546	clp-6	Human	11131	1478	CAPN11	10	9.81	high	Yes	Yes	Compara, eggNOG, Inparanoid, OMA, OrthoDB, OrthoFinder, OrthoInspector, orthoMCL, Panther, Phylome
WBGene00000546	190738	WBGene00000546	clp-6	Human	10753	1486	CAPN9	10	9.81	moderate	Yes	No	Compara, eggNOG, Inparanoid, OMA, OrthoDB, OrthoFinder, OrthoInspector, orthoMCL, Panther, Phylome
WBGene00000546	190738	WBGene00000546	clp-6	Human	823	1476	CAPN1	10	9.75	high	Yes	Yes	Compara, eggNOG, Inparanoid, Isobase, OrthoDB, OrthoFinder, OrthoInspector, orthoMCL, Panther, Phylome
WBGene00020419	172367	WBGene00020419	acdh-4	Human	36	91	ACADSB	10	9.84	moderate	Yes	No	eggNOG, Hieranoid, Isobase, OMA, OrthoDB, OrthoFinder, OrthoInspector, Panther, Phylome, TreeFam
WBGene00010915	187474	WBGene00010915	M110.7	Human	375775	24768	PNPLA7	10	9.81	moderate	Yes	No	eggNOG, Homologene, OrthoDB, OrthoFinder, OrthoInspector, orthoMCL, Panther, Phylome, RoundUp, TreeFam
WBGene00009271	172547	WBGene00009271	glna-3	Human	2744	4331	GLS	10	9.72	moderate	Yes	No	Compara, eggNOG, Homologene, OMA, OrthoDB, OrthoInspector, orthoMCL, Panther, Phylome, TreeFam
WBGene00018682	180400	WBGene00018682	aagr-4	Human	2595	4139	GANC	9	8.91	moderate	No	Yes	Compara, Inparanoid, OMA, OrthoDB, OrthoFinder, OrthoInspector, orthoMCL, Panther, Phylome
WBGene00001476	177954	WBGene00001476	fmo-1	Human	2329	3772	FMO4	9	9.01	moderate	No	No	Compara, Hieranoid, Inparanoid, OMA, OrthoDB, OrthoFinder, OrthoInspector, Panther, Phylome
WBGene00001476	177954	WBGene00001476	fmo-1	Human	2327	3770	FMO2	9	8.81	moderate	No	No	Compara, Hieranoid, Inparanoid, OMA, OrthoDB, OrthoFinder, OrthoInspector, orthoMCL, Phylome
WBGene00001476	177954	WBGene00001476	fmo-1	Human	2328	3771	FMO3	9	8.81	moderate	No	No	Compara, Hieranoid, Inparanoid, OMA, OrthoDB, OrthoFinder, OrthoInspector, orthoMCL, Phylome
WBGene00000176	180744	WBGene00000176	aqp-8	Human	364	640	AQP7	9	8.86	moderate	Yes	No	eggNOG, Isobase, OMA, OrthoDB, OrthoFinder, orthoMCL, Panther, RoundUp, TreeFam
WBGene00000176	180744	WBGene00000176	aqp-8	Human	360	636	AQP3	9	8.82	moderate	Yes	No	eggNOG, OMA, OrthoDB, OrthoFinder, orthoMCL, Panther, Phylome, RoundUp, TreeFam
WBGene00000176	180744	WBGene00000176	aqp-8	Human	366	643	AQP9	9	8.82	moderate	Yes	No	eggNOG, OMA, OrthoDB, OrthoFinder, orthoMCL, Panther, Phylome, RoundUp, TreeFam
WBGene00000546	190738	WBGene00000546	clp-6	Human	825	1480	CAPN3	9	8.8	moderate	No	No	Compara, eggNOG, Inparanoid, OrthoDB, OrthoFinder, OrthoInspector, orthoMCL, Panther, Phylome
WBGene00012925	189976	WBGene00012925	wht-8	Human	9429	74	ABCG2	9	8.84	high	Yes	Yes	eggNOG, Hieranoid, Inparanoid, Isobase, OrthoDB, OrthoFinder, OrthoInspector, orthoMCL, RoundUp
WBGene00010915	187474	WBGene00010915	M110.7	Human	10908	16268	PNPLA6	9	8.73	moderate	No	No	eggNOG, Isobase, OrthoDB, OrthoFinder, OrthoInspector, orthoMCL, Panther, Phylome, TreeFam
WBGene00010510	179926	WBGene00010510	ent-3	Human	55315	23096	SLC29A3	9	8.98	moderate	Yes	No	Compara, eggNOG, Inparanoid, OrthoDB, OrthoFinder, OrthoInspector, Panther, RoundUp, TreeFam
WBGene00010510	179926	WBGene00010510	ent-3	Human	3177	11004	SLC29A2	9	8.98	moderate	Yes	No	Compara, eggNOG, Inparanoid, OrthoDB, OrthoFinder, OrthoInspector, Panther, RoundUp, TreeFam
WBGene00010510	179926	WBGene00010510	ent-3	Human	2030	11003	SLC29A1	9	8.92	high	Yes	Yes	Compara, eggNOG, Inparanoid, Isobase, OrthoFinder, OrthoInspector, Panther, RoundUp, TreeFam
WBGene00009271	172547	WBGene00009271	glna-3	Human	27165	29570	GLS2	9	8.72	moderate	No	No	Compara, eggNOG, OMA, OrthoDB, OrthoInspector, orthoMCL, Panther, Phylome, TreeFam
WBGene00012855	180361	WBGene00012855	Y44A6D.5	Human	587	977	BCAT2	9	8.66	moderate	Yes	No	Compara, eggNOG, Isobase, OrthoDB, OrthoFinder, orthoMCL, Panther, Phylome, TreeFam
WBGene00001501	171934	WBGene00001501	ftn-2	Human	53940	3987	FTHL17	9	8.9	moderate	No	Yes	Compara, eggNOG, Hieranoid, Inparanoid, OrthoDB, OrthoFinder, OrthoInspector, Panther, Phylome
WBGene00001476	177954	WBGene00001476	fmo-1	Human	2326	3769	FMO1	8	7.8	moderate	No	No	Compara, Hieranoid, Inparanoid, OrthoDB, OrthoFinder, OrthoInspector, orthoMCL, Phylome
WBGene00013999	191350	WBGene00013999	ZK550.5	Human	5264	8940	PHYH	8	7.81	moderate	Yes	No	Compara, eggNOG, Hieranoid, OrthoDB, OrthoInspector, Panther, Phylome, TreeFam
WBGene00000176	180744	WBGene00000176	aqp-8	Human	89872	16029	AQP10	8	7.79	moderate	No	No	eggNOG, OMA, OrthoDB, OrthoFinder, orthoMCL, Panther, Phylome, TreeFam
WBGene00011556	176442	WBGene00011556	vglu-3	Human	57084	16703	SLC17A6	8	7.71	moderate	Yes	No	Compara, eggNOG, OrthoDB, OrthoFinder, orthoMCL, Panther, Phylome, TreeFam
WBGene00011556	176442	WBGene00011556	vglu-3	Human	57030	16704	SLC17A7	8	7.71	moderate	Yes	No	Compara, eggNOG, OrthoDB, OrthoFinder, orthoMCL, Panther, Phylome, TreeFam
WBGene00011556	176442	WBGene00011556	vglu-3	Human	246213	20151	SLC17A8	8	7.71	moderate	Yes	No	Compara, eggNOG, OrthoDB, OrthoFinder, orthoMCL, Panther, Phylome, TreeFam
WBGene00017179	173671	WBGene00017179	wht-4	Human	9619	73	ABCG1	8	7.87	moderate	Yes	No	Compara, eggNOG, Inparanoid, Isobase, OrthoDB, OrthoFinder, OrthoInspector, RoundUp
WBGene00011401	176759	WBGene00011401	T03F6.6	Human	7905	30077	REEP5	8	7.89	moderate	Yes	No	Compara, OMA, OrthoDB, OrthoFinder, orthoMCL, Panther, Phylome, RoundUp
WBGene00000878	176807	WBGene00000878	cyn-2	Human	653598	33995	PPIAL4C	8	8	high	Yes	Yes	Compara, eggNOG, Inparanoid, OMA, OrthoDB, OrthoFinder, OrthoInspector, Panther
WBGene00000878	176807	WBGene00000878	cyn-2	Human	10105	9259	PPIF	8	7.92	moderate	Yes	No	eggNOG, Inparanoid, OrthoDB, OrthoFinder, OrthoInspector, orthoMCL, Panther, TreeFam
WBGene00000878	176807	WBGene00000878	cyn-2	Human	5478	9253	PPIA	8	7.89	moderate	Yes	No	Compara, eggNOG, Inparanoid, OrthoDB, OrthoFinder, OrthoInspector, orthoMCL, Panther
WBGene00000020	171782	WBGene00000020	abt-2	Human	24	34	ABCA4	8	7.72	moderate	No	Yes	Compara, eggNOG, Inparanoid, OrthoFinder, OrthoInspector, orthoMCL, Phylome, RoundUp
WBGene00000020	171782	WBGene00000020	abt-2	Human	10347	37	ABCA7	8	7.7	moderate	No	Yes	Compara, eggNOG, Inparanoid, OrthoDB, OrthoFinder, OrthoInspector, orthoMCL, Phylome
WBGene00000020	171782	WBGene00000020	abt-2	Human	154664	14638	ABCA13	8	7.66	moderate	No	Yes	Compara, eggNOG, Inparanoid, OrthoDB, OrthoInspector, orthoMCL, Phylome, TreeFam
WBGene00000020	171782	WBGene00000020	abt-2	Human	26154	14637	ABCA12	8	7.66	moderate	No	Yes	Compara, eggNOG, Inparanoid, OrthoDB, OrthoInspector, orthoMCL, Phylome, TreeFam
WBGene00012855	180361	WBGene00012855	Y44A6D.5	Human	586	976	BCAT1	8	7.71	moderate	No	No	Compara, eggNOG, OrthoDB, OrthoFinder, orthoMCL, Panther, Phylome, TreeFam
WBGene00016066	171992	WBGene00016066	acd-2	Human	41	100	ASIC1	8	7.94	high	Yes	Yes	Compara, eggNOG, OMA, OrthoDB, OrthoFinder, Panther, RoundUp, TreeFam
WBGene00000512	175565	WBGene00000512	ckb-2	Human	1120	1938	CHKB	7	6.81	moderate	Yes	No	Compara, eggNOG, OrthoDB, OrthoFinder, Panther, Phylome, TreeFam
WBGene00000512	175565	WBGene00000512	ckb-2	Human	1119	1937	CHKA	7	6.81	moderate	Yes	No	Compara, eggNOG, OrthoDB, OrthoFinder, Panther, Phylome, TreeFam
WBGene00022162	171745	WBGene00022162	Y71G12B.27	Human	1163	19083	CKS1B	7	6.75	moderate	No	No	eggNOG, Isobase, OrthoDB, OrthoFinder, orthoMCL, RoundUp, TreeFam
WBGene00020516	188512	WBGene00020516	T15B7.1	Human	8547	3625	FCN3	7	7.05	high	Yes	Yes	eggNOG, Hieranoid, Homologene, Inparanoid, OrthoFinder, OrthoInspector, Panther
WBGene00008566	184167	WBGene00008566	acox-1.3	Human	8309	120	ACOX2	7	6.84	moderate	No	No	Compara, eggNOG, OrthoDB, OrthoFinder, OrthoInspector, orthoMCL, Panther
WBGene00017179	173671	WBGene00017179	wht-4	Human	9429	74	ABCG2	7	6.87	moderate	No	No	Compara, eggNOG, Homologene, OrthoDB, OrthoFinder, OrthoInspector, RoundUp
WBGene00011401	176759	WBGene00011401	T03F6.6	Human	92840	30078	REEP6	7	6.99	moderate	No	No	Compara, OMA, OrthoDB, OrthoFinder, Panther, Phylome, RoundUp
WBGene00003414	190710	WBGene00003414	mrp-8	Human	1244	53	ABCC2	7	6.78	moderate	Yes	No	eggNOG, OrthoDB, OrthoFinder, orthoMCL, Panther, Phylome, TreeFam
WBGene00003414	190710	WBGene00003414	mrp-8	Human	8714	54	ABCC3	7	6.78	moderate	Yes	No	eggNOG, OrthoDB, OrthoFinder, orthoMCL, Panther, Phylome, TreeFam
WBGene00008074	177950	WBGene00008074	nkb-2	Human	481	804	ATP1B1	7	6.76	moderate	Yes	No	Compara, eggNOG, Isobase, OrthoDB, Panther, Phylome, TreeFam
WBGene00020070	177278	WBGene00020070	rmd-6	Human	151393	26567	RMDN2	7	6.93	moderate	Yes	No	eggNOG, Inparanoid, OrthoDB, OrthoFinder, Panther, Phylome, TreeFam
WBGene00020070	177278	WBGene00020070	rmd-6	Human	55177	25550	RMDN3	7	6.86	high	Yes	Yes	Compara, eggNOG, Inparanoid, OrthoDB, Panther, Phylome, TreeFam
WBGene00019920	187666	WBGene00019920	acs-15	Human	2180	3569	ACSL1	7	6.85	moderate	Yes	No	Compara, eggNOG, Isobase, OrthoDB, OrthoFinder, Panther, TreeFam
WBGene00015268	182047	WBGene00015268	BE0003N10.3	Human	80204	13590	FBXO11	7	6.8	moderate	Yes	No	Compara, eggNOG, Isobase, OrthoDB, OrthoFinder, Panther, Phylome
WBGene00001764	175009	WBGene00001764	gst-16	Human	27306	17890	HPGDS	7	6.92	moderate	Yes	No	eggNOG, Hieranoid, Homologene, OrthoDB, OrthoFinder, Panther, Phylome
WBGene00001501	171934	WBGene00001501	ftn-2	Human	2512	3999	FTL	7	6.84	moderate	No	Yes	Compara, eggNOG, Hieranoid, OrthoFinder, OrthoInspector, Panther, Phylome
WBGene00016066	171992	WBGene00016066	acd-2	Human	55515	21263	ASIC4	7	6.93	moderate	No	Yes	Compara, eggNOG, OrthoDB, OrthoFinder, Panther, RoundUp, TreeFam
WBGene00016066	171992	WBGene00016066	acd-2	Human	9311	101	ASIC3	7	6.91	moderate	No	Yes	Compara, eggNOG, OMA, OrthoDB, OrthoFinder, Panther, TreeFam
WBGene00016066	171992	WBGene00016066	acd-2	Human	40	99	ASIC2	7	6.85	moderate	No	Yes	Compara, eggNOG, Isobase, OMA, OrthoFinder, Panther, TreeFam
WBGene00020343	178677	WBGene00020343	acs-3	Human	2180	3569	ACSL1	6	5.92	moderate	Yes	No	eggNOG, Isobase, OrthoDB, OrthoFinder, Panther, TreeFam
WBGene00011393	180364	WBGene00011393	T03D8.6	Human	2687	4260	GGT5	6	5.88	moderate	No	No	eggNOG, OrthoDB, OrthoFinder, Panther, Phylome, TreeFam
WBGene00000546	190738	WBGene00000546	clp-6	Human	147968	13249	CAPN12	6	5.94	moderate	No	Yes	Compara, eggNOG, OrthoDB, OrthoFinder, OrthoInspector, Panther
WBGene00015688	172324	WBGene00015688	C10G11.8	Human	5700	9547	PSMC1	6	5.92	moderate	Yes	No	eggNOG, Isobase, OrthoDB, OrthoFinder, Panther, TreeFam
WBGene00012925	189976	WBGene00012925	wht-8	Human	9619	73	ABCG1	6	5.84	moderate	No	No	eggNOG, OrthoDB, OrthoFinder, OrthoInspector, orthoMCL, RoundUp
WBGene00019151	177360	WBGene00019151	pck-3	Human	5106	8725	PCK2	6	5.75	moderate	Yes	No	Compara, eggNOG, Isobase, Panther, Phylome, TreeFam
WBGene00017179	173671	WBGene00017179	wht-4	Human	64137	13884	ABCG4	6	5.91	moderate	No	No	Compara, eggNOG, Inparanoid, OrthoFinder, OrthoInspector, RoundUp
WBGene00006959	175541	WBGene00006959	xbp-1	Human	7494	12801	XBP1	6	5.99	high	Yes	Yes	eggNOG, OrthoFinder, OrthoInspector, Panther, RoundUp, TreeFam
WBGene00000878	176807	WBGene00000878	cyn-2	Human	728945	33999	PPIAL4F	6	5.99	moderate	No	No	Compara, eggNOG, Inparanoid, OrthoDB, OrthoFinder, Panther
WBGene00000878	176807	WBGene00000878	cyn-2	Human	653505	24369	PPIAL4A	6	5.99	moderate	No	Yes	Compara, eggNOG, Inparanoid, OMA, OrthoFinder, Panther
WBGene00000878	176807	WBGene00000878	cyn-2	Human	644591	33996	PPIAL4G	6	5.95	moderate	No	Yes	Compara, eggNOG, OMA, OrthoDB, OrthoFinder, Panther
WBGene00003414	190710	WBGene00003414	mrp-8	Human	368	57	ABCC6	6	5.68	moderate	No	No	eggNOG, OrthoDB, OrthoFinder, orthoMCL, Phylome, TreeFam
WBGene00003414	190710	WBGene00003414	mrp-8	Human	4363	51	ABCC1	6	5.68	moderate	No	No	eggNOG, OrthoDB, OrthoFinder, orthoMCL, Phylome, TreeFam
WBGene00015467	175779	WBGene00015467	basl-1	Human	1644	2719	DDC	6	5.85	moderate	Yes	No	Compara, eggNOG, Isobase, OrthoDB, Panther, TreeFam
WBGene00001934	177522	WBGene00001934	his-60	Human	8360	4782	HIST1H4D	6	5.74	high	Yes	Yes	Compara, eggNOG, Homologene, OMA, OrthoFinder, orthoMCL
WBGene00021647	171925	WBGene00021647	Y47G6A.22	Human	51171	23238	HSD17B14	6	5.99	moderate	Yes	No	eggNOG, Inparanoid, OrthoDB, OrthoFinder, OrthoInspector, RoundUp
WBGene00022007	177661	WBGene00022007	mpst-6	Human	4357	7223	MPST	5	4.8	moderate	Yes	No	Compara, eggNOG, OMA, OrthoFinder, TreeFam
WBGene00022007	177661	WBGene00022007	mpst-6	Human	7263	12388	TST	5	4.8	moderate	Yes	No	Compara, eggNOG, OMA, OrthoFinder, TreeFam
WBGene00020343	178677	WBGene00020343	acs-3	Human	51703	16526	ACSL5	5	4.97	moderate	No	No	eggNOG, OrthoDB, OrthoFinder, Panther, TreeFam
WBGene00020343	178677	WBGene00020343	acs-3	Human	23305	16496	ACSL6	5	4.97	moderate	No	No	eggNOG, OrthoDB, OrthoFinder, Panther, TreeFam
WBGene00020911	179035	WBGene00020911	cpt-6	Human	1374	2328	CPT1A	5	4.92	moderate	Yes	No	eggNOG, Isobase, OrthoDB, Panther, TreeFam
WBGene00018563	175891	WBGene00018563	F47D12.7	Human	317719	18829	KLHL10	5	4.85	high	Yes	Yes	Compara, eggNOG, OrthoDB, Panther, Phylome
WBGene00020516	188512	WBGene00020516	T15B7.1	Human	2219	3623	FCN1	5	5.05	moderate	No	Yes	eggNOG, Hieranoid, Inparanoid, OrthoFinder, Panther
WBGene00020516	188512	WBGene00020516	T15B7.1	Human	2220	3624	FCN2	5	5.05	moderate	No	Yes	eggNOG, Hieranoid, Inparanoid, OrthoFinder, Panther
WBGene00011393	180364	WBGene00011393	T03D8.6	Human	91227	18596	GGTLC2	5	4.82	moderate	No	Yes	eggNOG, OrthoDB, OrthoFinder, OrthoInspector, Phylome
WBGene00011393	180364	WBGene00011393	T03D8.6	Human	92086	16437	GGTLC1	5	4.82	moderate	No	Yes	eggNOG, OrthoDB, OrthoFinder, OrthoInspector, Phylome
WBGene00000546	190738	WBGene00000546	clp-6	Human	440854	16664	CAPN14	5	4.8	moderate	No	Yes	Compara, eggNOG, OrthoDB, OrthoFinder, TreeFam
WBGene00000546	190738	WBGene00000546	clp-6	Human	92291	16663	CAPN13	5	4.8	moderate	No	Yes	Compara, eggNOG, OrthoDB, OrthoFinder, TreeFam
WBGene00017279	173881	WBGene00017279	F09C12.8	Human	84959	29884	UBASH3B	5	4.87	moderate	Yes	No	eggNOG, OrthoFinder, Panther, Phylome, TreeFam
WBGene00012925	189976	WBGene00012925	wht-8	Human	64137	13884	ABCG4	5	4.83	moderate	No	No	eggNOG, OrthoFinder, OrthoInspector, orthoMCL, RoundUp
WBGene00019151	177360	WBGene00019151	pck-3	Human	5105	8724	PCK1	5	4.8	moderate	No	No	Compara, eggNOG, Panther, Phylome, TreeFam
WBGene00007752	178220	WBGene00007752	wdfy-3	Human	57705	29323	WDFY4	5	4.87	moderate	No	Yes	Compara, OrthoDB, OrthoFinder, orthoMCL, RoundUp
WBGene00000878	176807	WBGene00000878	cyn-2	Human	105371242	53889	PPIAL4H	5	4.94	moderate	No	No	Compara, eggNOG, OrthoDB, OrthoFinder, Panther
WBGene00008074	177950	WBGene00008074	nkb-2	Human	482	805	ATP1B2	5	4.85	moderate	No	No	Compara, eggNOG, OrthoDB, Panther, Phylome
WBGene00008074	177950	WBGene00008074	nkb-2	Human	23439	808	ATP1B4	5	4.85	moderate	No	No	Compara, eggNOG, OrthoDB, Panther, Phylome
WBGene00019920	187666	WBGene00019920	acs-15	Human	51703	16526	ACSL5	5	4.97	moderate	No	No	eggNOG, OrthoDB, OrthoFinder, Panther, TreeFam
WBGene00019920	187666	WBGene00019920	acs-15	Human	23305	16496	ACSL6	5	4.8	moderate	No	No	Compara, eggNOG, OrthoDB, OrthoFinder, TreeFam
WBGene00001636	176647	WBGene00001636	gly-11	Human	168391	21725	GALNTL5	5	4.85	moderate	No	Yes	Compara, eggNOG, OrthoDB, Panther, Phylome
WBGene00001934	177522	WBGene00001934	his-60	Human	8361	4783	HIST1H4F	5	4.74	moderate	No	Yes	Compara, eggNOG, OMA, OrthoFinder, orthoMCL
WBGene00001934	177522	WBGene00001934	his-60	Human	8370	4794	HIST2H4A	5	4.74	moderate	No	No	Compara, eggNOG, OMA, OrthoFinder, orthoMCL
WBGene00001934	177522	WBGene00001934	his-60	Human	121504	20510	HIST4H4	5	4.74	moderate	No	No	Compara, eggNOG, OMA, OrthoFinder, orthoMCL
WBGene00001764	175009	WBGene00001764	gst-16	Human	2948	4636	GSTM4	5	4.74	moderate	No	Yes	Compara, eggNOG, OrthoDB, OrthoFinder, orthoMCL
WBGene00000020	171782	WBGene00000020	abt-2	Human	20	32	ABCA2	5	4.69	moderate	No	Yes	Compara, eggNOG, Inparanoid, orthoMCL, Phylome
WBGene00022140	171759	WBGene00022140	Y71G12A.4	Human	58489	26925	ABHD17C	5	4.97	moderate	Yes	No	eggNOG, OrthoDB, OrthoFinder, Panther, TreeFam
WBGene00022155	171730	WBGene00022155	Y71G12B.17	Human	5306	9001	PITPNA	5	4.88	moderate	Yes	No	eggNOG, OrthoDB, Panther, Phylome, TreeFam
WBGene00022155	171730	WBGene00022155	Y71G12B.17	Human	23760	9002	PITPNB	5	4.88	moderate	Yes	No	eggNOG, OrthoDB, Panther, Phylome, TreeFam
WBGene00016066	171992	WBGene00016066	acd-2	Human	51802	17537	ASIC5	5	5.02	moderate	No	No	eggNOG, OMA, OrthoDB, OrthoFinder, Panther
WBGene00020911	179035	WBGene00020911	cpt-6	Human	1375	2329	CPT1B	4	3.97	moderate	No	No	eggNOG, OrthoDB, Panther, TreeFam
WBGene00020911	179035	WBGene00020911	cpt-6	Human	126129	18540	CPT1C	4	3.97	moderate	No	No	eggNOG, OrthoDB, Panther, TreeFam
WBGene00014158	191467	WBGene00014158	ZK938.1	Human	5500	9282	PPP1CB	4	4.01	moderate	Yes	No	eggNOG, OrthoDB, OrthoFinder, Panther
WBGene00014158	191467	WBGene00014158	ZK938.1	Human	5499	9281	PPP1CA	4	3.84	moderate	Yes	No	Compara, eggNOG, OrthoDB, OrthoFinder
WBGene00014158	191467	WBGene00014158	ZK938.1	Human	5501	9283	PPP1CC	4	3.84	moderate	Yes	No	Compara, eggNOG, OrthoDB, OrthoFinder
WBGene00000176	180744	WBGene00000176	aqp-8	Human	100509620		LOC100509620	4	4.01	moderate	No	Yes	eggNOG, OrthoDB, OrthoFinder, Panther
WBGene00012115	13181077	WBGene00012115	T28B8.4	Human	23198	20635	PSME4	4	4.01	moderate	Yes	No	eggNOG, OrthoDB, OrthoFinder, Panther
WBGene00020516	188512	WBGene00020516	T15B7.1	Human	4239	7035	MFAP4	4	4.05	moderate	No	Yes	eggNOG, Inparanoid, OrthoFinder, Panther
WBGene00020516	188512	WBGene00020516	T15B7.1	Human	284	484	ANGPT1	4	3.94	moderate	No	Yes	eggNOG, Panther, Phylome, RoundUp
WBGene00020516	188512	WBGene00020516	T15B7.1	Human	7143	11953	TNR	4	3.92	moderate	No	Yes	eggNOG, OrthoDB, Panther, Phylome
WBGene00020516	188512	WBGene00020516	T15B7.1	Human	63923	22942	TNN	4	3.92	moderate	No	Yes	eggNOG, OrthoDB, Panther, Phylome
WBGene00011393	180364	WBGene00011393	T03D8.6	Human	2679	4252	GGT3P	4	4.15	moderate	No	Yes	Hieranoid, Inparanoid, OrthoInspector, Panther
WBGene00011393	180364	WBGene00011393	T03D8.6	Human	728226	33426	GGTLC3	4	3.92	moderate	No	No	OrthoDB, OrthoFinder, OrthoInspector, Phylome
WBGene00011393	180364	WBGene00011393	T03D8.6	Human	2686	4259	GGT7	4	3.91	moderate	No	Yes	eggNOG, OrthoDB, orthoMCL, Panther
WBGene00019642	179078	WBGene00019642	K11C4.1	Human	146057	19141	TTBK2	4	3.88	moderate	Yes	No	Compara, eggNOG, Isobase, Panther
WBGene00001246	259739	WBGene00001246	elo-8	Human	79071	15829	ELOVL6	4	3.97	moderate	Yes	No	eggNOG, OrthoDB, Panther, TreeFam
WBGene00001246	259739	WBGene00001246	elo-8	Human	83401	18047	ELOVL3	4	3.97	moderate	Yes	No	eggNOG, OrthoDB, Panther, TreeFam
WBGene00000546	190738	WBGene00000546	clp-6	Human	11132	1477	CAPN10	4	3.94	moderate	No	Yes	Compara, eggNOG, OrthoDB, Panther
WBGene00011556	176442	WBGene00011556	vglu-3	Human	10246	10930	SLC17A2	4	3.84	moderate	No	No	Compara, eggNOG, OrthoDB, OrthoFinder
WBGene00011556	176442	WBGene00011556	vglu-3	Human	10786	10931	SLC17A3	4	3.84	moderate	No	No	Compara, eggNOG, OrthoDB, OrthoFinder
WBGene00011556	176442	WBGene00011556	vglu-3	Human	26503	10933	SLC17A5	4	3.73	moderate	No	No	Compara, eggNOG, OrthoFinder, orthoMCL
WBGene00017279	173881	WBGene00017279	F09C12.8	Human	53347	12462	UBASH3A	4	3.96	moderate	No	No	eggNOG, OrthoFinder, Panther, TreeFam
WBGene00000022	178559	WBGene00000022	abt-4	Human	26154	14637	ABCA12	4	3.81	moderate	No	No	eggNOG, OrthoDB, OrthoFinder, orthoMCL
WBGene00000022	178559	WBGene00000022	abt-4	Human	10351	38	ABCA8	4	3.74	moderate	No	Yes	Compara, eggNOG, OrthoDB, orthoMCL
WBGene00000022	178559	WBGene00000022	abt-4	Human	23460	36	ABCA6	4	3.74	moderate	No	Yes	Compara, eggNOG, OrthoDB, orthoMCL
WBGene00000022	178559	WBGene00000022	abt-4	Human	10350	39	ABCA9	4	3.74	moderate	No	Yes	Compara, eggNOG, OrthoDB, orthoMCL
WBGene00007565	180188	WBGene00007565	clec-48	Human	4360	7228	MRC1	4	3.91	moderate	Yes	No	eggNOG, OrthoInspector, Panther, Phylome
WBGene00015400	182177	WBGene00015400	cyp-35A2	Human	113612	20582	CYP2U1	4	3.84	moderate	Yes	No	Compara, eggNOG, Panther, Phylome
WBGene00007331	174547	WBGene00007331	pho-11	Human	53	123	ACP2	4	4.04	moderate	Yes	No	Compara, OrthoDB, OrthoFinder, Panther
WBGene00007331	174547	WBGene00007331	pho-11	Human	55	125	ACPP	4	4.04	moderate	Yes	No	Compara, OrthoDB, OrthoFinder, Panther
WBGene00020386	188350	WBGene00020386	cyp-34A4	Human	113612	20582	CYP2U1	4	3.91	moderate	Yes	No	eggNOG, OrthoInspector, Panther, Phylome
WBGene00021787	173519	WBGene00021787	Y51H7C.9	Human	63826	14398	SRR	4	3.81	moderate	Yes	No	eggNOG, OrthoDB, OrthoFinder, orthoMCL
WBGene00000878	176807	WBGene00000878	cyn-2	Human	645142	33998	PPIAL4D	4	3.93	moderate	No	No	Compara, eggNOG, OrthoFinder, Panther
WBGene00000878	176807	WBGene00000878	cyn-2	Human	730262	33997	PPIAL4E	4	3.93	moderate	No	No	Compara, eggNOG, OrthoFinder, Panther
WBGene00003414	190710	WBGene00003414	mrp-8	Human	10257	55	ABCC4	4	3.75	moderate	No	No	eggNOG, Isobase, OrthoFinder, orthoMCL
WBGene00007605	182635	WBGene00007605	hrg-7	Human	1510	2530	CTSE	4	4.01	moderate	Yes	No	eggNOG, OrthoDB, OrthoFinder, Panther
WBGene00017553	184631	WBGene00017553	nep-8	Human	3792	6308	KEL	4	3.94	moderate	Yes	No	Compara, eggNOG, OrthoDB, Panther
WBGene00017553	184631	WBGene00017553	nep-8	Human	79258	14668	MMEL1	4	3.94	moderate	Yes	No	Compara, eggNOG, OrthoDB, Panther
WBGene00017553	184631	WBGene00017553	nep-8	Human	1889	3146	ECE1	4	3.94	moderate	Yes	No	Compara, eggNOG, OrthoDB, Panther
WBGene00017553	184631	WBGene00017553	nep-8	Human	9427	3147	ECEL1	4	3.94	moderate	Yes	No	Compara, eggNOG, OrthoDB, Panther
WBGene00017553	184631	WBGene00017553	nep-8	Human	4311	7154	MME	4	3.94	moderate	Yes	No	Compara, eggNOG, OrthoDB, Panther
WBGene00008074	177950	WBGene00008074	nkb-2	Human	483	806	ATP1B3	4	3.84	moderate	No	No	Compara, eggNOG, Panther, Phylome
WBGene00008074	177950	WBGene00008074	nkb-2	Human	496	820	ATP4B	4	3.84	moderate	No	No	Compara, eggNOG, Panther, Phylome
WBGene00020070	177278	WBGene00020070	rmd-6	Human	51115	24285	RMDN1	4	4.01	moderate	No	No	eggNOG, Hieranoid, OrthoDB, Panther
WBGene00019920	187666	WBGene00019920	acs-15	Human	23205	29567	ACSBG1	4	3.74	moderate	No	Yes	Compara, eggNOG, OrthoDB, orthoMCL
WBGene00019920	187666	WBGene00019920	acs-15	Human	81616	24174	ACSBG2	4	3.74	moderate	No	Yes	Compara, eggNOG, OrthoDB, orthoMCL
WBGene00016541	177341	WBGene00016541	C39H7.1	Human	84630	19140	TTBK1	4	4.01	moderate	Yes	No	Compara, Isobase, Panther, RoundUp
WBGene00010265	174933	WBGene00010265	F58G1.3	Human	5499	9281	PPP1CA	4	3.94	moderate	Yes	No	Compara, eggNOG, OrthoDB, Panther
WBGene00010265	174933	WBGene00010265	F58G1.3	Human	5501	9283	PPP1CC	4	3.94	moderate	Yes	No	Compara, eggNOG, OrthoDB, Panther
WBGene00001934	177522	WBGene00001934	his-60	Human	8366	4789	HIST1H4B	4	3.84	moderate	No	Yes	Compara, OMA, OrthoFinder, orthoMCL
WBGene00001934	177522	WBGene00001934	his-60	Human	8369	4792	HIST1H4G	4	3.84	moderate	No	No	Compara, eggNOG, OMA, OrthoFinder
WBGene00001934	177522	WBGene00001934	his-60	Human	8294	4793	HIST1H4I	4	3.81	moderate	No	No	eggNOG, OMA, OrthoFinder, orthoMCL
WBGene00001934	177522	WBGene00001934	his-60	Human	8362	4784	HIST1H4K	4	3.81	moderate	No	No	eggNOG, OMA, OrthoFinder, orthoMCL
WBGene00001934	177522	WBGene00001934	his-60	Human	8367	4790	HIST1H4E	4	3.81	moderate	No	No	eggNOG, OMA, OrthoFinder, orthoMCL
WBGene00001934	177522	WBGene00001934	his-60	Human	8359	4781	HIST1H4A	4	3.81	moderate	No	No	eggNOG, OMA, OrthoFinder, orthoMCL
WBGene00001934	177522	WBGene00001934	his-60	Human	8364	4787	HIST1H4C	4	3.81	moderate	No	No	eggNOG, OMA, OrthoFinder, orthoMCL
WBGene00001934	177522	WBGene00001934	his-60	Human	554313	29607	HIST2H4B	4	3.81	moderate	No	No	eggNOG, OMA, OrthoFinder, orthoMCL
WBGene00001934	177522	WBGene00001934	his-60	Human	8363	4785	HIST1H4J	4	3.81	moderate	No	Yes	eggNOG, OMA, OrthoFinder, orthoMCL
WBGene00001934	177522	WBGene00001934	his-60	Human	8368	4791	HIST1H4L	4	3.81	moderate	No	Yes	eggNOG, OMA, OrthoFinder, orthoMCL
WBGene00001934	177522	WBGene00001934	his-60	Human	8365	4788	HIST1H4H	4	3.81	moderate	No	No	eggNOG, OMA, OrthoFinder, orthoMCL
WBGene00001764	175009	WBGene00001764	gst-16	Human	2950	4638	GSTP1	4	3.84	moderate	No	No	Compara, eggNOG, OrthoDB, OrthoFinder
WBGene00001764	175009	WBGene00001764	gst-16	Human	2946	4634	GSTM2	4	3.74	moderate	No	No	Compara, eggNOG, OrthoDB, orthoMCL
WBGene00001764	175009	WBGene00001764	gst-16	Human	2947	4635	GSTM3	4	3.74	moderate	No	Yes	Compara, eggNOG, OrthoDB, orthoMCL
WBGene00014007	177983	WBGene00014007	ZK596.2	Human	146057	19141	TTBK2	4	3.88	moderate	Yes	No	Compara, eggNOG, Isobase, Panther
WBGene00000020	171782	WBGene00000020	abt-2	Human	21	33	ABCA3	4	3.83	moderate	No	No	Compara, eggNOG, orthoMCL, Panther
WBGene00000020	171782	WBGene00000020	abt-2	Human	10349	30	ABCA10	4	3.74	moderate	No	No	Compara, eggNOG, OrthoDB, orthoMCL
WBGene00000020	171782	WBGene00000020	abt-2	Human	10351	38	ABCA8	4	3.74	moderate	No	Yes	Compara, eggNOG, OrthoDB, orthoMCL
WBGene00000020	171782	WBGene00000020	abt-2	Human	23461	35	ABCA5	4	3.74	moderate	No	No	Compara, eggNOG, OrthoDB, orthoMCL
WBGene00000020	171782	WBGene00000020	abt-2	Human	23460	36	ABCA6	4	3.74	moderate	No	Yes	Compara, eggNOG, OrthoDB, orthoMCL
WBGene00000020	171782	WBGene00000020	abt-2	Human	10350	39	ABCA9	4	3.74	moderate	No	Yes	Compara, eggNOG, OrthoDB, orthoMCL
WBGene00016912	183775	WBGene00016912	clec-86	Human	5068	8601	REG3A	4	4.02	high	Yes	Yes	Compara, Inparanoid, OrthoDB, RoundUp
WBGene00016912	183775	WBGene00016912	clec-86	Human	130120	29595	REG3G	4	4	high	Yes	Yes	Compara, Inparanoid, OMA, OrthoDB
WBGene00016912	183775	WBGene00016912	clec-86	Human	5968	9952	REG1B	4	4	high	Yes	Yes	Compara, Inparanoid, OMA, OrthoDB
WBGene00016912	183775	WBGene00016912	clec-86	Human	5967	9951	REG1A	4	4	high	Yes	Yes	Compara, Inparanoid, OMA, OrthoDB
WBGene00019830	180684	WBGene00019830	hrg-1	Human	55652	26035	SLC48A1	4	3.94	high	Yes	Yes	Compara, Hieranoid, Panther, Phylome
WBGene00011364	179914	WBGene00011364	T02B5.3	Human	283848	26741	CES4A	4	3.84	moderate	Yes	No	Compara, eggNOG, OrthoDB, OrthoFinder
WBGene00011364	179914	WBGene00011364	T02B5.3	Human	1066	1863	CES1	4	3.84	moderate	Yes	No	Compara, eggNOG, OrthoDB, OrthoFinder
WBGene00011364	179914	WBGene00011364	T02B5.3	Human	8824	1864	CES2	4	3.84	moderate	Yes	No	Compara, eggNOG, OrthoDB, OrthoFinder
WBGene00011364	179914	WBGene00011364	T02B5.3	Human	221223	26459	CES5A	4	3.84	moderate	Yes	No	Compara, eggNOG, OrthoDB, OrthoFinder
WBGene00011364	179914	WBGene00011364	T02B5.3	Human	43	108	ACHE	4	3.84	moderate	Yes	No	Compara, eggNOG, OrthoDB, OrthoFinder
WBGene00011364	179914	WBGene00011364	T02B5.3	Human	23491	1865	CES3	4	3.84	moderate	Yes	No	Compara, eggNOG, OrthoDB, OrthoFinder
WBGene00011364	179914	WBGene00011364	T02B5.3	Human	1056	1848	CEL	4	3.8	high	Yes	Yes	Compara, eggNOG, OrthoDB, TreeFam
WBGene00001942	172860	WBGene00001942	his-68	Human	8338	4738	HIST2H2AC	4	3.81	moderate	Yes	No	eggNOG, Homologene, OMA, orthoMCL
WBGene00001942	172860	WBGene00001942	his-68	Human	3014	4739	H2AFX	4	3.74	moderate	Yes	No	Compara, eggNOG, OMA, orthoMCL
WBGene00012177	189090	WBGene00012177	decr-1.2	Human	26063	2754	DECR2	4	3.84	moderate	No	Yes	eggNOG, OrthoDB, orthoMCL, RoundUp
WBGene00004928	178855	WBGene00004928	soc-1	Human	9846	14458	GAB2	4	4.03	high	Yes	Yes	Compara, OrthoFinder, OrthoInspector, Panther
WBGene00022140	171759	WBGene00022140	Y71G12A.4	Human	51104	24278	ABHD17B	4	3.96	moderate	No	No	eggNOG, OrthoFinder, Panther, TreeFam
WBGene00022140	171759	WBGene00022140	Y71G12A.4	Human	81926	28756	ABHD17A	4	3.96	moderate	No	No	eggNOG, OrthoFinder, Panther, TreeFam
WBGene00014127	174558	WBGene00014127	ZK892.3	Human	9389	8495	SLC22A14	4	3.79	moderate	Yes	No	Compara, eggNOG, OrthoFinder, TreeFam
WBGene00014127	174558	WBGene00014127	ZK892.3	Human	9390	8494	SLC22A13	4	3.79	moderate	Yes	No	Compara, eggNOG, OrthoFinder, TreeFam
WBGene00020289	188160	WBGene00020289	T06C10.3	Human	2241	3655	FER	4	3.96	moderate	Yes	No	eggNOG, Inparanoid, Panther, Phylome
WBGene00020289	188160	WBGene00020289	T06C10.3	Human	2242	3657	FES	4	3.96	moderate	Yes	No	eggNOG, Inparanoid, Panther, Phylome
WBGene00022178	175390	WBGene00022178	Y71H2AM.13	Human	283848	26741	CES4A	4	3.91	moderate	Yes	No	eggNOG, Hieranoid, OrthoDB, OrthoFinder
WBGene00022178	175390	WBGene00022178	Y71H2AM.13	Human	1066	1863	CES1	4	3.91	moderate	Yes	No	eggNOG, Hieranoid, OrthoDB, OrthoFinder
WBGene00022178	175390	WBGene00022178	Y71H2AM.13	Human	8824	1864	CES2	4	3.91	moderate	Yes	No	eggNOG, Hieranoid, OrthoDB, OrthoFinder
WBGene00022178	175390	WBGene00022178	Y71H2AM.13	Human	221223	26459	CES5A	4	3.91	moderate	Yes	No	eggNOG, Hieranoid, OrthoDB, OrthoFinder
WBGene00022178	175390	WBGene00022178	Y71H2AM.13	Human	23491	1865	CES3	4	3.91	moderate	Yes	No	eggNOG, Hieranoid, OrthoDB, OrthoFinder
WBGene00000971	174183	WBGene00000971	dhs-7	Human	112724	19978	RDH13	4	3.84	moderate	No	No	Compara, eggNOG, OrthoDB, OrthoFinder
WBGene00004962	171606	WBGene00004962	spe-8	Human	2241	3655	FER	4	3.87	moderate	Yes	No	eggNOG, Panther, Phylome, TreeFam
WBGene00004962	171606	WBGene00004962	spe-8	Human	2242	3657	FES	4	3.87	moderate	Yes	No	eggNOG, Panther, Phylome, TreeFam
WBGene00010712	178307	WBGene00010712	K09B11.5	Human	2241	3655	FER	4	3.87	moderate	Yes	No	eggNOG, Panther, Phylome, TreeFam
WBGene00010712	178307	WBGene00010712	K09B11.5	Human	2242	3657	FES	4	3.87	moderate	Yes	No	eggNOG, Panther, Phylome, TreeFam
WBGene00009948	174561	WBGene00009948	F52H3.6	Human	5500	9282	PPP1CB	4	4.01	moderate	Yes	No	eggNOG, OrthoDB, OrthoFinder, Panther
WBGene00016066	171992	WBGene00016066	acd-2	Human	6337	10599	SCNN1A	4	3.94	moderate	No	No	Compara, eggNOG, OrthoDB, Panther
WBGene00016066	171992	WBGene00016066	acd-2	Human	6339	10601	SCNN1D	4	3.94	moderate	No	No	Compara, eggNOG, OrthoDB, Panther
WBGene00016066	171992	WBGene00016066	acd-2	Human	6340	10602	SCNN1G	4	3.94	moderate	No	No	Compara, eggNOG, OrthoDB, Panther
WBGene00016066	171992	WBGene00016066	acd-2	Human	6338	10600	SCNN1B	4	3.94	moderate	No	No	Compara, eggNOG, OrthoDB, Panther
WBGene00014240	191549	WBGene00014240	htas-1	Human	317772	20508	HIST2H2AB	4	3.83	moderate	Yes	No	Compara, eggNOG, orthoMCL, Panther
WBGene00014240	191549	WBGene00014240	htas-1	Human	8338	4738	HIST2H2AC	4	3.83	moderate	Yes	No	Compara, eggNOG, orthoMCL, Panther
WBGene00017678	179210	WBGene00017678	asp-12	Human	5225	8890	PGC	3	3.03	moderate	Yes	No	Compara, OrthoFinder, Panther
WBGene00017678	179210	WBGene00017678	asp-12	Human	1510	2530	CTSE	3	3.03	moderate	Yes	No	Compara, OrthoFinder, Panther
WBGene00017678	179210	WBGene00017678	asp-12	Human	643834	8885	PGA3	3	3.03	moderate	Yes	No	Compara, OrthoFinder, Panther
WBGene00017678	179210	WBGene00017678	asp-12	Human	5222	8887	PGA5	3	3.03	moderate	Yes	No	Compara, OrthoFinder, Panther
WBGene00017678	179210	WBGene00017678	asp-12	Human	25825	934	BACE2	3	2.89	high	Yes	Yes	Compara, Isobase, OrthoDB
WBGene00013073	180205	WBGene00013073	hmit-1.1	Human	154091	18067	SLC2A12	3	2.86	moderate	No	Yes	eggNOG, Isobase, OrthoDB
WBGene00013073	180205	WBGene00013073	hmit-1.1	Human	29988	13812	SLC2A8	3	2.81	low	No	No	eggNOG, OrthoDB, orthoMCL
WBGene00019556	187199	WBGene00019556	K09C6.2	Human	84630	19140	TTBK1	3	2.93	moderate	Yes	No	Compara, eggNOG, Panther
WBGene00019556	187199	WBGene00019556	K09C6.2	Human	146057	19141	TTBK2	3	2.93	moderate	Yes	No	Compara, eggNOG, Panther
WBGene00016274	174195	WBGene00016274	C30G12.2	Human	874	1549	CBR3	3	2.96	moderate	Yes	No	Isobase, OrthoDB, OrthoInspector
WBGene00020516	188512	WBGene00020516	T15B7.1	Human	51129	16039	ANGPTL4	3	2.96	moderate	No	Yes	eggNOG, Panther, TreeFam
WBGene00020516	188512	WBGene00020516	T15B7.1	Human	2267	3695	FGL1	3	2.93	moderate	No	Yes	eggNOG, OrthoFinder, RoundUp
WBGene00020516	188512	WBGene00020516	T15B7.1	Human	51378	487	ANGPT4	3	2.91	moderate	No	Yes	eggNOG, Panther, Phylome
WBGene00020223	173804	WBGene00020223	T05A7.6	Human	84630	19140	TTBK1	3	2.93	moderate	Yes	No	Compara, eggNOG, Panther
WBGene00020223	173804	WBGene00020223	T05A7.6	Human	146057	19141	TTBK2	3	2.93	moderate	Yes	No	Compara, eggNOG, Panther
WBGene00019642	179078	WBGene00019642	K11C4.1	Human	84630	19140	TTBK1	3	2.93	low	No	No	Compara, eggNOG, Panther
WBGene00016085	182879	WBGene00016085	C25A8.5	Human	2241	3655	FER	3	2.91	moderate	Yes	No	eggNOG, Panther, Phylome
WBGene00016085	182879	WBGene00016085	C25A8.5	Human	2242	3657	FES	3	2.91	moderate	Yes	No	eggNOG, Panther, Phylome
WBGene00000546	190738	WBGene00000546	clp-6	Human	726	1482	CAPN5	3	2.84	low	No	No	Compara, eggNOG, OrthoDB
WBGene00011556	176442	WBGene00011556	vglu-3	Human	10050	10932	SLC17A4	3	2.83	low	No	No	Compara, eggNOG, OrthoFinder
WBGene00011556	176442	WBGene00011556	vglu-3	Human	6568	10929	SLC17A1	3	2.83	low	No	No	Compara, eggNOG, OrthoFinder
WBGene00012925	189976	WBGene00012925	wht-8	Human	64241	13887	ABCG8	3	2.81	low	No	No	eggNOG, OrthoDB, orthoMCL
WBGene00000019	182849	WBGene00000019	abt-1	Human	21	33	ABCA3	3	2.93	moderate	Yes	No	Compara, eggNOG, Panther
WBGene00000019	182849	WBGene00000019	abt-1	Human	10349	30	ABCA10	3	2.84	moderate	Yes	No	Compara, eggNOG, OrthoDB
WBGene00000019	182849	WBGene00000019	abt-1	Human	154664	14638	ABCA13	3	2.84	moderate	Yes	No	Compara, eggNOG, OrthoDB
WBGene00000019	182849	WBGene00000019	abt-1	Human	10347	37	ABCA7	3	2.84	moderate	Yes	No	Compara, eggNOG, OrthoDB
WBGene00000019	182849	WBGene00000019	abt-1	Human	10351	38	ABCA8	3	2.84	moderate	Yes	No	Compara, eggNOG, OrthoDB
WBGene00000019	182849	WBGene00000019	abt-1	Human	26154	14637	ABCA12	3	2.84	moderate	Yes	No	Compara, eggNOG, OrthoDB
WBGene00000019	182849	WBGene00000019	abt-1	Human	23461	35	ABCA5	3	2.84	moderate	Yes	No	Compara, eggNOG, OrthoDB
WBGene00000019	182849	WBGene00000019	abt-1	Human	19	29	ABCA1	3	2.84	moderate	Yes	No	Compara, eggNOG, OrthoDB
WBGene00000019	182849	WBGene00000019	abt-1	Human	23460	36	ABCA6	3	2.84	moderate	Yes	No	Compara, eggNOG, OrthoDB
WBGene00000019	182849	WBGene00000019	abt-1	Human	10350	39	ABCA9	3	2.84	moderate	Yes	No	Compara, eggNOG, OrthoDB
WBGene00004988	180993	WBGene00004988	spp-3	Human	5660	9498	PSAP	3	2.82	moderate	Yes	No	eggNOG, OrthoDB, Phylome
WBGene00004988	180993	WBGene00004988	spp-3	Human	768239	33131	PSAPL1	3	2.82	moderate	Yes	No	eggNOG, OrthoDB, Phylome
WBGene00000022	178559	WBGene00000022	abt-4	Human	10349	30	ABCA10	3	2.81	low	No	No	eggNOG, OrthoDB, orthoMCL
WBGene00000022	178559	WBGene00000022	abt-4	Human	154664	14638	ABCA13	3	2.81	low	No	No	eggNOG, OrthoDB, orthoMCL
WBGene00000022	178559	WBGene00000022	abt-4	Human	10347	37	ABCA7	3	2.81	low	No	No	eggNOG, OrthoDB, orthoMCL
WBGene00000022	178559	WBGene00000022	abt-4	Human	23461	35	ABCA5	3	2.81	low	No	No	eggNOG, OrthoDB, orthoMCL
WBGene00000022	178559	WBGene00000022	abt-4	Human	19	29	ABCA1	3	2.81	low	No	No	eggNOG, OrthoDB, orthoMCL
WBGene00000022	178559	WBGene00000022	abt-4	Human	20	32	ABCA2	3	2.8	low	No	No	eggNOG, OrthoFinder, orthoMCL
WBGene00017179	173671	WBGene00017179	wht-4	Human	64241	13887	ABCG8	3	2.84	low	No	No	Compara, eggNOG, OrthoDB
WBGene00022707	191293	WBGene00022707	ZK354.6	Human	84630	19140	TTBK1	3	2.93	moderate	Yes	No	Compara, eggNOG, Panther
WBGene00022707	191293	WBGene00022707	ZK354.6	Human	146057	19141	TTBK2	3	2.93	moderate	Yes	No	Compara, eggNOG, Panther
WBGene00022707	191293	WBGene00022707	ZK354.6	Human	51231	18996	VRK3	3	2.78	moderate	Yes	No	Compara, eggNOG, Isobase
WBGene00007305	182232	WBGene00007305	ttbk-5	Human	84630	19140	TTBK1	3	2.93	moderate	Yes	No	Compara, eggNOG, Panther
WBGene00007305	182232	WBGene00007305	ttbk-5	Human	146057	19141	TTBK2	3	2.93	moderate	Yes	No	Compara, eggNOG, Panther
WBGene00015400	182177	WBGene00015400	cyp-35A2	Human	1565	2625	CYP2D6	3	2.93	low	No	No	Compara, eggNOG, Panther
WBGene00015400	182177	WBGene00015400	cyp-35A2	Human	1559	2623	CYP2C9	3	2.93	low	No	No	Compara, eggNOG, Panther
WBGene00015400	182177	WBGene00015400	cyp-35A2	Human	1558	2622	CYP2C8	3	2.93	low	No	No	Compara, eggNOG, Panther
WBGene00015400	182177	WBGene00015400	cyp-35A2	Human	1573	2634	CYP2J2	3	2.93	low	No	No	Compara, eggNOG, Panther
WBGene00015400	182177	WBGene00015400	cyp-35A2	Human	1553	2608	CYP2A13	3	2.93	low	No	No	Compara, eggNOG, Panther
WBGene00015400	182177	WBGene00015400	cyp-35A2	Human	1555	2615	CYP2B6	3	2.93	low	No	No	Compara, eggNOG, Panther
WBGene00015400	182177	WBGene00015400	cyp-35A2	Human	1562	2620	CYP2C18	3	2.93	low	No	No	Compara, eggNOG, Panther
WBGene00015400	182177	WBGene00015400	cyp-35A2	Human	1548	2610	CYP2A6	3	2.93	low	No	No	Compara, eggNOG, Panther
WBGene00015400	182177	WBGene00015400	cyp-35A2	Human	1557	2621	CYP2C19	3	2.93	low	No	No	Compara, eggNOG, Panther
WBGene00015400	182177	WBGene00015400	cyp-35A2	Human	120227	20580	CYP2R1	3	2.93	low	No	No	Compara, eggNOG, Panther
WBGene00015400	182177	WBGene00015400	cyp-35A2	Human	1572	2632	CYP2F1	3	2.93	low	No	No	Compara, eggNOG, Panther
WBGene00007331	174547	WBGene00007331	pho-11	Human	93650	14376	ACP4	3	3.04	low	No	No	Compara, OrthoDB, Panther
WBGene00007331	174547	WBGene00007331	pho-11	Human	51205	29609	ACP6	3	2.89	low	No	No	Compara, Isobase, OrthoDB
WBGene00010719	175067	WBGene00010719	K09E4.1	Human	84630	19140	TTBK1	3	2.93	moderate	Yes	No	Compara, eggNOG, Panther
WBGene00010719	175067	WBGene00010719	K09E4.1	Human	146057	19141	TTBK2	3	2.93	moderate	Yes	No	Compara, eggNOG, Panther
WBGene00001839	178129	WBGene00001839	hdl-1	Human	3067	4855	HDC	3	2.87	high	Yes	Yes	eggNOG, OrthoDB, TreeFam
WBGene00020386	188350	WBGene00020386	cyp-34A4	Human	1565	2625	CYP2D6	3	3	low	No	No	eggNOG, OrthoInspector, Panther
WBGene00020386	188350	WBGene00020386	cyp-34A4	Human	1558	2622	CYP2C8	3	3	low	No	No	eggNOG, OrthoInspector, Panther
WBGene00020386	188350	WBGene00020386	cyp-34A4	Human	1559	2623	CYP2C9	3	3	low	No	No	eggNOG, OrthoInspector, Panther
WBGene00020386	188350	WBGene00020386	cyp-34A4	Human	1573	2634	CYP2J2	3	3	low	No	No	eggNOG, OrthoInspector, Panther
WBGene00020386	188350	WBGene00020386	cyp-34A4	Human	1553	2608	CYP2A13	3	3	low	No	No	eggNOG, OrthoInspector, Panther
WBGene00020386	188350	WBGene00020386	cyp-34A4	Human	1555	2615	CYP2B6	3	3	low	No	No	eggNOG, OrthoInspector, Panther
WBGene00020386	188350	WBGene00020386	cyp-34A4	Human	1562	2620	CYP2C18	3	3	low	No	No	eggNOG, OrthoInspector, Panther
WBGene00020386	188350	WBGene00020386	cyp-34A4	Human	1549	2611	CYP2A7	3	3	low	No	No	eggNOG, OrthoInspector, Panther
WBGene00020386	188350	WBGene00020386	cyp-34A4	Human	1548	2610	CYP2A6	3	3	low	No	No	eggNOG, OrthoInspector, Panther
WBGene00020386	188350	WBGene00020386	cyp-34A4	Human	1557	2621	CYP2C19	3	3	low	No	No	eggNOG, OrthoInspector, Panther
WBGene00020386	188350	WBGene00020386	cyp-34A4	Human	120227	20580	CYP2R1	3	3	low	No	No	eggNOG, OrthoInspector, Panther
WBGene00020386	188350	WBGene00020386	cyp-34A4	Human	1572	2632	CYP2F1	3	3	low	No	No	eggNOG, OrthoInspector, Panther
WBGene00000878	176807	WBGene00000878	cyn-2	Human	5479	9255	PPIB	3	2.91	low	No	No	eggNOG, OrthoDB, OrthoFinder
WBGene00000878	176807	WBGene00000878	cyn-2	Human	5480	9256	PPIC	3	2.91	low	No	No	eggNOG, OrthoDB, OrthoFinder
WBGene00000878	176807	WBGene00000878	cyn-2	Human	5481	9257	PPID	3	2.91	low	No	No	eggNOG, OrthoDB, OrthoFinder
WBGene00000878	176807	WBGene00000878	cyn-2	Human	9360	14650	PPIG	3	2.91	low	No	No	eggNOG, OrthoDB, OrthoFinder
WBGene00000878	176807	WBGene00000878	cyn-2	Human	4820	7833	NKTR	3	2.91	low	No	No	eggNOG, OrthoDB, OrthoFinder
WBGene00000878	176807	WBGene00000878	cyn-2	Human	10465	14651	PPIH	3	2.91	low	No	No	eggNOG, OrthoDB, OrthoFinder
WBGene00003414	190710	WBGene00003414	mrp-8	Human	94160	14640	ABCC12	3	2.8	low	No	No	eggNOG, OrthoFinder, orthoMCL
WBGene00003414	190710	WBGene00003414	mrp-8	Human	85320	14639	ABCC11	3	2.8	low	No	No	eggNOG, OrthoFinder, orthoMCL
WBGene00003414	190710	WBGene00003414	mrp-8	Human	89845	52	ABCC10	3	2.8	low	No	No	eggNOG, OrthoFinder, orthoMCL
WBGene00003414	190710	WBGene00003414	mrp-8	Human	6833	59	ABCC8	3	2.8	low	No	No	eggNOG, OrthoFinder, orthoMCL
WBGene00003414	190710	WBGene00003414	mrp-8	Human	10060	60	ABCC9	3	2.8	low	No	No	eggNOG, OrthoFinder, orthoMCL
WBGene00003414	190710	WBGene00003414	mrp-8	Human	10057	56	ABCC5	3	2.8	low	No	No	eggNOG, OrthoFinder, orthoMCL
WBGene00007605	182635	WBGene00007605	hrg-7	Human	5225	8890	PGC	3	3	low	No	No	eggNOG, OrthoFinder, Panther
WBGene00007605	182635	WBGene00007605	hrg-7	Human	643847	8886	PGA4	3	3	low	No	No	eggNOG, OrthoFinder, Panther
WBGene00007605	182635	WBGene00007605	hrg-7	Human	643834	8885	PGA3	3	3	low	No	No	eggNOG, OrthoFinder, Panther
WBGene00007605	182635	WBGene00007605	hrg-7	Human	5222	8887	PGA5	3	3	low	No	No	eggNOG, OrthoFinder, Panther
WBGene00007605	182635	WBGene00007605	hrg-7	Human	5972	9958	REN	3	2.91	low	No	No	eggNOG, OrthoDB, OrthoFinder
WBGene00007605	182635	WBGene00007605	hrg-7	Human	9476	13395	NAPSA	3	2.91	low	No	No	eggNOG, OrthoDB, OrthoFinder
WBGene00017553	184631	WBGene00017553	nep-8	Human	9718	13275	ECE2	3	3.01	low	No	No	eggNOG, OrthoDB, Panther
WBGene00017553	184631	WBGene00017553	nep-8	Human	5251	8918	PHEX	3	3.01	low	No	No	eggNOG, OrthoDB, Panther
WBGene00000788	171829	WBGene00000788	cpz-1	Human	1075	2528	CTSC	3	2.87	low	No	No	eggNOG, OrthoDB, TreeFam
WBGene00020072	177277	WBGene00020072	R13H9.6	Human	84630	19140	TTBK1	3	2.93	moderate	Yes	No	Compara, eggNOG, Panther
WBGene00020072	177277	WBGene00020072	R13H9.6	Human	146057	19141	TTBK2	3	2.93	moderate	Yes	No	Compara, eggNOG, Panther
WBGene00001636	176647	WBGene00001636	gly-11	Human	100528030	42957	POC1B-GALNT4	3	3.01	low	No	No	eggNOG, OrthoDB, Panther
WBGene00001636	176647	WBGene00001636	gly-11	Human	11226	4128	GALNT6	3	3.01	low	No	No	eggNOG, OrthoDB, Panther
WBGene00001636	176647	WBGene00001636	gly-11	Human	79695	19877	GALNT12	3	3.01	low	No	No	eggNOG, OrthoDB, Panther
WBGene00001636	176647	WBGene00001636	gly-11	Human	11227	4127	GALNT5	3	3.01	low	No	No	eggNOG, OrthoDB, Panther
WBGene00001636	176647	WBGene00001636	gly-11	Human	117248	21531	GALNT15	3	3.01	low	No	No	eggNOG, OrthoDB, Panther
WBGene00016541	177341	WBGene00016541	C39H7.1	Human	146057	19141	TTBK2	3	3.06	low	No	No	Compara, Panther, RoundUp
WBGene00015268	182047	WBGene00015268	BE0003N10.3	Human	26267	13589	FBXO10	3	2.79	low	No	No	Compara, eggNOG, TreeFam
WBGene00001764	175009	WBGene00001764	gst-16	Human	2949	4637	GSTM5	3	2.84	low	No	No	Compara, eggNOG, OrthoDB
WBGene00001764	175009	WBGene00001764	gst-16	Human	2940	4628	GSTA3	3	2.84	low	No	No	Compara, eggNOG, OrthoDB
WBGene00001764	175009	WBGene00001764	gst-16	Human	221357	19662	GSTA5	3	2.84	moderate	No	Yes	Compara, eggNOG, OrthoDB
WBGene00001764	175009	WBGene00001764	gst-16	Human	2941	4629	GSTA4	3	2.84	low	No	No	Compara, eggNOG, OrthoDB
WBGene00001764	175009	WBGene00001764	gst-16	Human	2944	4632	GSTM1	3	2.84	low	No	No	Compara, eggNOG, OrthoDB
WBGene00001764	175009	WBGene00001764	gst-16	Human	2939	4627	GSTA2	3	2.84	low	No	No	Compara, eggNOG, OrthoDB
WBGene00001764	175009	WBGene00001764	gst-16	Human	2938	4626	GSTA1	3	2.84	low	No	No	Compara, eggNOG, OrthoDB
WBGene00014007	177983	WBGene00014007	ZK596.2	Human	84630	19140	TTBK1	3	2.93	low	No	No	Compara, eggNOG, Panther
WBGene00011364	179914	WBGene00011364	T02B5.3	Human	590	983	BCHE	3	2.91	low	No	No	eggNOG, OrthoDB, OrthoFinder
WBGene00011364	179914	WBGene00011364	T02B5.3	Human	57502	14287	NLGN4X	3	2.84	low	No	No	Compara, eggNOG, OrthoDB
WBGene00011364	179914	WBGene00011364	T02B5.3	Human	22871	14291	NLGN1	3	2.84	low	No	No	Compara, eggNOG, OrthoDB
WBGene00011364	179914	WBGene00011364	T02B5.3	Human	57555	14290	NLGN2	3	2.84	low	No	No	Compara, eggNOG, OrthoDB
WBGene00011364	179914	WBGene00011364	T02B5.3	Human	54413	14289	NLGN3	3	2.84	low	No	No	Compara, eggNOG, OrthoDB
WBGene00001942	172860	WBGene00001942	his-68	Human	8336	4735	HIST1H2AM	3	2.81	moderate	No	Yes	eggNOG, OMA, orthoMCL
WBGene00001942	172860	WBGene00001942	his-68	Human	723790	29668	HIST2H2AA4	3	2.81	low	No	No	eggNOG, OMA, orthoMCL
WBGene00001942	172860	WBGene00001942	his-68	Human	85235	13671	HIST1H2AH	3	2.81	low	No	No	eggNOG, OMA, orthoMCL
WBGene00001942	172860	WBGene00001942	his-68	Human	8969	4737	HIST1H2AG	3	2.81	low	No	No	eggNOG, OMA, orthoMCL
WBGene00001942	172860	WBGene00001942	his-68	Human	317772	20508	HIST2H2AB	3	2.81	low	No	No	eggNOG, OMA, orthoMCL
WBGene00001942	172860	WBGene00001942	his-68	Human	8329	4725	HIST1H2AI	3	2.81	moderate	No	Yes	eggNOG, OMA, orthoMCL
WBGene00001942	172860	WBGene00001942	his-68	Human	8330	4726	HIST1H2AK	3	2.81	moderate	No	Yes	eggNOG, OMA, orthoMCL
WBGene00001942	172860	WBGene00001942	his-68	Human	8334	4733	HIST1H2AC	3	2.81	low	No	No	eggNOG, OMA, orthoMCL
WBGene00001942	172860	WBGene00001942	his-68	Human	3012	4724	HIST1H2AE	3	2.81	moderate	No	Yes	eggNOG, OMA, orthoMCL
WBGene00001942	172860	WBGene00001942	his-68	Human	221613	18729	HIST1H2AA	3	2.81	low	No	No	eggNOG, OMA, orthoMCL
WBGene00001942	172860	WBGene00001942	his-68	Human	8332	4730	HIST1H2AL	3	2.81	moderate	No	Yes	eggNOG, OMA, orthoMCL
WBGene00001942	172860	WBGene00001942	his-68	Human	8335	4734	HIST1H2AB	3	2.81	low	No	No	eggNOG, OMA, orthoMCL
WBGene00001942	172860	WBGene00001942	his-68	Human	8331	4727	HIST1H2AJ	3	2.81	low	No	No	eggNOG, OMA, orthoMCL
WBGene00001942	172860	WBGene00001942	his-68	Human	92815	20507	HIST3H2A	3	2.81	low	No	No	eggNOG, OMA, orthoMCL
WBGene00004928	178855	WBGene00004928	soc-1	Human	139716	17515	GAB3	3	3.03	moderate	No	Yes	Compara, OrthoFinder, Panther
WBGene00004928	178855	WBGene00004928	soc-1	Human	2549	4066	GAB1	3	3.03	moderate	No	Yes	Compara, OrthoFinder, Panther
WBGene00004928	178855	WBGene00004928	soc-1	Human	128954	18325	GAB4	3	3.03	moderate	No	Yes	Compara, OrthoFinder, Panther
WBGene00014127	174558	WBGene00014127	ZK892.3	Human	55356	20301	SLC22A15	3	2.93	low	No	No	Compara, eggNOG, Panther
WBGene00014127	174558	WBGene00014127	ZK892.3	Human	6582	10966	SLC22A2	3	2.83	low	No	No	Compara, eggNOG, OrthoFinder
WBGene00014127	174558	WBGene00014127	ZK892.3	Human	6581	10967	SLC22A3	3	2.83	low	No	No	Compara, eggNOG, OrthoFinder
WBGene00014127	174558	WBGene00014127	ZK892.3	Human	283238	28542	SLC22A24	3	2.83	low	No	No	Compara, eggNOG, OrthoFinder
WBGene00014127	174558	WBGene00014127	ZK892.3	Human	10864	10971	SLC22A7	3	2.83	low	No	No	Compara, eggNOG, OrthoFinder
WBGene00014127	174558	WBGene00014127	ZK892.3	Human	85413	20302	SLC22A16	3	2.83	low	No	No	Compara, eggNOG, OrthoFinder
WBGene00014127	174558	WBGene00014127	ZK892.3	Human	387775	18057	SLC22A10	3	2.83	low	No	No	Compara, eggNOG, OrthoFinder
WBGene00014127	174558	WBGene00014127	ZK892.3	Human	116085	17989	SLC22A12	3	2.83	low	No	No	Compara, eggNOG, OrthoFinder
WBGene00014127	174558	WBGene00014127	ZK892.3	Human	387601	32935	SLC22A25	3	2.83	low	No	No	Compara, eggNOG, OrthoFinder
WBGene00014127	174558	WBGene00014127	ZK892.3	Human	55867	18120	SLC22A11	3	2.83	low	No	No	Compara, eggNOG, OrthoFinder
WBGene00014127	174558	WBGene00014127	ZK892.3	Human	114571	16261	SLC22A9	3	2.83	low	No	No	Compara, eggNOG, OrthoFinder
WBGene00014127	174558	WBGene00014127	ZK892.3	Human	9376	10972	SLC22A8	3	2.83	low	No	No	Compara, eggNOG, OrthoFinder
WBGene00014127	174558	WBGene00014127	ZK892.3	Human	6583	10968	SLC22A4	3	2.83	low	No	No	Compara, eggNOG, OrthoFinder
WBGene00014127	174558	WBGene00014127	ZK892.3	Human	6580	10963	SLC22A1	3	2.83	low	No	No	Compara, eggNOG, OrthoFinder
WBGene00014127	174558	WBGene00014127	ZK892.3	Human	9356	10970	SLC22A6	3	2.83	low	No	No	Compara, eggNOG, OrthoFinder
WBGene00014127	174558	WBGene00014127	ZK892.3	Human	6584	10969	SLC22A5	3	2.83	low	No	No	Compara, eggNOG, OrthoFinder
WBGene00022155	171730	WBGene00022155	Y71G12B.17	Human	26207	21045	PITPNC1	3	2.86	moderate	No	Yes	eggNOG, Isobase, OrthoDB
WBGene00022178	175390	WBGene00022178	Y71H2AM.13	Human	590	983	BCHE	3	2.91	low	No	No	eggNOG, OrthoDB, OrthoFinder
WBGene00022178	175390	WBGene00022178	Y71H2AM.13	Human	43	108	ACHE	3	2.91	low	No	No	eggNOG, OrthoDB, OrthoFinder
WBGene00022178	175390	WBGene00022178	Y71H2AM.13	Human	1056	1848	CEL	3	2.87	low	No	No	eggNOG, OrthoDB, TreeFam
WBGene00000971	174183	WBGene00000971	dhs-7	Human	147015	28326	DHRS13	3	2.83	low	No	No	Compara, eggNOG, OrthoFinder
WBGene00000971	174183	WBGene00000971	dhs-7	Human	57665	19979	RDH14	3	2.83	low	No	No	Compara, eggNOG, OrthoFinder
WBGene00010046	186227	WBGene00010046	F54D1.1	Human	9444	21100	QKI	3	2.96	moderate	Yes	No	eggNOG, Panther, TreeFam
WBGene00009948	174561	WBGene00009948	F52H3.6	Human	5499	9281	PPP1CA	3	2.91	low	No	No	eggNOG, OrthoDB, OrthoFinder
WBGene00009948	174561	WBGene00009948	F52H3.6	Human	5501	9283	PPP1CC	3	2.91	low	No	No	eggNOG, OrthoDB, OrthoFinder
WBGene00021647	171925	WBGene00021647	Y47G6A.22	Human	7923	3554	HSD17B8	3	2.93	low	No	No	OrthoFinder, orthoMCL, RoundUp
WBGene00021647	171925	WBGene00021647	Y47G6A.22	Human	84869	25891	CBR4	3	2.93	low	No	No	OrthoFinder, orthoMCL, RoundUp
WBGene00021647	171925	WBGene00021647	Y47G6A.22	Human	317749	19731	DHRS4L2	3	2.83	low	No	No	Compara, eggNOG, OrthoFinder
WBGene00021647	171925	WBGene00021647	Y47G6A.22	Human	10202	18349	DHRS2	3	2.83	low	No	No	Compara, eggNOG, OrthoFinder
WBGene00021647	171925	WBGene00021647	Y47G6A.22	Human	10901	16985	DHRS4	3	2.83	low	No	No	Compara, eggNOG, OrthoFinder
WBGene00018004	185229	WBGene00018004	F33D11.7	Human	84630	19140	TTBK1	3	2.93	moderate	Yes	No	Compara, eggNOG, Panther
WBGene00018004	185229	WBGene00018004	F33D11.7	Human	146057	19141	TTBK2	3	2.93	moderate	Yes	No	Compara, eggNOG, Panther
WBGene00014240	191549	WBGene00014240	htas-1	Human	83740	14455	H2AFB3	3	2.96	moderate	No	Yes	eggNOG, Panther, TreeFam
WBGene00014240	191549	WBGene00014240	htas-1	Human	474382	22516	H2AFB1	3	2.96	moderate	No	Yes	eggNOG, Panther, TreeFam
WBGene00014240	191549	WBGene00014240	htas-1	Human	55766	14456	H2AFJ	3	2.93	low	No	No	Compara, eggNOG, Panther
WBGene00014240	191549	WBGene00014240	htas-1	Human	723790	29668	HIST2H2AA4	3	2.9	low	No	No	eggNOG, orthoMCL, Panther
WBGene00014240	191549	WBGene00014240	htas-1	Human	85235	13671	HIST1H2AH	3	2.9	low	No	No	eggNOG, orthoMCL, Panther
WBGene00014240	191549	WBGene00014240	htas-1	Human	8329	4725	HIST1H2AI	3	2.9	moderate	No	Yes	eggNOG, orthoMCL, Panther
WBGene00014240	191549	WBGene00014240	htas-1	Human	3013	4729	HIST1H2AD	3	2.9	low	No	No	eggNOG, orthoMCL, Panther
WBGene00014240	191549	WBGene00014240	htas-1	Human	8334	4733	HIST1H2AC	3	2.9	low	No	No	eggNOG, orthoMCL, Panther
WBGene00014240	191549	WBGene00014240	htas-1	Human	3012	4724	HIST1H2AE	3	2.9	moderate	No	Yes	eggNOG, orthoMCL, Panther
WBGene00014240	191549	WBGene00014240	htas-1	Human	3014	4739	H2AFX	3	2.9	low	No	No	eggNOG, orthoMCL, Panther
WBGene00014240	191549	WBGene00014240	htas-1	Human	221613	18729	HIST1H2AA	3	2.9	low	No	No	eggNOG, orthoMCL, Panther
WBGene00014240	191549	WBGene00014240	htas-1	Human	8331	4727	HIST1H2AJ	3	2.9	low	No	No	eggNOG, orthoMCL, Panther
WBGene00014240	191549	WBGene00014240	htas-1	Human	92815	20507	HIST3H2A	3	2.9	low	No	No	eggNOG, orthoMCL, Panther
WBGene00021731	190090	WBGene00021731	Y49G5A.1	Human	6692	11246	SPINT1	2	1.85	high	Yes	Yes	eggNOG, Isobase
WBGene00021731	190090	WBGene00021731	Y49G5A.1	Human	7035	11760	TFPI	2	1.81	moderate	Yes	No	eggNOG, Phylome
WBGene00021731	190090	WBGene00021731	Y49G5A.1	Human	90199	16163	WFDC8	2	1.81	moderate	Yes	No	eggNOG, Phylome
WBGene00018531	171983	WBGene00018531	F47B3.7	Human	5778	9659	PTPN7	2	1.91	moderate	Yes	No	eggNOG, OMA
WBGene00018531	171983	WBGene00018531	F47B3.7	Human	26095	23423	PTPN20	2	1.9	moderate	Yes	No	eggNOG, Hieranoid
WBGene00018531	171983	WBGene00018531	F47B3.7	Human	26469	9649	PTPN18	2	1.8	moderate	Yes	No	eggNOG, orthoMCL
WBGene00003450	177274	WBGene00003450	msp-57	Human	9218	12648	VAPA	2	1.91	moderate	Yes	No	OrthoFinder, Phylome
WBGene00008596	184217	WBGene00008596	clec-54	Human	200008	27297	CDCP2	2	2.01	high	Yes	Yes	Inparanoid, TreeFam
WBGene00010366	172575	WBGene00010366	H05L14.1	Human	84630	19140	TTBK1	2	2	moderate	Yes	No	eggNOG, Panther
WBGene00010366	172575	WBGene00010366	H05L14.1	Human	146057	19141	TTBK2	2	2	moderate	Yes	No	eggNOG, Panther
WBGene00021997	177301	WBGene00021997	Y59E9AR.1	Human	9218	12648	VAPA	2	1.91	moderate	Yes	No	OrthoFinder, Phylome
WBGene00003465	177814	WBGene00003465	msp-78	Human	9218	12648	VAPA	2	1.91	moderate	Yes	No	OrthoFinder, Phylome
WBGene00004972	177929	WBGene00004972	spe-26	Human	317719	18829	KLHL10	2	1.92	moderate	Yes	No	OrthoDB, Phylome
WBGene00003470	191712	WBGene00003470	msp-152	Human	9218	12648	VAPA	2	1.91	moderate	Yes	No	OrthoFinder, Phylome
WBGene00003424	173825	WBGene00003424	msp-3	Human	9218	12648	VAPA	2	1.91	moderate	Yes	No	OrthoFinder, Phylome
WBGene00023500	3564775	WBGene00023500	C11H1.9	Human	730005	40047	SEC14L6	2	1.86	moderate	Yes	No	eggNOG, TreeFam
WBGene00023500	3564775	WBGene00023500	C11H1.9	Human	284904	20627	SEC14L4	2	1.86	moderate	Yes	No	eggNOG, TreeFam
WBGene00023500	3564775	WBGene00023500	C11H1.9	Human	266629	18655	SEC14L3	2	1.86	moderate	Yes	No	eggNOG, TreeFam
WBGene00023500	3564775	WBGene00023500	C11H1.9	Human	23541	10699	SEC14L2	2	1.86	moderate	Yes	No	eggNOG, TreeFam
WBGene00011336	3565635	WBGene00011336	ubxn-5	Human	23197	24666	FAF2	2	2.1	moderate	Yes	No	OrthoFinder, Panther
WBGene00003468	259801	WBGene00003468	msp-113	Human	9218	12648	VAPA	2	1.91	moderate	Yes	No	OrthoFinder, Phylome
WBGene00003431	173844	WBGene00003431	msp-33	Human	9218	12648	VAPA	2	1.91	moderate	Yes	No	OrthoFinder, Phylome
WBGene00018523	185882	WBGene00018523	lact-1	Human	114294	16468	LACTB	2	1.91	moderate	Yes	No	eggNOG, OrthoDB
WBGene00011911	188722	WBGene00011911	T22B3.3	Human	9218	12648	VAPA	2	1.81	moderate	Yes	No	eggNOG, Phylome
WBGene00017636	184725	WBGene00017636	F20D6.6	Human	5500	9282	PPP1CB	2	2	moderate	Yes	No	eggNOG, Panther
WBGene00017636	184725	WBGene00017636	F20D6.6	Human	5499	9281	PPP1CA	2	2	moderate	Yes	No	eggNOG, Panther
WBGene00017636	184725	WBGene00017636	F20D6.6	Human	5501	9283	PPP1CC	2	2	moderate	Yes	No	eggNOG, Panther
WBGene00010136	172700	WBGene00010136	F55H12.5	Human	11122	9682	PTPRT	2	1.85	high	Yes	Yes	eggNOG, Isobase
WBGene00003464	177844	WBGene00003464	msp-77	Human	9218	12648	VAPA	2	1.91	moderate	Yes	No	OrthoFinder, Phylome
WBGene00016980	183867	WBGene00016980	C56G2.5	Human	5586	9406	PKN2	2	1.9	moderate	Yes	No	eggNOG, Hieranoid
WBGene00016980	183867	WBGene00016980	C56G2.5	Human	29941	17999	PKN3	2	1.9	moderate	Yes	No	eggNOG, Hieranoid
WBGene00016980	183867	WBGene00016980	C56G2.5	Human	5585	9405	PKN1	2	1.9	moderate	Yes	No	eggNOG, Hieranoid
WBGene00022012	190429	WBGene00022012	Y59H11AR.4	Human	145389	19863	SLC38A6	2	1.91	moderate	Yes	No	eggNOG, OrthoDB
WBGene00022012	190429	WBGene00022012	Y59H11AR.4	Human	140679	11018	SLC32A1	2	1.91	moderate	Yes	No	eggNOG, OrthoDB
WBGene00022012	190429	WBGene00022012	Y59H11AR.4	Human	81539	13447	SLC38A1	2	1.91	moderate	Yes	No	eggNOG, OrthoDB
WBGene00022012	190429	WBGene00022012	Y59H11AR.4	Human	55089	14679	SLC38A4	2	1.91	moderate	Yes	No	eggNOG, OrthoDB
WBGene00022012	190429	WBGene00022012	Y59H11AR.4	Human	54407	13448	SLC38A2	2	1.91	moderate	Yes	No	eggNOG, OrthoDB
WBGene00009956	178204	WBGene00009956	F53B2.5	Human	3836	6394	KPNA1	2	2	moderate	Yes	No	eggNOG, Panther
WBGene00009956	178204	WBGene00009956	F53B2.5	Human	3841	6398	KPNA5	2	2	moderate	Yes	No	eggNOG, Panther
WBGene00009956	178204	WBGene00009956	F53B2.5	Human	23633	6399	KPNA6	2	2	moderate	Yes	No	eggNOG, Panther
WBGene00009956	178204	WBGene00009956	F53B2.5	Human	402569	21839	KPNA7	2	1.83	moderate	Yes	No	Compara, eggNOG
WBGene00009956	178204	WBGene00009956	F53B2.5	Human	3838	6395	KPNA2	2	1.83	moderate	Yes	No	Compara, eggNOG
WBGene00008235	179334	WBGene00008235	C50F4.10	Human	84630	19140	TTBK1	2	2	moderate	Yes	No	eggNOG, Panther
WBGene00008235	179334	WBGene00008235	C50F4.10	Human	146057	19141	TTBK2	2	2	moderate	Yes	No	eggNOG, Panther
WBGene00008235	179334	WBGene00008235	C50F4.10	Human	51231	18996	VRK3	2	1.85	moderate	Yes	No	eggNOG, Isobase
WBGene00017802	175639	WBGene00017802	F26A1.3	Human	84630	19140	TTBK1	2	2	moderate	Yes	No	eggNOG, Panther
WBGene00017802	175639	WBGene00017802	F26A1.3	Human	146057	19141	TTBK2	2	2	moderate	Yes	No	eggNOG, Panther
WBGene00017802	175639	WBGene00017802	F26A1.3	Human	7443	12718	VRK1	2	1.81	moderate	Yes	No	eggNOG, Phylome
WBGene00016753	172323	WBGene00016753	oac-9	Human	112268211		LOC112268211	2	2.01	high	Yes	Yes	OrthoDB, OrthoFinder
WBGene00009492	185379	WBGene00009492	F36H1.3	Human	5780	9661	PTPN9	2	1.96	high	Yes	Yes	Inparanoid, Phylome
WBGene00009492	185379	WBGene00009492	F36H1.3	Human	26095	23423	PTPN20	2	1.9	moderate	Yes	No	eggNOG, OrthoFinder
WBGene00000670	176602	WBGene00000670	col-95	Human	8685	6895	MARCO	1	1.05	low	Yes	No	Inparanoid
WBGene00009982	179822	WBGene00009982	F53F1.4	Human	3895	6467	KTN1	1	0.9	low	Yes	Yes	eggNOG
WBGene00009982	179822	WBGene00009982	F53F1.4	Human	6238	10448	RRBP1	1	0.9	low	Yes	Yes	eggNOG
WBGene00022002	177300	WBGene00022002	Y59E9AR.7	Human	9217	12649	VAPB	1	1	low	Yes	No	OrthoFinder
WBGene00022002	177300	WBGene00022002	Y59E9AR.7	Human	9218	12648	VAPA	1	1	low	Yes	No	OrthoFinder
WBGene00022090	177036	WBGene00022090	Y69A2AR.19	Human	5780	9661	PTPN9	1	0.9	low	Yes	No	eggNOG
WBGene00006053	177269	WBGene00006053	ssq-4	Human	57674	14539	RNF213	1	0.9	low	Yes	Yes	eggNOG
WBGene00009149	180104	WBGene00009149	F26D2.10	Human	641455	37096	POTEM	1	1.01	low	Yes	No	OrthoDB
WBGene00009149	180104	WBGene00009149	F26D2.10	Human	23784	133	POTEH	1	1.01	low	Yes	No	OrthoDB
WBGene00009149	180104	WBGene00009149	F26D2.10	Human	129138	25185	ANKRD54	1	1.01	low	Yes	Yes	OrthoDB
WBGene00009149	180104	WBGene00009149	F26D2.10	Human	404785	33896	POTEG	1	1.01	low	Yes	No	OrthoDB
WBGene00009149	180104	WBGene00009149	F26D2.10	Human	55367	16491	PIDD1	1	0.9	low	Yes	Yes	eggNOG
WBGene00009149	180104	WBGene00009149	F26D2.10	Human	287	493	ANK2	1	0.9	low	Yes	No	eggNOG
WBGene00009149	180104	WBGene00009149	F26D2.10	Human	441869	42950	ANKRD65	1	0.9	low	Yes	Yes	eggNOG
WBGene00009149	180104	WBGene00009149	F26D2.10	Human	288	494	ANK3	1	0.9	low	Yes	No	eggNOG
WBGene00009149	180104	WBGene00009149	F26D2.10	Human	728780	32525	ANKDD1B	1	0.9	low	Yes	Yes	eggNOG
WBGene00009149	180104	WBGene00009149	F26D2.10	Human	8658	11941	TNKS	1	0.9	low	Yes	Yes	eggNOG
WBGene00009149	180104	WBGene00009149	F26D2.10	Human	150709	26350	ANKAR	1	0.9	low	Yes	Yes	eggNOG
WBGene00009149	180104	WBGene00009149	F26D2.10	Human	140731	16217	ANKRD60	1	0.9	low	Yes	Yes	eggNOG
WBGene00009149	180104	WBGene00009149	F26D2.10	Human	348094	28002	ANKDD1A	1	0.9	low	Yes	Yes	eggNOG
WBGene00009149	180104	WBGene00009149	F26D2.10	Human	91526	25259	ANKRD44	1	0.9	low	Yes	No	eggNOG
WBGene00009149	180104	WBGene00009149	F26D2.10	Human	126549	26812	ANKLE1	1	0.9	low	Yes	No	eggNOG
WBGene00009149	180104	WBGene00009149	F26D2.10	Human	286	492	ANK1	1	0.9	low	Yes	No	eggNOG
WBGene00009149	180104	WBGene00009149	F26D2.10	Human	63926	15803	ANKEF1	1	0.9	low	Yes	Yes	eggNOG
WBGene00009149	180104	WBGene00009149	F26D2.10	Human	100310846	22467	ANKRD61	1	0.9	low	Yes	No	eggNOG
WBGene00009149	180104	WBGene00009149	F26D2.10	Human	79998	25691	ANKRD53	1	0.9	low	Yes	Yes	eggNOG
WBGene00009149	180104	WBGene00009149	F26D2.10	Human	80351	15677	TNKS2	1	0.9	low	Yes	Yes	eggNOG
WBGene00009149	180104	WBGene00009149	F26D2.10	Human	6041	10050	RNASEL	1	0.9	low	Yes	Yes	eggNOG
WBGene00009149	180104	WBGene00009149	F26D2.10	Human	140460	17182	ASB7	1	0.9	low	Yes	Yes	eggNOG
WBGene00009149	180104	WBGene00009149	F26D2.10	Human	57531	21033	HACE1	1	0.9	low	Yes	No	eggNOG
WBGene00000136	180728	WBGene00000136	amt-4	Human	6005	10006	RHAG	1	1.01	low	Yes	No	OrthoDB
WBGene00000136	180728	WBGene00000136	amt-4	Human	51458	18140	RHCG	1	1.01	low	Yes	No	OrthoDB
WBGene00000136	180728	WBGene00000136	amt-4	Human	6006	10008	RHCE	1	1.01	low	Yes	No	OrthoDB
WBGene00000136	180728	WBGene00000136	amt-4	Human	57127	14572	RHBG	1	1.01	low	Yes	No	OrthoDB
WBGene00000136	180728	WBGene00000136	amt-4	Human	6007	10009	RHD	1	1.01	low	Yes	No	OrthoDB
WBGene00003446	177275	WBGene00003446	msp-53	Human	9217	12649	VAPB	1	1	low	Yes	No	OrthoFinder
WBGene00003446	177275	WBGene00003446	msp-53	Human	9218	12648	VAPA	1	1	low	Yes	No	OrthoFinder
WBGene00022706	191291	WBGene00022706	ZK354.3	Human	1539	2583	CYLC2	1	1.01	low	Yes	Yes	OMA
WBGene00013771	180332	WBGene00013771	Y113G7C.1	Human	5780	9661	PTPN9	1	0.9	low	Yes	No	eggNOG
WBGene00018575	173504	WBGene00018575	clec-119	Human	137735	30655	ABRA	1	0.93	low	Yes	No	Compara
WBGene00018575	173504	WBGene00018575	clec-119	Human	100526664	38828	LY75-CD302	1	0.91	low	Yes	No	Phylome
WBGene00013452	190507	WBGene00013452	Y67A10A.3	Human	1030	1788	CDKN2B	1	1.01	low	Yes	Yes	OrthoDB
WBGene00013452	190507	WBGene00013452	Y67A10A.3	Human	136319	15667	MTPN	1	1.01	low	Yes	No	OrthoDB
WBGene00013452	190507	WBGene00013452	Y67A10A.3	Human	1029	1787	CDKN2A	1	1.01	low	Yes	Yes	OrthoDB
WBGene00012595	174897	WBGene00012595	Y38E10A.17	Human	144501	27056	KRT80	1	0.9	low	Yes	Yes	eggNOG
WBGene00012595	174897	WBGene00012595	Y38E10A.17	Human	3852	6442	KRT5	1	0.9	low	Yes	No	eggNOG
WBGene00012595	174897	WBGene00012595	Y38E10A.17	Human	3855	6445	KRT7	1	0.9	low	Yes	No	eggNOG
WBGene00012595	174897	WBGene00012595	Y38E10A.17	Human	3856	6446	KRT8	1	0.9	low	Yes	No	eggNOG
WBGene00012595	174897	WBGene00012595	Y38E10A.17	Human	3851	6441	KRT4	1	0.9	low	Yes	No	eggNOG
WBGene00012595	174897	WBGene00012595	Y38E10A.17	Human	374454	20411	KRT77	1	0.9	low	Yes	No	eggNOG
WBGene00012595	174897	WBGene00012595	Y38E10A.17	Human	4744	7737	NEFH	1	0.9	low	Yes	No	eggNOG
WBGene00012595	174897	WBGene00012595	Y38E10A.17	Human	3891	6462	KRT85	1	0.9	low	Yes	No	eggNOG
WBGene00012595	174897	WBGene00012595	Y38E10A.17	Human	154288	33699	KHDC3L	1	0.9	low	Yes	Yes	eggNOG
WBGene00012595	174897	WBGene00012595	Y38E10A.17	Human	9119	24431	KRT75	1	0.9	low	Yes	No	eggNOG
WBGene00012595	174897	WBGene00012595	Y38E10A.17	Human	196374	28926	KRT78	1	0.9	low	Yes	No	eggNOG
WBGene00012595	174897	WBGene00012595	Y38E10A.17	Human	3887	6458	KRT81	1	0.9	low	Yes	No	eggNOG
WBGene00012595	174897	WBGene00012595	Y38E10A.17	Human	319101	28928	KRT73	1	0.9	low	Yes	No	eggNOG
WBGene00012595	174897	WBGene00012595	Y38E10A.17	Human	3889	6460	KRT83	1	0.9	low	Yes	No	eggNOG
WBGene00012595	174897	WBGene00012595	Y38E10A.17	Human	3850	6440	KRT3	1	0.9	low	Yes	No	eggNOG
WBGene00012595	174897	WBGene00012595	Y38E10A.17	Human	3853	6443	KRT6A	1	0.9	low	Yes	No	eggNOG
WBGene00012595	174897	WBGene00012595	Y38E10A.17	Human	9118	6057	INA	1	0.9	low	Yes	Yes	eggNOG
WBGene00012595	174897	WBGene00012595	Y38E10A.17	Human	3892	6463	KRT86	1	0.9	low	Yes	No	eggNOG
WBGene00012595	174897	WBGene00012595	Y38E10A.17	Human	51350	24430	KRT76	1	0.9	low	Yes	No	eggNOG
WBGene00012595	174897	WBGene00012595	Y38E10A.17	Human	2670	4235	GFAP	1	0.9	low	Yes	No	eggNOG
WBGene00012595	174897	WBGene00012595	Y38E10A.17	Human	338785	28930	KRT79	1	0.9	low	Yes	No	eggNOG
WBGene00012595	174897	WBGene00012595	Y38E10A.17	Human	286887	20406	KRT6C	1	0.9	low	Yes	Yes	eggNOG
WBGene00012595	174897	WBGene00012595	Y38E10A.17	Human	121391	28929	KRT74	1	0.9	low	Yes	No	eggNOG
WBGene00012595	174897	WBGene00012595	Y38E10A.17	Human	3848	6412	KRT1	1	0.9	low	Yes	No	eggNOG
WBGene00012595	174897	WBGene00012595	Y38E10A.17	Human	3854	6444	KRT6B	1	0.9	low	Yes	No	eggNOG
WBGene00012595	174897	WBGene00012595	Y38E10A.17	Human	3890	6461	KRT84	1	0.9	low	Yes	No	eggNOG
WBGene00012595	174897	WBGene00012595	Y38E10A.17	Human	4747	7739	NEFL	1	0.9	low	Yes	No	eggNOG
WBGene00012595	174897	WBGene00012595	Y38E10A.17	Human	3888	6459	KRT82	1	0.9	low	Yes	Yes	eggNOG
WBGene00012595	174897	WBGene00012595	Y38E10A.17	Human	140807	28932	KRT72	1	0.9	low	Yes	No	eggNOG
WBGene00012595	174897	WBGene00012595	Y38E10A.17	Human	112802	28927	KRT71	1	0.9	low	Yes	No	eggNOG
WBGene00012595	174897	WBGene00012595	Y38E10A.17	Human	5630	9461	PRPH	1	0.9	low	Yes	Yes	eggNOG
WBGene00018119	177307	WBGene00018119	F36H12.3	Human	10951	1551	CBX1	1	1	low	Yes	No	Hieranoid
WBGene00018119	177307	WBGene00018119	F36H12.3	Human	23468	1555	CBX5	1	1	low	Yes	No	Hieranoid
WBGene00018119	177307	WBGene00018119	F36H12.3	Human	11335	1553	CBX3	1	1	low	Yes	No	Hieranoid
WBGene00018119	177307	WBGene00018119	F36H12.3	Human	158747	28381	MOSPD2	1	0.91	low	Yes	No	Phylome
WBGene00003442	173888	WBGene00003442	msp-49	Human	9218	12648	VAPA	1	0.91	low	Yes	No	Phylome
WBGene00015937	177444	WBGene00015937	C17H12.12	Human	8639	550	AOC3	1	1.01	low	Yes	Yes	OrthoDB
WBGene00015937	177444	WBGene00015937	C17H12.12	Human	151	282	ADRA2B	1	1.01	low	Yes	No	OrthoDB
WBGene00015937	177444	WBGene00015937	C17H12.12	Human	314	549	AOC2	1	1.01	low	Yes	Yes	OrthoDB
WBGene00015937	177444	WBGene00015937	C17H12.12	Human	55295	25623	KLHL26	1	0.91	low	Yes	Yes	Phylome
WBGene00015937	177444	WBGene00015937	C17H12.12	Human	55958	18732	KLHL9	1	0.91	low	Yes	Yes	Phylome
WBGene00015937	177444	WBGene00015937	C17H12.12	Human	90293	22931	KLHL13	1	0.91	low	Yes	Yes	Phylome
WBGene00194912	13214665	WBGene00194912	ZK856.18	Human	27293	21416	SMPDL3B	1	0.9	low	Yes	No	eggNOG
WBGene00194912	13214665	WBGene00194912	ZK856.18	Human	10924	17389	SMPDL3A	1	0.9	low	Yes	No	eggNOG
WBGene00194912	13214665	WBGene00194912	ZK856.18	Human	6609	11120	SMPD1	1	0.9	low	Yes	No	eggNOG
WBGene00003448	177272	WBGene00003448	msp-55	Human	9217	12649	VAPB	1	1	low	Yes	No	OrthoFinder
WBGene00003448	177272	WBGene00003448	msp-55	Human	9218	12648	VAPA	1	1	low	Yes	No	OrthoFinder
WBGene00014238	173185	WBGene00014238	ZK1225.4	Human	390748	37237	PABPN1L	1	0.9	low	Yes	No	eggNOG
WBGene00014238	173185	WBGene00014238	ZK1225.4	Human	8106	8565	PABPN1	1	0.9	low	Yes	No	eggNOG
WBGene00014238	173185	WBGene00014238	ZK1225.4	Human	10921	10080	RNPS1	1	0.9	low	Yes	No	eggNOG
WBGene00019666	179016	WBGene00019666	sago-1	Human	192670	18424	AGO4	1	0.9	low	Yes	No	eggNOG
WBGene00019666	179016	WBGene00019666	sago-1	Human	26523	3262	AGO1	1	0.9	low	Yes	No	eggNOG
WBGene00019666	179016	WBGene00019666	sago-1	Human	192669	18421	AGO3	1	0.9	low	Yes	No	eggNOG
WBGene00019666	179016	WBGene00019666	sago-1	Human	27161	3263	AGO2	1	0.9	low	Yes	No	eggNOG
WBGene00003430	191709	WBGene00003430	msp-32	Human	9218	12648	VAPA	1	0.91	low	Yes	No	Phylome
WBGene00018427	178967	WBGene00018427	F44E7.5	Human	57084	16703	SLC17A6	1	0.9	low	Yes	No	eggNOG
WBGene00018427	178967	WBGene00018427	F44E7.5	Human	10050	10932	SLC17A4	1	0.9	low	Yes	No	eggNOG
WBGene00018427	178967	WBGene00018427	F44E7.5	Human	10246	10930	SLC17A2	1	0.9	low	Yes	No	eggNOG
WBGene00018427	178967	WBGene00018427	F44E7.5	Human	6568	10929	SLC17A1	1	0.9	low	Yes	No	eggNOG
WBGene00018427	178967	WBGene00018427	F44E7.5	Human	57030	16704	SLC17A7	1	0.9	low	Yes	No	eggNOG
WBGene00018427	178967	WBGene00018427	F44E7.5	Human	63910	16192	SLC17A9	1	0.9	low	Yes	No	eggNOG
WBGene00018427	178967	WBGene00018427	F44E7.5	Human	246213	20151	SLC17A8	1	0.9	low	Yes	No	eggNOG
WBGene00018427	178967	WBGene00018427	F44E7.5	Human	10786	10931	SLC17A3	1	0.9	low	Yes	No	eggNOG
WBGene00018427	178967	WBGene00018427	F44E7.5	Human	26503	10933	SLC17A5	1	0.9	low	Yes	No	eggNOG
WBGene00003466	177812	WBGene00003466	msp-79	Human	9217	12649	VAPB	1	1	low	Yes	No	OrthoFinder
WBGene00003466	177812	WBGene00003466	msp-79	Human	9218	12648	VAPA	1	1	low	Yes	No	OrthoFinder
WBGene00003429	173849	WBGene00003429	msp-31	Human	9217	12649	VAPB	1	1	low	Yes	No	OrthoFinder
WBGene00003429	173849	WBGene00003429	msp-31	Human	9218	12648	VAPA	1	1	low	Yes	No	OrthoFinder
WBGene00003438	173884	WBGene00003438	msp-45	Human	9217	12649	VAPB	1	1	low	Yes	No	OrthoFinder
WBGene00003438	173884	WBGene00003438	msp-45	Human	9218	12648	VAPA	1	1	low	Yes	No	OrthoFinder
WBGene00014813	13186458	WBGene00014813	M176.9	Human	2241	3655	FER	1	1.1	low	Yes	No	Panther
WBGene00014813	13186458	WBGene00014813	M176.9	Human	2242	3657	FES	1	1.1	low	Yes	No	Panther
WBGene00022632	191200	WBGene00022632	ZC581.2	Human	8317	1745	CDC7	1	1.1	low	Yes	No	Panther
WBGene00022632	191200	WBGene00022632	ZC581.2	Human	51231	18996	VRK3	1	0.9	low	Yes	No	eggNOG
WBGene00022632	191200	WBGene00022632	ZC581.2	Human	84630	19140	TTBK1	1	0.9	low	Yes	No	eggNOG
WBGene00022632	191200	WBGene00022632	ZC581.2	Human	1455	2455	CSNK1G2	1	0.9	low	Yes	No	eggNOG
WBGene00022632	191200	WBGene00022632	ZC581.2	Human	1454	2453	CSNK1E	1	0.9	low	Yes	No	eggNOG
WBGene00022632	191200	WBGene00022632	ZC581.2	Human	53944	2454	CSNK1G1	1	0.9	low	Yes	No	eggNOG
WBGene00022632	191200	WBGene00022632	ZC581.2	Human	7444	12719	VRK2	1	0.9	low	Yes	No	eggNOG
WBGene00022632	191200	WBGene00022632	ZC581.2	Human	122011	20289	CSNK1A1L	1	0.9	low	Yes	No	eggNOG
WBGene00022632	191200	WBGene00022632	ZC581.2	Human	146057	19141	TTBK2	1	0.9	low	Yes	No	eggNOG
WBGene00022632	191200	WBGene00022632	ZC581.2	Human	1452	2451	CSNK1A1	1	0.9	low	Yes	No	eggNOG
WBGene00022632	191200	WBGene00022632	ZC581.2	Human	7443	12718	VRK1	1	0.9	low	Yes	No	eggNOG
WBGene00022632	191200	WBGene00022632	ZC581.2	Human	1453	2452	CSNK1D	1	0.9	low	Yes	No	eggNOG
WBGene00022632	191200	WBGene00022632	ZC581.2	Human	1456	2456	CSNK1G3	1	0.9	low	Yes	No	eggNOG
WBGene00006051	177265	WBGene00006051	ssq-2	Human	728712	14328	SPANXA2	1	0.9	low	Yes	Yes	eggNOG
WBGene00006051	177265	WBGene00006051	ssq-2	Human	30014	11218	SPANXA1	1	0.9	low	Yes	Yes	eggNOG
WBGene00006051	177265	WBGene00006051	ssq-2	Human	64663	14331	SPANXC	1	0.9	low	Yes	Yes	eggNOG
WBGene00006051	177265	WBGene00006051	ssq-2	Human	728695	14329	SPANXB1	1	0.9	low	Yes	Yes	eggNOG
WBGene00006051	177265	WBGene00006051	ssq-2	Human	64648	14332	SPANXD	1	0.9	low	Yes	Yes	eggNOG
WBGene00006051	177265	WBGene00006051	ssq-2	Human	441525	33177	SPANXN4	1	0.9	low	Yes	Yes	eggNOG
WBGene00007159	172871	WBGene00007159	B0379.7	Human	394263	21661	MUC21	1	1.01	low	Yes	Yes	OMA
WBGene00006050	177835	WBGene00006050	ssq-1	Human	728712	14328	SPANXA2	1	0.9	low	Yes	Yes	eggNOG
WBGene00006050	177835	WBGene00006050	ssq-1	Human	30014	11218	SPANXA1	1	0.9	low	Yes	Yes	eggNOG
WBGene00006050	177835	WBGene00006050	ssq-1	Human	64663	14331	SPANXC	1	0.9	low	Yes	Yes	eggNOG
WBGene00006050	177835	WBGene00006050	ssq-1	Human	728695	14329	SPANXB1	1	0.9	low	Yes	Yes	eggNOG
WBGene00006050	177835	WBGene00006050	ssq-1	Human	64648	14332	SPANXD	1	0.9	low	Yes	Yes	eggNOG
WBGene00006050	177835	WBGene00006050	ssq-1	Human	441525	33177	SPANXN4	1	0.9	low	Yes	Yes	eggNOG
WBGene00077761	36805003	WBGene00077761	zip-9	Human	468	786	ATF4	1	1.1	low	Yes	No	Panther
WBGene00077761	36805003	WBGene00077761	zip-9	Human	22809	790	ATF5	1	1.1	low	Yes	No	Panther
WBGene00077761	179516	WBGene00303011	F17C11.26	Human	468	786	ATF4	1	1	low	Yes	No	OrthoInspector
WBGene00077761	179516	WBGene00303011	F17C11.26	Human	22809	790	ATF5	1	1	low	Yes	No	OrthoInspector
WBGene00019783	177014	WBGene00019783	M70.1	Human	93487	19840	MAPK1IP1L	1	0.9	low	Yes	Yes	eggNOG
WBGene00011438	188063	WBGene00011438	T04F3.3	Human	5788	9666	PTPRC	1	1.1	low	Yes	No	Panther
WBGene00011438	188063	WBGene00011438	T04F3.3	Human	5802	9681	PTPRS	1	1.1	low	Yes	No	Panther
WBGene00011438	188063	WBGene00011438	T04F3.3	Human	5780	9661	PTPN9	1	0.91	low	Yes	No	Phylome
WBGene00011438	188063	WBGene00011438	T04F3.3	Human	84867	9657	PTPN5	1	0.9	low	Yes	No	eggNOG
WBGene00011438	188063	WBGene00011438	T04F3.3	Human	5771	9650	PTPN2	1	0.9	low	Yes	No	eggNOG
WBGene00011438	188063	WBGene00011438	T04F3.3	Human	5770	9642	PTPN1	1	0.9	low	Yes	No	eggNOG
WBGene00011438	188063	WBGene00011438	T04F3.3	Human	26469	9649	PTPN18	1	0.9	low	Yes	No	eggNOG
WBGene00011438	188063	WBGene00011438	T04F3.3	Human	5801	9680	PTPRR	1	0.9	low	Yes	No	eggNOG
WBGene00011438	188063	WBGene00011438	T04F3.3	Human	5803	9685	PTPRZ1	1	0.9	low	Yes	No	eggNOG
WBGene00011438	188063	WBGene00011438	T04F3.3	Human	5778	9659	PTPN7	1	0.9	low	Yes	No	eggNOG
WBGene00011438	188063	WBGene00011438	T04F3.3	Human	25930	14406	PTPN23	1	0.9	low	Yes	No	eggNOG
WBGene00011438	188063	WBGene00011438	T04F3.3	Human	26095	23423	PTPN20	1	0.9	low	Yes	No	eggNOG
WBGene00011438	188063	WBGene00011438	T04F3.3	Human	5782	9645	PTPN12	1	0.9	low	Yes	No	eggNOG
WBGene00011438	188063	WBGene00011438	T04F3.3	Human	26191	9652	PTPN22	1	0.9	low	Yes	No	eggNOG
WBGene00011438	188063	WBGene00011438	T04F3.3	Human	5793	9671	PTPRG	1	0.9	low	Yes	No	eggNOG
WBGene00013192	175135	WBGene00013192	Y54E2A.7	Human	10973	18697	ASCC3	1	1.01	low	Yes	No	OrthoDB
WBGene00013192	175135	WBGene00013192	Y54E2A.7	Human	23020	30859	SNRNP200	1	1.01	low	Yes	No	OrthoDB
WBGene00013192	175135	WBGene00013192	Y54E2A.7	Human	164045	20193	HFM1	1	1.01	low	Yes	No	OrthoDB
WBGene00010634	177832	WBGene00010634	K07F5.6	Human	84867	9657	PTPN5	1	0.9	low	Yes	No	eggNOG
WBGene00010634	177832	WBGene00010634	K07F5.6	Human	5771	9650	PTPN2	1	0.9	low	Yes	No	eggNOG
WBGene00010634	177832	WBGene00010634	K07F5.6	Human	5770	9642	PTPN1	1	0.9	low	Yes	No	eggNOG
WBGene00010634	177832	WBGene00010634	K07F5.6	Human	26469	9649	PTPN18	1	0.9	low	Yes	No	eggNOG
WBGene00010634	177832	WBGene00010634	K07F5.6	Human	5801	9680	PTPRR	1	0.9	low	Yes	No	eggNOG
WBGene00010634	177832	WBGene00010634	K07F5.6	Human	5803	9685	PTPRZ1	1	0.9	low	Yes	No	eggNOG
WBGene00010634	177832	WBGene00010634	K07F5.6	Human	5778	9659	PTPN7	1	0.9	low	Yes	No	eggNOG
WBGene00010634	177832	WBGene00010634	K07F5.6	Human	25930	14406	PTPN23	1	0.9	low	Yes	No	eggNOG
WBGene00010634	177832	WBGene00010634	K07F5.6	Human	26095	23423	PTPN20	1	0.9	low	Yes	No	eggNOG
WBGene00010634	177832	WBGene00010634	K07F5.6	Human	5782	9645	PTPN12	1	0.9	low	Yes	No	eggNOG
WBGene00010634	177832	WBGene00010634	K07F5.6	Human	26191	9652	PTPN22	1	0.9	low	Yes	No	eggNOG
WBGene00010634	177832	WBGene00010634	K07F5.6	Human	5793	9671	PTPRG	1	0.9	low	Yes	No	eggNOG
WBGene00015931	182754	WBGene00015931	C17H12.5	Human	5781	9644	PTPN11	1	0.91	low	Yes	No	Phylome
WBGene00015931	182754	WBGene00015931	C17H12.5	Human	84867	9657	PTPN5	1	0.9	low	Yes	No	eggNOG
WBGene00015931	182754	WBGene00015931	C17H12.5	Human	5771	9650	PTPN2	1	0.9	low	Yes	No	eggNOG
WBGene00015931	182754	WBGene00015931	C17H12.5	Human	5770	9642	PTPN1	1	0.9	low	Yes	No	eggNOG
WBGene00015931	182754	WBGene00015931	C17H12.5	Human	26469	9649	PTPN18	1	0.9	low	Yes	No	eggNOG
WBGene00015931	182754	WBGene00015931	C17H12.5	Human	5801	9680	PTPRR	1	0.9	low	Yes	No	eggNOG
WBGene00015931	182754	WBGene00015931	C17H12.5	Human	5803	9685	PTPRZ1	1	0.9	low	Yes	No	eggNOG
WBGene00015931	182754	WBGene00015931	C17H12.5	Human	5778	9659	PTPN7	1	0.9	low	Yes	No	eggNOG
WBGene00015931	182754	WBGene00015931	C17H12.5	Human	25930	14406	PTPN23	1	0.9	low	Yes	No	eggNOG
WBGene00015931	182754	WBGene00015931	C17H12.5	Human	26095	23423	PTPN20	1	0.9	low	Yes	No	eggNOG
WBGene00015931	182754	WBGene00015931	C17H12.5	Human	5782	9645	PTPN12	1	0.9	low	Yes	No	eggNOG
WBGene00015931	182754	WBGene00015931	C17H12.5	Human	26191	9652	PTPN22	1	0.9	low	Yes	No	eggNOG
WBGene00015931	182754	WBGene00015931	C17H12.5	Human	5793	9671	PTPRG	1	0.9	low	Yes	No	eggNOG
WBGene00019410	173982	WBGene00019410	K05F1.9	Human	9217	12649	VAPB	1	0.9	low	Yes	No	eggNOG
WBGene00019410	173982	WBGene00019410	K05F1.9	Human	64598	25078	MOSPD3	1	0.9	low	Yes	No	eggNOG
WBGene00019410	173982	WBGene00019410	K05F1.9	Human	9218	12648	VAPA	1	0.9	low	Yes	No	eggNOG
WBGene00019410	173982	WBGene00019410	K05F1.9	Human	56180	25235	MOSPD1	1	0.9	low	Yes	No	eggNOG
WBGene00019337	3565220	WBGene00019337	K02F6.3	Human	136371	17185	ASB10	1	1.01	low	Yes	Yes	OrthoDB
WBGene00019337	3565220	WBGene00019337	K02F6.3	Human	401036	19770	ASB18	1	1.01	low	Yes	Yes	OrthoDB
WBGene00019337	3565220	WBGene00019337	K02F6.3	Human	92591	19768	ASB16	1	1.01	low	Yes	Yes	OrthoDB
WBGene00019337	3565220	WBGene00019337	K02F6.3	Human	51666	16009	ASB4	1	1.01	low	Yes	Yes	OrthoDB
WBGene00003435	173830	WBGene00003435	msp-40	Human	9217	12649	VAPB	1	1	low	Yes	No	OrthoFinder
WBGene00003435	173830	WBGene00003435	msp-40	Human	9218	12648	VAPA	1	1	low	Yes	No	OrthoFinder
WBGene00003432	177874	WBGene00003432	msp-36	Human	9218	12648	VAPA	1	0.91	low	Yes	No	Phylome
WBGene00003444	191292	WBGene00003444	msp-51	Human	9217	12649	VAPB	1	1	low	Yes	No	OrthoFinder
WBGene00003444	191292	WBGene00003444	msp-51	Human	9218	12648	VAPA	1	1	low	Yes	No	OrthoFinder
WBGene00023424	3565065	WBGene00023424	C53D6.10	Human	284194	24842	LGALS9B	1	0.9	low	Yes	No	eggNOG
WBGene00023424	3565065	WBGene00023424	C53D6.10	Human	654346	33874	LGALS9C	1	0.9	low	Yes	No	eggNOG
WBGene00023424	3565065	WBGene00023424	C53D6.10	Human	3965	6570	LGALS9	1	0.9	low	Yes	No	eggNOG
WBGene00023424	3565065	WBGene00023424	C53D6.10	Human	3958	6563	LGALS3	1	0.9	low	Yes	No	eggNOG
WBGene00023424	3565065	WBGene00023424	C53D6.10	Human	29124	15449	LGALS13	1	0.9	low	Yes	No	eggNOG
WBGene00023424	3565065	WBGene00023424	C53D6.10	Human	3957	6562	LGALS2	1	0.9	low	Yes	No	eggNOG
WBGene00023424	3565065	WBGene00023424	C53D6.10	Human	3964	6569	LGALS8	1	0.9	low	Yes	No	eggNOG
WBGene00023424	3565065	WBGene00023424	C53D6.10	Human	85329	15788	LGALS12	1	0.9	low	Yes	No	eggNOG
WBGene00023424	3565065	WBGene00023424	C53D6.10	Human	3956	6561	LGALS1	1	0.9	low	Yes	No	eggNOG
WBGene00023424	3565065	WBGene00023424	C53D6.10	Human	56891	30054	LGALS14	1	0.9	low	Yes	No	eggNOG
WBGene00023424	3565065	WBGene00023424	C53D6.10	Human	29094	25012	LGALSL	1	0.9	low	Yes	No	eggNOG
WBGene00023424	3565065	WBGene00023424	C53D6.10	Human	1178	2014	CLC	1	0.9	low	Yes	No	eggNOG
WBGene00023424	3565065	WBGene00023424	C53D6.10	Human	653499	34447	LGALS7B	1	0.9	low	Yes	No	eggNOG
WBGene00023424	3565065	WBGene00023424	C53D6.10	Human	3963	6568	LGALS7	1	0.9	low	Yes	No	eggNOG
WBGene00023424	3565065	WBGene00023424	C53D6.10	Human	3960	6565	LGALS4	1	0.9	low	Yes	No	eggNOG
WBGene00003452	177309	WBGene00003452	msp-59	Human	9217	12649	VAPB	1	1	low	Yes	No	OrthoFinder
WBGene00003452	177309	WBGene00003452	msp-59	Human	9218	12648	VAPA	1	1	low	Yes	No	OrthoFinder
WBGene00008660	184311	WBGene00008660	clec-153	Human	50856	13257	CLEC4A	1	1.01	low	Yes	No	OrthoDB
WBGene00008660	184311	WBGene00008660	clec-153	Human	137735	30655	ABRA	1	0.93	low	Yes	No	Compara
WBGene00008660	184311	WBGene00008660	clec-153	Human	339390	24591	CLEC4G	1	0.91	low	Yes	No	Phylome
WBGene00008660	184311	WBGene00008660	clec-153	Human	100526664	38828	LY75-CD302	1	0.91	low	Yes	No	Phylome
WBGene00003458	177311	WBGene00003458	msp-65	Human	9217	12649	VAPB	1	1	low	Yes	No	OrthoFinder
WBGene00003458	177311	WBGene00003458	msp-65	Human	9218	12648	VAPA	1	1	low	Yes	No	OrthoFinder
WBGene00009581	185542	WBGene00009581	F40F9.3	Human	160622	18707	GRASP	1	0.9	low	Yes	No	eggNOG
WBGene00009581	185542	WBGene00009581	F40F9.3	Human	9595	9506	CYTIP	1	0.9	low	Yes	No	eggNOG
WBGene00009581	185542	WBGene00009581	F40F9.3	Human	10083	12597	USH1C	1	0.9	low	Yes	No	eggNOG
WBGene00009581	185542	WBGene00009581	F40F9.3	Human	51248	28034	PDZD11	1	0.9	low	Yes	No	eggNOG
WBGene00009581	185542	WBGene00009581	F40F9.3	Human	57120	17643	GOPC	1	0.9	low	Yes	No	eggNOG
WBGene00009581	185542	WBGene00009581	F40F9.3	Human	117583	14446	PARD3B	1	0.9	low	Yes	No	eggNOG
WBGene00009581	185542	WBGene00009581	F40F9.3	Human	84708	6657	LNX1	1	0.9	low	Yes	No	eggNOG
WBGene00009581	185542	WBGene00009581	F40F9.3	Human	222484	20421	LNX2	1	0.9	low	Yes	No	eggNOG
WBGene00009581	185542	WBGene00009581	F40F9.3	Human	143162	28572	FRMPD2	1	0.9	low	Yes	No	eggNOG
WBGene00009581	185542	WBGene00009581	F40F9.3	Human	55333	18955	SYNJ2BP	1	0.9	low	Yes	Yes	eggNOG
WBGene00009581	185542	WBGene00009581	F40F9.3	Human	25861	16361	WHRN	1	0.9	low	Yes	No	eggNOG
WBGene00009581	185542	WBGene00009581	F40F9.3	Human	100529257	48350	SYNJ2BP-COX16	1	0.9	low	Yes	Yes	eggNOG
WBGene00009581	185542	WBGene00009581	F40F9.3	Human	9351	11076	SLC9A3R2	1	0.9	low	Yes	No	eggNOG
WBGene00009581	185542	WBGene00009581	F40F9.3	Human	10207	28881	PATJ	1	0.9	low	Yes	No	eggNOG
WBGene00009581	185542	WBGene00009581	F40F9.3	Human	9231	2904	DLG5	1	0.9	low	Yes	No	eggNOG
WBGene00009581	185542	WBGene00009581	F40F9.3	Human	3603	5980	IL16	1	0.9	low	Yes	Yes	eggNOG
WBGene00009581	185542	WBGene00009581	F40F9.3	Human	23037	18486	PDZD2	1	0.9	low	Yes	Yes	eggNOG
WBGene00009581	185542	WBGene00009581	F40F9.3	Human	392862	18464	GRID2IP	1	0.9	low	Yes	No	eggNOG
WBGene00009581	185542	WBGene00009581	F40F9.3	Human	9368	11075	SLC9A3R1	1	0.9	low	Yes	No	eggNOG
WBGene00009581	185542	WBGene00009581	F40F9.3	Human	79955	26257	PDZD7	1	0.9	low	Yes	No	eggNOG
WBGene00009581	185542	WBGene00009581	F40F9.3	Human	5174	8821	PDZK1	1	0.9	low	Yes	No	eggNOG
WBGene00009581	185542	WBGene00009581	F40F9.3	Human	23426	18708	GRIP1	1	0.9	low	Yes	No	eggNOG
WBGene00009581	185542	WBGene00009581	F40F9.3	Human	8777	7208	MPDZ	1	0.9	low	Yes	No	eggNOG
WBGene00009581	185542	WBGene00009581	F40F9.3	Human	79849	19891	PDZD3	1	0.9	low	Yes	No	eggNOG
WBGene00009581	185542	WBGene00009581	F40F9.3	Human	56288	16051	PARD3	1	0.9	low	Yes	No	eggNOG
WBGene00019972	178603	WBGene00019972	R09A1.2	Human	643376	37214	BTBD18	1	1	low	Yes	Yes	OrthoFinder
WBGene00019972	178603	WBGene00019972	R09A1.2	Human	55295	25623	KLHL26	1	0.91	low	Yes	Yes	Phylome
WBGene00019972	178603	WBGene00019972	R09A1.2	Human	55958	18732	KLHL9	1	0.91	low	Yes	Yes	Phylome
WBGene00019972	178603	WBGene00019972	R09A1.2	Human	90293	22931	KLHL13	1	0.91	low	Yes	Yes	Phylome
WBGene00018946	186367	WBGene00018946	F56C3.9	Human	149478	27145	BTBD19	1	0.93	low	Yes	Yes	Compara
WBGene00015106	175997	WBGene00015106	B0280.11	Human	7536	12950	SF1	1	0.95	low	Yes	No	Isobase
WBGene00015106	175997	WBGene00015106	B0280.11	Human	5780	9661	PTPN9	1	0.91	low	Yes	No	Phylome
WBGene00015106	175997	WBGene00015106	B0280.11	Human	84867	9657	PTPN5	1	0.9	low	Yes	No	eggNOG
WBGene00015106	175997	WBGene00015106	B0280.11	Human	5771	9650	PTPN2	1	0.9	low	Yes	No	eggNOG
WBGene00015106	175997	WBGene00015106	B0280.11	Human	5770	9642	PTPN1	1	0.9	low	Yes	No	eggNOG
WBGene00015106	175997	WBGene00015106	B0280.11	Human	26469	9649	PTPN18	1	0.9	low	Yes	No	eggNOG
WBGene00015106	175997	WBGene00015106	B0280.11	Human	5801	9680	PTPRR	1	0.9	low	Yes	No	eggNOG
WBGene00015106	175997	WBGene00015106	B0280.11	Human	5803	9685	PTPRZ1	1	0.9	low	Yes	No	eggNOG
WBGene00015106	175997	WBGene00015106	B0280.11	Human	5778	9659	PTPN7	1	0.9	low	Yes	No	eggNOG
WBGene00015106	175997	WBGene00015106	B0280.11	Human	25930	14406	PTPN23	1	0.9	low	Yes	No	eggNOG
WBGene00015106	175997	WBGene00015106	B0280.11	Human	26095	23423	PTPN20	1	0.9	low	Yes	No	eggNOG
WBGene00015106	175997	WBGene00015106	B0280.11	Human	5782	9645	PTPN12	1	0.9	low	Yes	No	eggNOG
WBGene00015106	175997	WBGene00015106	B0280.11	Human	26191	9652	PTPN22	1	0.9	low	Yes	No	eggNOG
WBGene00015106	175997	WBGene00015106	B0280.11	Human	5793	9671	PTPRG	1	0.9	low	Yes	No	eggNOG
WBGene00003426	177305	WBGene00003426	msp-19	Human	9217	12649	VAPB	1	1	low	Yes	No	OrthoFinder
WBGene00003426	177305	WBGene00003426	msp-19	Human	9218	12648	VAPA	1	1	low	Yes	No	OrthoFinder
WBGene00017902	185067	WBGene00017902	F28E10.4	Human	160622	18707	GRASP	1	0.9	low	Yes	No	eggNOG
WBGene00017902	185067	WBGene00017902	F28E10.4	Human	9595	9506	CYTIP	1	0.9	low	Yes	No	eggNOG
WBGene00017902	185067	WBGene00017902	F28E10.4	Human	10083	12597	USH1C	1	0.9	low	Yes	No	eggNOG
WBGene00017902	185067	WBGene00017902	F28E10.4	Human	51248	28034	PDZD11	1	0.9	low	Yes	No	eggNOG
WBGene00017902	185067	WBGene00017902	F28E10.4	Human	57120	17643	GOPC	1	0.9	low	Yes	No	eggNOG
WBGene00017902	185067	WBGene00017902	F28E10.4	Human	117583	14446	PARD3B	1	0.9	low	Yes	No	eggNOG
WBGene00017902	185067	WBGene00017902	F28E10.4	Human	84708	6657	LNX1	1	0.9	low	Yes	No	eggNOG
WBGene00017902	185067	WBGene00017902	F28E10.4	Human	222484	20421	LNX2	1	0.9	low	Yes	No	eggNOG
WBGene00017902	185067	WBGene00017902	F28E10.4	Human	143162	28572	FRMPD2	1	0.9	low	Yes	No	eggNOG
WBGene00017902	185067	WBGene00017902	F28E10.4	Human	55333	18955	SYNJ2BP	1	0.9	low	Yes	Yes	eggNOG
WBGene00017902	185067	WBGene00017902	F28E10.4	Human	25861	16361	WHRN	1	0.9	low	Yes	No	eggNOG
WBGene00017902	185067	WBGene00017902	F28E10.4	Human	100529257	48350	SYNJ2BP-COX16	1	0.9	low	Yes	Yes	eggNOG
WBGene00017902	185067	WBGene00017902	F28E10.4	Human	9351	11076	SLC9A3R2	1	0.9	low	Yes	No	eggNOG
WBGene00017902	185067	WBGene00017902	F28E10.4	Human	10207	28881	PATJ	1	0.9	low	Yes	No	eggNOG
WBGene00017902	185067	WBGene00017902	F28E10.4	Human	9231	2904	DLG5	1	0.9	low	Yes	No	eggNOG
WBGene00017902	185067	WBGene00017902	F28E10.4	Human	3603	5980	IL16	1	0.9	low	Yes	Yes	eggNOG
WBGene00017902	185067	WBGene00017902	F28E10.4	Human	23037	18486	PDZD2	1	0.9	low	Yes	Yes	eggNOG
WBGene00017902	185067	WBGene00017902	F28E10.4	Human	392862	18464	GRID2IP	1	0.9	low	Yes	No	eggNOG
WBGene00017902	185067	WBGene00017902	F28E10.4	Human	9368	11075	SLC9A3R1	1	0.9	low	Yes	No	eggNOG
WBGene00017902	185067	WBGene00017902	F28E10.4	Human	79955	26257	PDZD7	1	0.9	low	Yes	No	eggNOG
WBGene00017902	185067	WBGene00017902	F28E10.4	Human	5174	8821	PDZK1	1	0.9	low	Yes	No	eggNOG
WBGene00017902	185067	WBGene00017902	F28E10.4	Human	23426	18708	GRIP1	1	0.9	low	Yes	No	eggNOG
WBGene00017902	185067	WBGene00017902	F28E10.4	Human	8777	7208	MPDZ	1	0.9	low	Yes	No	eggNOG
WBGene00017902	185067	WBGene00017902	F28E10.4	Human	79849	19891	PDZD3	1	0.9	low	Yes	No	eggNOG
WBGene00017902	185067	WBGene00017902	F28E10.4	Human	56288	16051	PARD3	1	0.9	low	Yes	No	eggNOG
WBGene00000716	179073	WBGene00000716	col-143	Human	6441	10803	SFTPD	1	1.05	low	Yes	No	Inparanoid
WBGene00000716	179073	WBGene00000716	col-143	Human	7373	2191	COL14A1	1	0.9	low	Yes	Yes	eggNOG
WBGene00000716	179073	WBGene00000716	col-143	Human	1303	2188	COL12A1	1	0.9	low	Yes	Yes	eggNOG
WBGene00009548	178115	WBGene00009548	F38H4.4	Human	5795	9673	PTPRJ	1	0.91	low	Yes	No	Phylome
WBGene00009548	178115	WBGene00009548	F38H4.4	Human	5777	9658	PTPN6	1	0.91	low	Yes	No	Phylome
WBGene00009548	178115	WBGene00009548	F38H4.4	Human	5781	9644	PTPN11	1	0.91	low	Yes	No	Phylome
WBGene00009548	178115	WBGene00009548	F38H4.4	Human	84867	9657	PTPN5	1	0.9	low	Yes	No	eggNOG
WBGene00009548	178115	WBGene00009548	F38H4.4	Human	5771	9650	PTPN2	1	0.9	low	Yes	No	eggNOG
WBGene00009548	178115	WBGene00009548	F38H4.4	Human	5770	9642	PTPN1	1	0.9	low	Yes	No	eggNOG
WBGene00009548	178115	WBGene00009548	F38H4.4	Human	26469	9649	PTPN18	1	0.9	low	Yes	No	eggNOG
WBGene00009548	178115	WBGene00009548	F38H4.4	Human	5801	9680	PTPRR	1	0.9	low	Yes	No	eggNOG
WBGene00009548	178115	WBGene00009548	F38H4.4	Human	5803	9685	PTPRZ1	1	0.9	low	Yes	No	eggNOG
WBGene00009548	178115	WBGene00009548	F38H4.4	Human	5778	9659	PTPN7	1	0.9	low	Yes	No	eggNOG
WBGene00009548	178115	WBGene00009548	F38H4.4	Human	25930	14406	PTPN23	1	0.9	low	Yes	No	eggNOG
WBGene00009548	178115	WBGene00009548	F38H4.4	Human	26095	23423	PTPN20	1	0.9	low	Yes	No	eggNOG
WBGene00009548	178115	WBGene00009548	F38H4.4	Human	5782	9645	PTPN12	1	0.9	low	Yes	No	eggNOG
WBGene00009548	178115	WBGene00009548	F38H4.4	Human	26191	9652	PTPN22	1	0.9	low	Yes	No	eggNOG
WBGene00009548	178115	WBGene00009548	F38H4.4	Human	5793	9671	PTPRG	1	0.9	low	Yes	No	eggNOG
WBGene00010933	187490	WBGene00010933	M162.7	Human	5780	9661	PTPN9	1	0.9	low	Yes	No	eggNOG
WBGene00012591	189660	WBGene00012591	nspe-1					0	0	None
WBGene00009578	174702	WBGene00009578	F40F8.5					0	0	None
WBGene00006056	177843	WBGene00006056	sss-1					0	0	None
WBGene00020408	173659	WBGene00020408	T10D4.6					0	0	None
WBGene00022083	190538	WBGene00022083	Y69A2AR.12					0	0	None
WBGene00021743	3565176	WBGene00021743	Y50D4B.4					0	0	None
WBGene00016512	178642	WBGene00016512	C38C3.3					0	0	None
WBGene00017542	177629	WBGene00017542	F17E9.5					0	0	None
WBGene00021993	3565257	WBGene00021993	Y59E9AL.3					0	0	None
WBGene00021018	175362	WBGene00021018	W04B5.1					0	0	None
WBGene00012809	180269	WBGene00012809	Y43F8A.2					0	0	None
WBGene00043743	3565611	WBGene00043743	Y59E9AL.2					0	0	None
WBGene00008724	180101	WBGene00008724	F13A7.1					0	0	None
WBGene00012593	189661	WBGene00012593	nspe-7					0	0	None
WBGene00009344	172716	WBGene00009344	F32H2.7					0	0	None
WBGene00021337	175262	WBGene00021337	Y34F4.2					0	0	None
WBGene00015987	182799	WBGene00015987	C18G1.9					0	0	None
WBGene00003445	13193818	WBGene00003445	msp-52					0	0	None
WBGene00007765	3565797	WBGene00007765	C27B7.9					0	0	None
WBGene00015765	182610	WBGene00015765	C14C11.1					0	0	None
WBGene00016752	172316	WBGene00016752	C48E7.7					0	0	None
WBGene00020350	172315	WBGene00020350	T08B2.12					0	0	None
WBGene00017112	177262	WBGene00017112	E03H12.5					0	0	None
WBGene00018253	175856	WBGene00018253	F40H6.1					0	0	None
WBGene00020990	171842	WBGene00020990	W03D8.9					0	0	None
WBGene00011176	177916	WBGene00011176	R09E10.6					0	0	None
WBGene00013858	177966	WBGene00013858	ssp-34					0	0	None
WBGene00004965	172179	WBGene00004965	spe-11					0	0	None
WBGene00009031	180090	WBGene00009031	F21H7.5					0	0	None
WBGene00022589	191142	WBGene00022589	ZC317.6					0	0	None
WBGene00016327	183124	WBGene00016327	C32E12.1					0	0	None
WBGene00014197	191507	WBGene00014197	ZK1053.2					0	0	None
WBGene00043147	4926899	WBGene00043147	nspd-6					0	0	None
WBGene00015094	172166	WBGene00015094	B0261.6					0	0	None
WBGene00009884	177759	WBGene00009884	F49C12.15					0	0	None
WBGene00008912	175624	WBGene00008912	F17C8.7					0	0	None
WBGene00021768	171761	WBGene00021768	Y51F10.7					0	0	None
WBGene00007793	177809	WBGene00007793	C28D4.5					0	0	None
WBGene00019024	173883	WBGene00019024	F58A6.5					0	0	None
WBGene00009708	180083	WBGene00009708	F44G3.7					0	0	None
WBGene00009416	185291	WBGene00009416	F35E2.9					0	0	None
WBGene00194703	13180558	WBGene00194703	F26B1.8					0	0	None
WBGene00044177	3565170	WBGene00044177	C30G7.3					0	0	None
WBGene00010651	173035	WBGene00010651	K08C9.2					0	0	None
WBGene00009723	179717	WBGene00009723	F45D3.3					0	0	None
WBGene00017955	174119	WBGene00017955	F31E8.5					0	0	None
WBGene00014029	176262	WBGene00014029	ZK637.12					0	0	None
WBGene00022096	190546	WBGene00022096	Y69A2AR.25					0	0	None
WBGene00003425	177828	WBGene00003425	msp-10					0	0	None
WBGene00008313	183812	WBGene00008313	C54G4.3					0	0	None
WBGene00010563	187006	WBGene00010563	K04G2.4					0	0	None
WBGene00008341	179835	WBGene00008341	ttr-44					0	0	None
WBGene00014169	174575	WBGene00014169	ZK945.7					0	0	None
WBGene00006039	177834	WBGene00006039	ssp-10					0	0	None
WBGene00013710	172900	WBGene00013710	Y106G6G.1					0	0	None
WBGene00012547	189613	WBGene00012547	Y37D8A.5					0	0	None
WBGene00003463	177802	WBGene00003463	msp-76					0	0	None
WBGene00014129	191446	WBGene00014129	ZK892.5					0	0	None
WBGene00006038	177264	WBGene00006038	ssp-9					0	0	None
WBGene00012604	3565123	WBGene00012604	nspe-2					0	0	None
WBGene00006040	177266	WBGene00006040	ssp-11					0	0	None
WBGene00021472	171795	WBGene00021472	Y39G10AR.16					0	0	None
WBGene00010174	179730	WBGene00010174	F56H9.2					0	0	None
WBGene00010829	187395	WBGene00010829	M02B1.4					0	0	None
WBGene00016953	177347	WBGene00016953	C55C3.3					0	0	None
WBGene00012912	174917	WBGene00012912	Y46G5A.22					0	0	None
WBGene00022125	190590	WBGene00022125	Y71F9B.1					0	0	None
WBGene00009016	180266	WBGene00009016	F21D9.2					0	0	None
WBGene00023490	3565250	WBGene00023490	F36A2.14					0	0	None
WBGene00003449	177830	WBGene00003449	msp-56					0	0	None
WBGene00016161	173886	WBGene00016161	C27D6.3					0	0	None
WBGene00016054	177290	WBGene00016054	C24D10.2					0	0	None
WBGene00014247	191561	WBGene00014247	ZK1307.4					0	0	None
WBGene00045355	6418749	WBGene00045355	D1086.17					0	0	None
WBGene00010486	177805	WBGene00010486	K01H12.4					0	0	None
WBGene00013684	3565398	WBGene00013684	Y105E8A.27					0	0	None
WBGene00021996	177298	WBGene00021996	Y59E9AL.6					0	0	None
WBGene00010972	187514	WBGene00010972	R01H10.4					0	0	None
WBGene00007381	182310	WBGene00007381	C06C6.7					0	0	None
WBGene00009898	186056	WBGene00009898	dod-23					0	0	None
WBGene00007365	182293	WBGene00007365	C06B3.6					0	0	None
WBGene00194700	13180429	WBGene00194700	B0025.5					0	0	None
WBGene00009028	180087	WBGene00009028	F21H7.2					0	0	None
WBGene00003460	13184817	WBGene00003460	msp-71					0	0	None
WBGene00020846	180649	WBGene00020846	T27A10.6					0	0	None
WBGene00015820	182651	WBGene00015820	C16A11.7					0	0	None
WBGene00015627	182442	WBGene00015627	C09B9.2					0	0	None
WBGene00022157	190603	WBGene00022157	Y71G12B.22					0	0	None
WBGene00010887	187458	WBGene00010887	M7.12					0	0	None
WBGene00012357	176538	WBGene00012357	W09D6.4					0	0	None
WBGene00013946	180200	WBGene00013946	ZK228.3					0	0	None
WBGene00018121	185395	WBGene00018121	F36H12.5					0	0	None
WBGene00003437	13184729	WBGene00003437	msp-42					0	0	None
WBGene00017201	179146	WBGene00017201	grsp-4					0	0	None
WBGene00006048	173187	WBGene00006048	ssp-31					0	0	None
WBGene00012605	174938	WBGene00012605	Y38F1A.1					0	0	None
WBGene00013526	178430	WBGene00013526	Y73F8A.20					0	0	None
WBGene00022751	172289	WBGene00022751	msrp-2					0	0	None
WBGene00010373	186708	WBGene00010373	H08M01.1					0	0	None
WBGene00010920	178114	WBGene00010920	M117.4					0	0	None
WBGene00018158	185428	WBGene00018158	comp-1					0	0	None
WBGene00020905	177268	WBGene00020905	T28H11.7					0	0	None
WBGene00019430	259316	WBGene00019430	K06A5.2					0	0	None
WBGene00013696	172848	WBGene00013696	Y106G6A.4					0	0	None
WBGene00010612	172796	WBGene00010612	K07A1.5					0	0	None
WBGene00013956	191276	WBGene00013956	ZK265.3					0	0	None
WBGene00013700	190916	WBGene00013700	Y106G6D.3					0	0	None
WBGene00015097	177333	WBGene00015097	B0273.1					0	0	None
WBGene00013437	176586	WBGene00013437	Y66D12A.11					0	0	None
WBGene00018528	185887	WBGene00018528	F47B3.4					0	0	None
WBGene00022085	190540	WBGene00022085	Y69A2AR.14					0	0	None
WBGene00009489	185376	WBGene00009489	F36G9.13					0	0	None
WBGene00007457	178332	WBGene00007457	C08F11.10					0	0	None
WBGene00013800	178480	WBGene00013800	Y116A8C.23					0	0	None
WBGene00007778	178225	WBGene00007778	C27D8.2					0	0	None
WBGene00012937	176545	WBGene00012937	Y47D3A.31					0	0	None
WBGene00016707	183505	WBGene00016707	C46E10.1					0	0	None
WBGene00018314	24104567	WBGene00018314	F41H10.1					0	0	None
WBGene00013474	177992	WBGene00013474	Y69E1A.2					0	0	None
WBGene00016420	183218	WBGene00016420	C34G6.3					0	0	None
WBGene00017962	185173	WBGene00017962	fbxa-72					0	0	None
WBGene00019512	173644	WBGene00019512	K08A2.2					0	0	None
WBGene00044633	3896758	WBGene00044633	F54H12.7					0	0	None
WBGene00255375	24104404	WBGene00255375	F08B4.8					0	0	None
WBGene00077465	13217719	WBGene00077465	rrn-4.2					0	0	None
WBGene00009787	181619	WBGene00009787	F46F2.3					0	0	None
WBGene00007794	182982	WBGene00007794	C28D4.7					0	0	None
WBGene00010633	177831	WBGene00010633	nspd-2					0	0	None
WBGene00011171	177920	WBGene00011171	R09E10.1					0	0	None
WBGene00007274	172862	WBGene00007274	C03C11.1					0	0	None
WBGene00016058	259569	WBGene00016058	nspd-3					0	0	None
WBGene00016742	183570	WBGene00016742	C48B6.4					0	0	None
WBGene00044684	191630	WBGene00044684	T08G11.2					0	0	None
WBGene00008854	173039	WBGene00008854	F15D3.4					0	0	None
WBGene00010574	187013	WBGene00010574	K04H4.5					0	0	None
WBGene00011669	188348	WBGene00011669	T09F5.10					0	0	None
WBGene00009397	174929	WBGene00009397	clec-66					0	0	None
WBGene00008754	184423	WBGene00008754	F13E9.5					0	0	None
WBGene00013987	176294	WBGene00013987	ZK512.8					0	0	None
WBGene00011114	175569	WBGene00011114	R07E5.6					0	0	None
WBGene00019311	173488	WBGene00019311	K02E7.6					0	0	None
WBGene00044312	3564770	WBGene00044312	K04C2.8					0	0	None

## Sheet: Cluster D DIOPT
Worm GeneID	Worm Gene ID	WormBaseID	Worm Symbol	Species	Human GeneID	HGNCID	Human Symbol	DIOPT Score	Weighted Score	Rank	Best Score	Best Score Reverse	Prediction Derived From
WBGene00000298	179472	WBGene00000298	cat-4	Human	2643	4193	GCH1	15	14.75	high	Yes	Yes	Compara, eggNOG, Hieranoid, Homologene, Inparanoid, Isobase, OMA, OrthoDB, OrthoFinder, OrthoInspector, orthoMCL, Panther, Phylome, RoundUp, TreeFam
WBGene00008354	183902	WBGene00008354	gcsh-1	Human	2653	4208	GCSH	15	14.75	high	Yes	Yes	Compara, eggNOG, Hieranoid, Homologene, Inparanoid, Isobase, OMA, OrthoDB, OrthoFinder, OrthoInspector, orthoMCL, Panther, Phylome, RoundUp, TreeFam
WBGene00000988	180486	WBGene00000988	dhs-25	Human	7923	3554	HSD17B8	14	13.82	high	Yes	Yes	eggNOG, Hieranoid, Homologene, Inparanoid, Isobase, OMA, OrthoDB, OrthoFinder, OrthoInspector, orthoMCL, Panther, Phylome, RoundUp, TreeFam
WBGene00010083	178381	WBGene00010083	xdh-1	Human	7498	12805	XDH	14	13.79	high	Yes	Yes	Compara, eggNOG, Hieranoid, Homologene, Inparanoid, Isobase, OMA, OrthoDB, OrthoFinder, OrthoInspector, orthoMCL, Panther, Phylome, RoundUp
WBGene00012007	177968	WBGene00012007	T25B9.1	Human	23464	4188	GCAT	14	13.74	high	Yes	Yes	Compara, eggNOG, Hieranoid, Homologene, Inparanoid, Isobase, OrthoDB, OrthoFinder, OrthoInspector, orthoMCL, Panther, Phylome, RoundUp, TreeFam
WBGene00018877	180749	WBGene00018877	aman-1	Human	4125	6826	MAN2B1	13	12.89	high	Yes	Yes	Compara, Hieranoid, Homologene, Inparanoid, Isobase, OMA, OrthoDB, OrthoFinder, OrthoInspector, orthoMCL, Panther, Phylome, RoundUp
WBGene00016644	180450	WBGene00016644	abhd-3.2	Human	171586	18718	ABHD3	13	12.89	moderate	Yes	No	Compara, Hieranoid, Homologene, Inparanoid, Isobase, OMA, OrthoDB, OrthoFinder, OrthoInspector, orthoMCL, Panther, Phylome, RoundUp
WBGene00022610	177123	WBGene00022610	ltah-1.2	Human	4048	6710	LTA4H	13	12.86	high	Yes	Yes	eggNOG, Hieranoid, Homologene, Inparanoid, Isobase, OMA, OrthoDB, OrthoFinder, OrthoInspector, orthoMCL, Panther, Phylome, RoundUp
WBGene00001819	172288	WBGene00001819	haf-9	Human	23457	50	ABCB9	13	12.89	high	Yes	Yes	Compara, Hieranoid, Homologene, Inparanoid, Isobase, OMA, OrthoDB, OrthoFinder, OrthoInspector, orthoMCL, Panther, Phylome, RoundUp
WBGene00004437	172815	WBGene00004437	rpl-24.2	Human	51187	18479	RSL24D1	13	12.84	high	Yes	Yes	Compara, eggNOG, Hieranoid, Homologene, Inparanoid, OMA, OrthoDB, OrthoFinder, OrthoInspector, orthoMCL, Panther, Phylome, RoundUp
WBGene00003514	181404	WBGene00003514	myo-2	Human	57644	15906	MYH7B	12	11.84	high	Yes	Yes	eggNOG, Hieranoid, Homologene, Inparanoid, OMA, OrthoDB, OrthoFinder, OrthoInspector, orthoMCL, Panther, Phylome, TreeFam
WBGene00003514	181404	WBGene00003514	myo-2	Human	4624	7576	MYH6	12	11.79	high	Yes	Yes	eggNOG, Hieranoid, Inparanoid, Isobase, OMA, OrthoDB, OrthoFinder, OrthoInspector, orthoMCL, Panther, Phylome, TreeFam
WBGene00006586	177295	WBGene00006586	tni-4	Human	7136	11946	TNNI2	12	11.9	high	Yes	Yes	Compara, eggNOG, Hieranoid, Inparanoid, OMA, OrthoDB, OrthoFinder, OrthoInspector, Panther, Phylome, RoundUp, TreeFam
WBGene00006586	177295	WBGene00006586	tni-4	Human	7137	11947	TNNI3	12	11.77	high	Yes	Yes	Compara, eggNOG, Hieranoid, Inparanoid, OMA, OrthoDB, OrthoFinder, OrthoInspector, orthoMCL, Panther, Phylome, TreeFam
WBGene00020004	187811	WBGene00020004	R11E3.2	Human	9962	10973	SLC23A2	12	11.86	high	Yes	Yes	eggNOG, Hieranoid, Inparanoid, Isobase, OMA, OrthoDB, OrthoFinder, OrthoInspector, orthoMCL, Panther, Phylome, RoundUp
WBGene00020022	174012	WBGene00020022	gldc-1	Human	2731	4313	GLDC	12	11.94	high	Yes	Yes	Compara, Hieranoid, Homologene, Inparanoid, OMA, OrthoDB, OrthoFinder, OrthoInspector, orthoMCL, Panther, Phylome, RoundUp
WBGene00006893	174169	WBGene00006893	spon-1	Human	10418	11252	SPON1	12	11.78	high	Yes	Yes	Compara, eggNOG, Hieranoid, Inparanoid, Isobase, OrthoDB, OrthoFinder, OrthoInspector, orthoMCL, Panther, Phylome, RoundUp
WBGene00020146	181726	WBGene00020146	got-1.2	Human	2805	4432	GOT1	12	11.94	high	Yes	Yes	Compara, Hieranoid, Homologene, Inparanoid, OMA, OrthoDB, OrthoFinder, OrthoInspector, orthoMCL, Panther, Phylome, RoundUp
WBGene00010923	176525	WBGene00010923	rle-1	Human	149041	29434	RC3H1	11	10.8	high	Yes	Yes	eggNOG, Hieranoid, Inparanoid, Isobase, OrthoFinder, OrthoInspector, orthoMCL, Panther, Phylome, RoundUp, TreeFam
WBGene00009048	180079	WBGene00009048	cth-1	Human	1491	2501	CTH	11	10.91	moderate	Yes	No	Compara, Hieranoid, Homologene, Inparanoid, OMA, OrthoDB, OrthoFinder, OrthoInspector, orthoMCL, Panther, Phylome
WBGene00003514	181404	WBGene00003514	myo-2	Human	4625	7577	MYH7	11	10.84	moderate	No	No	eggNOG, Hieranoid, Inparanoid, OMA, OrthoDB, OrthoFinder, OrthoInspector, orthoMCL, Panther, Phylome, TreeFam
WBGene00003514	181404	WBGene00003514	myo-2	Human	22989	31073	MYH15	11	10.84	moderate	No	Yes	eggNOG, Hieranoid, Inparanoid, OMA, OrthoDB, OrthoFinder, OrthoInspector, orthoMCL, Panther, Phylome, TreeFam
WBGene00016644	180450	WBGene00016644	abhd-3.2	Human	84696	17553	ABHD1	11	10.94	moderate	No	No	Compara, Hieranoid, Inparanoid, OMA, OrthoDB, OrthoFinder, OrthoInspector, orthoMCL, Panther, Phylome, RoundUp
WBGene00008793	184466	WBGene00008793	F14D7.6	Human	256471	28486	MFSD8	11	10.96	moderate	Yes	No	eggNOG, Hieranoid, Homologene, Inparanoid, OrthoDB, OrthoFinder, OrthoInspector, Panther, Phylome, RoundUp, TreeFam
WBGene00003567	178918	WBGene00003567	ncx-2	Human	6547	11070	SLC8A3	11	10.91	high	Yes	Yes	eggNOG, Homologene, Inparanoid, OMA, OrthoDB, OrthoFinder, OrthoInspector, orthoMCL, Panther, Phylome, RoundUp
WBGene00003567	178918	WBGene00003567	ncx-2	Human	6546	11068	SLC8A1	11	10.86	high	Yes	Yes	eggNOG, Inparanoid, Isobase, OMA, OrthoDB, OrthoFinder, OrthoInspector, orthoMCL, Panther, Phylome, RoundUp
WBGene00020296	176864	WBGene00020296	rrp-8	Human	23378	29030	RRP8	11	10.78	high	Yes	Yes	Compara, eggNOG, Hieranoid, Inparanoid, OrthoFinder, OrthoInspector, orthoMCL, Panther, Phylome, RoundUp, TreeFam
WBGene00006586	177295	WBGene00006586	tni-4	Human	7135	11945	TNNI1	11	10.89	moderate	No	Yes	Compara, eggNOG, Hieranoid, Inparanoid, OrthoDB, OrthoFinder, OrthoInspector, Panther, Phylome, RoundUp, TreeFam
WBGene00002065	174367	WBGene00002065	iff-2	Human	56648	3301	EIF5A2	11	10.94	moderate	Yes	No	Compara, Hieranoid, Inparanoid, OMA, OrthoDB, OrthoFinder, OrthoInspector, orthoMCL, Panther, Phylome, RoundUp
WBGene00002065	174367	WBGene00002065	iff-2	Human	1984	3300	EIF5A	11	10.88	moderate	Yes	No	Compara, Hieranoid, Inparanoid, Isobase, OrthoDB, OrthoFinder, OrthoInspector, orthoMCL, Panther, Phylome, RoundUp
WBGene00020004	187811	WBGene00020004	R11E3.2	Human	9963	10974	SLC23A1	11	10.91	moderate	No	Yes	eggNOG, Hieranoid, Inparanoid, OMA, OrthoDB, OrthoFinder, OrthoInspector, orthoMCL, Panther, Phylome, RoundUp
WBGene00016918	177010	WBGene00016918	test-1	Human	50859	13565	SPOCK3	11	10.69	high	Yes	Yes	Compara, eggNOG, Homologene, Inparanoid, OrthoDB, OrthoFinder, OrthoInspector, orthoMCL, Phylome, RoundUp, TreeFam
WBGene00010923	176525	WBGene00010923	rle-1	Human	54542	21461	RC3H2	10	9.85	moderate	No	Yes	eggNOG, Hieranoid, Inparanoid, OrthoFinder, OrthoInspector, orthoMCL, Panther, Phylome, RoundUp, TreeFam
WBGene00001156	173300	WBGene00001156	ech-7	Human	1892	3151	ECHS1	10	9.72	moderate	Yes	No	Compara, eggNOG, OMA, OrthoDB, OrthoFinder, OrthoInspector, orthoMCL, Panther, Phylome, TreeFam
WBGene00003514	181404	WBGene00003514	myo-2	Human	4622	7574	MYH4	10	9.88	moderate	No	No	eggNOG, Hieranoid, Inparanoid, OMA, OrthoDB, OrthoFinder, OrthoInspector, orthoMCL, Panther, Phylome
WBGene00003514	181404	WBGene00003514	myo-2	Human	4619	7567	MYH1	10	9.88	moderate	No	No	eggNOG, Hieranoid, Inparanoid, OMA, OrthoDB, OrthoFinder, OrthoInspector, orthoMCL, Panther, Phylome
WBGene00003514	181404	WBGene00003514	myo-2	Human	4626	7578	MYH8	10	9.88	moderate	No	Yes	eggNOG, Hieranoid, Inparanoid, OMA, OrthoDB, OrthoFinder, OrthoInspector, orthoMCL, Panther, Phylome
WBGene00003514	181404	WBGene00003514	myo-2	Human	4621	7573	MYH3	10	9.88	moderate	No	Yes	eggNOG, Hieranoid, Inparanoid, OMA, OrthoDB, OrthoFinder, OrthoInspector, orthoMCL, Panther, Phylome
WBGene00003514	181404	WBGene00003514	myo-2	Human	4620	7572	MYH2	10	9.88	moderate	No	Yes	eggNOG, Hieranoid, Inparanoid, OMA, OrthoDB, OrthoFinder, OrthoInspector, orthoMCL, Panther, Phylome
WBGene00002348	172471	WBGene00002348	myo-1	Human	57644	15906	MYH7B	10	9.98	moderate	Yes	No	Hieranoid, Homologene, Inparanoid, OMA, OrthoDB, OrthoFinder, OrthoInspector, orthoMCL, Panther, Phylome
WBGene00011554	188207	WBGene00011554	T07A5.1	Human	2218	3622	FKTN	10	9.79	high	Yes	Yes	Compara, eggNOG, Inparanoid, OrthoDB, OrthoFinder, orthoMCL, Panther, Phylome, RoundUp, TreeFam
WBGene00003567	178918	WBGene00003567	ncx-2	Human	6543	11069	SLC8A2	10	9.91	moderate	No	Yes	eggNOG, Inparanoid, OMA, OrthoDB, OrthoFinder, OrthoInspector, orthoMCL, Panther, Phylome, RoundUp
WBGene00003375	175847	WBGene00003375	mlp-1	Human	8048	2472	CSRP3	10	9.85	high	Yes	Yes	eggNOG, Inparanoid, Isobase, OrthoDB, OrthoFinder, OrthoInspector, orthoMCL, Panther, Phylome, RoundUp
WBGene00010703	181645	WBGene00010703	K09A9.6	Human	444	757	ASPH	10	9.82	high	Yes	Yes	Compara, eggNOG, Hieranoid, Inparanoid, OrthoFinder, OrthoInspector, orthoMCL, Panther, Phylome, RoundUp
WBGene00006863	180644	WBGene00006863	gyg-1	Human	2992	4699	GYG1	10	9.9	moderate	Yes	No	eggNOG, Hieranoid, Inparanoid, OrthoDB, OrthoFinder, OrthoInspector, orthoMCL, Panther, Phylome, RoundUp
WBGene00006863	180644	WBGene00006863	gyg-1	Human	8908	4700	GYG2	10	9.87	moderate	Yes	No	eggNOG, Hieranoid, Homologene, Inparanoid, OrthoDB, OrthoFinder, OrthoInspector, orthoMCL, Panther, Phylome
WBGene00008547	174780	WBGene00008547	F07A11.4	Human	10869	12617	USP19	10	9.86	high	Yes	Yes	eggNOG, Hieranoid, Homologene, Inparanoid, OrthoDB, orthoMCL, Panther, Phylome, RoundUp, TreeFam
WBGene00001169	181044	WBGene00001169	eef-1A.2	Human	1917	3192	EEF1A2	10	9.86	high	Yes	Yes	Hieranoid, Inparanoid, Isobase, OMA, OrthoDB, OrthoFinder, OrthoInspector, orthoMCL, Phylome, RoundUp
WBGene00020889	179018	WBGene00020889	T28C12.2	Human	256471	28486	MFSD8	10	9.93	moderate	Yes	No	eggNOG, Hieranoid, Homologene, Inparanoid, OrthoDB, OrthoFinder, OrthoInspector, Panther, Phylome, TreeFam
WBGene00000213	176879	WBGene00000213	asm-3	Human	6609	11120	SMPD1	9	8.78	moderate	Yes	No	Compara, eggNOG, OrthoDB, OrthoFinder, OrthoInspector, orthoMCL, Panther, Phylome, RoundUp
WBGene00003514	181404	WBGene00003514	myo-2	Human	8735	7571	MYH13	9	8.98	moderate	No	No	Hieranoid, Inparanoid, OMA, OrthoDB, OrthoFinder, OrthoInspector, orthoMCL, Panther, Phylome
WBGene00002348	172471	WBGene00002348	myo-1	Human	4622	7574	MYH4	9	8.98	moderate	No	No	Hieranoid, Inparanoid, OMA, OrthoDB, OrthoFinder, OrthoInspector, orthoMCL, Panther, Phylome
WBGene00002348	172471	WBGene00002348	myo-1	Human	4625	7577	MYH7	9	8.98	moderate	No	No	Hieranoid, Inparanoid, OMA, OrthoDB, OrthoFinder, OrthoInspector, orthoMCL, Panther, Phylome
WBGene00002348	172471	WBGene00002348	myo-1	Human	8735	7571	MYH13	9	8.98	moderate	No	No	Hieranoid, Inparanoid, OMA, OrthoDB, OrthoFinder, OrthoInspector, orthoMCL, Panther, Phylome
WBGene00002348	172471	WBGene00002348	myo-1	Human	4619	7567	MYH1	9	8.98	moderate	No	No	Hieranoid, Inparanoid, OMA, OrthoDB, OrthoFinder, OrthoInspector, orthoMCL, Panther, Phylome
WBGene00002348	172471	WBGene00002348	myo-1	Human	4621	7573	MYH3	9	8.98	moderate	No	No	Hieranoid, Inparanoid, OMA, OrthoDB, OrthoFinder, OrthoInspector, orthoMCL, Panther, Phylome
WBGene00002348	172471	WBGene00002348	myo-1	Human	4626	7578	MYH8	9	8.98	moderate	No	No	Hieranoid, Inparanoid, OMA, OrthoDB, OrthoFinder, OrthoInspector, orthoMCL, Panther, Phylome
WBGene00002348	172471	WBGene00002348	myo-1	Human	22989	31073	MYH15	9	8.98	moderate	No	No	Hieranoid, Inparanoid, OMA, OrthoDB, OrthoFinder, OrthoInspector, orthoMCL, Panther, Phylome
WBGene00002348	172471	WBGene00002348	myo-1	Human	4624	7576	MYH6	9	8.98	moderate	No	No	Hieranoid, Inparanoid, OMA, OrthoDB, OrthoFinder, OrthoInspector, orthoMCL, Panther, Phylome
WBGene00002348	172471	WBGene00002348	myo-1	Human	4620	7572	MYH2	9	8.98	moderate	No	No	Hieranoid, Inparanoid, OMA, OrthoDB, OrthoFinder, OrthoInspector, orthoMCL, Panther, Phylome
WBGene00010083	178381	WBGene00010083	xdh-1	Human	316	553	AOX1	9	8.79	moderate	No	Yes	Compara, eggNOG, Hieranoid, Inparanoid, OrthoFinder, OrthoInspector, orthoMCL, Panther, Phylome
WBGene00003375	175847	WBGene00003375	mlp-1	Human	1465	2469	CSRP1	9	8.9	moderate	No	Yes	eggNOG, Inparanoid, OrthoDB, OrthoFinder, OrthoInspector, orthoMCL, Panther, Phylome, RoundUp
WBGene00003375	175847	WBGene00003375	mlp-1	Human	1466	2470	CSRP2	9	8.87	moderate	No	Yes	eggNOG, Homologene, Inparanoid, OrthoDB, OrthoFinder, OrthoInspector, orthoMCL, Panther, Phylome
WBGene00002065	174367	WBGene00002065	iff-2	Human	143244	17419	EIF5AL1	9	9.1	moderate	No	No	Compara, Hieranoid, Homologene, Inparanoid, OMA, OrthoDB, OrthoFinder, OrthoInspector, Panther
WBGene00016918	177010	WBGene00016918	test-1	Human	9806	13564	SPOCK2	9	8.79	moderate	No	Yes	Compara, eggNOG, Inparanoid, OrthoDB, OrthoFinder, OrthoInspector, Phylome, RoundUp, TreeFam
WBGene00001169	181044	WBGene00001169	eef-1A.2	Human	1915	3189	EEF1A1	9	8.91	moderate	No	Yes	Hieranoid, Inparanoid, OMA, OrthoDB, OrthoFinder, OrthoInspector, orthoMCL, Phylome, RoundUp
WBGene00011330	179863	WBGene00011330	T01D3.6	Human	8857	13572	FCGBP	8	7.73	high	Yes	Yes	Compara, eggNOG, OrthoDB, OrthoFinder, OrthoInspector, orthoMCL, RoundUp, TreeFam
WBGene00002050	181316	WBGene00002050	ifa-1	Human	84823	6638	LMNB2	8	7.99	high	Yes	Yes	eggNOG, Homologene, Inparanoid, OrthoDB, OrthoInspector, orthoMCL, Panther, RoundUp
WBGene00000169	174190	WBGene00000169	aqp-1	Human	89872	16029	AQP10	8	7.88	moderate	Yes	No	eggNOG, Homologene, OrthoDB, OrthoFinder, OrthoInspector, Panther, Phylome, TreeFam
WBGene00016918	177010	WBGene00016918	test-1	Human	6695	11251	SPOCK1	8	7.76	moderate	No	Yes	Compara, eggNOG, Inparanoid, OrthoDB, OrthoFinder, OrthoInspector, Phylome, TreeFam
WBGene00003957	177741	WBGene00003957	pcp-2	Human	10279	9480	PRSS16	7	6.61	moderate	Yes	No	Compara, eggNOG, OrthoDB, OrthoInspector, orthoMCL, Phylome, TreeFam
WBGene00003999	181276	WBGene00003999	pgp-5	Human	8647	42	ABCB11	7	6.77	moderate	Yes	No	eggNOG, Isobase, OrthoDB, OrthoFinder, orthoMCL, Panther, Phylome
WBGene00003999	181276	WBGene00003999	pgp-5	Human	340273	46	ABCB5	7	6.75	moderate	Yes	No	Compara, eggNOG, OrthoDB, OrthoFinder, orthoMCL, Panther, Phylome
WBGene00017262	178924	WBGene00017262	F08F3.4	Human	157739	15547	TDH	7	7.04	high	Yes	Yes	Hieranoid, Inparanoid, Isobase, OrthoInspector, Panther, Phylome, RoundUp
WBGene00001787	190226	WBGene00001787	gst-39	Human	27306	17890	HPGDS	7	6.92	moderate	Yes	No	eggNOG, Hieranoid, Homologene, OrthoDB, OrthoFinder, Panther, Phylome
WBGene00002050	181316	WBGene00002050	ifa-1	Human	4000	6636	LMNA	7	6.9	moderate	No	No	eggNOG, OrthoDB, OrthoInspector, orthoMCL, Panther, RoundUp, TreeFam
WBGene00000169	174190	WBGene00000169	aqp-1	Human	364	640	AQP7	7	6.92	moderate	No	No	eggNOG, Isobase, OrthoDB, OrthoFinder, OrthoInspector, Panther, TreeFam
WBGene00000169	174190	WBGene00000169	aqp-1	Human	360	636	AQP3	7	6.88	moderate	No	No	eggNOG, OrthoDB, OrthoFinder, OrthoInspector, Panther, Phylome, TreeFam
WBGene00000169	174190	WBGene00000169	aqp-1	Human	366	643	AQP9	7	6.88	moderate	No	No	eggNOG, OrthoDB, OrthoFinder, OrthoInspector, Panther, Phylome, TreeFam
WBGene00017487	177192	WBGene00017487	F15E6.6	Human	7498	12805	XDH	7	6.73	moderate	Yes	No	eggNOG, Isobase, OrthoDB, orthoMCL, Panther, Phylome, TreeFam
WBGene00011330	179863	WBGene00011330	T01D3.6	Human	7007	11720	TECTA	6	5.77	moderate	No	Yes	Compara, eggNOG, OrthoDB, OrthoFinder, orthoMCL, RoundUp
WBGene00003999	181276	WBGene00003999	pgp-5	Human	5243	40	ABCB1	6	5.85	moderate	No	No	Compara, OrthoDB, OrthoFinder, orthoMCL, Panther, Phylome
WBGene00003999	181276	WBGene00003999	pgp-5	Human	5244	45	ABCB4	6	5.82	moderate	No	No	eggNOG, OrthoDB, OrthoFinder, orthoMCL, Panther, Phylome
WBGene00006589	178679	WBGene00006589	tnt-4	Human	7140	11950	TNNT3	6	5.87	high	Yes	Yes	eggNOG, Hieranoid, OMA, orthoMCL, Panther, TreeFam
WBGene00006589	178679	WBGene00006589	tnt-4	Human	7139	11949	TNNT2	6	5.87	high	Yes	Yes	eggNOG, Hieranoid, OMA, orthoMCL, Panther, TreeFam
WBGene00015695	172085	WBGene00015695	ugt-26	Human	54658	12530	UGT1A1	6	5.85	moderate	Yes	No	Compara, eggNOG, Hieranoid, OMA, Panther, Phylome
WBGene00015695	172085	WBGene00015695	ugt-26	Human	7363	12553	UGT2B4	6	5.85	moderate	Yes	No	Compara, eggNOG, Hieranoid, OMA, Panther, Phylome
WBGene00015695	172085	WBGene00015695	ugt-26	Human	7368	12555	UGT8	6	5.85	moderate	Yes	No	Compara, eggNOG, Hieranoid, OMA, Panther, Phylome
WBGene00015695	172085	WBGene00015695	ugt-26	Human	54490	13479	UGT2B28	6	5.85	moderate	Yes	No	Compara, eggNOG, Hieranoid, OMA, Panther, Phylome
WBGene00015695	172085	WBGene00015695	ugt-26	Human	54659	12535	UGT1A3	6	5.85	moderate	Yes	No	Compara, eggNOG, Hieranoid, OMA, Panther, Phylome
WBGene00015695	172085	WBGene00015695	ugt-26	Human	7367	12547	UGT2B17	6	5.85	moderate	Yes	No	Compara, eggNOG, Hieranoid, OMA, Panther, Phylome
WBGene00015695	172085	WBGene00015695	ugt-26	Human	10720	12545	UGT2B11	6	5.85	moderate	Yes	No	Compara, eggNOG, Hieranoid, OMA, Panther, Phylome
WBGene00015695	172085	WBGene00015695	ugt-26	Human	79799	28528	UGT2A3	6	5.85	moderate	Yes	No	Compara, eggNOG, Hieranoid, OMA, Panther, Phylome
WBGene00015695	172085	WBGene00015695	ugt-26	Human	7365	12544	UGT2B10	6	5.85	moderate	Yes	No	Compara, eggNOG, Hieranoid, OMA, Panther, Phylome
WBGene00002050	181316	WBGene00002050	ifa-1	Human	4001	6637	LMNB1	6	5.87	moderate	No	No	eggNOG, OrthoDB, OrthoInspector, orthoMCL, Panther, TreeFam
WBGene00015865	182693	WBGene00015865	C16E9.1	Human	4146	6907	MATN1	6	6.12	high	Yes	Yes	Hieranoid, Inparanoid, OMA, OrthoFinder, Panther, TreeFam
WBGene00020004	187811	WBGene00020004	R11E3.2	Human	151295	20601	SLC23A3	6	5.9	moderate	No	Yes	Compara, eggNOG, OrthoDB, OrthoFinder, Panther, TreeFam
WBGene00008547	174780	WBGene00008547	F07A11.4	Human	8237	12609	USP11	6	6.04	moderate	No	No	eggNOG, OrthoDB, OrthoFinder, OrthoInspector, Panther, RoundUp
WBGene00013654	178448	WBGene00013654	Y105C5B.15	Human	390928	33781	ACP7	5	4.87	moderate	Yes	No	eggNOG, OrthoDB, orthoMCL, Panther, TreeFam
WBGene00011330	179863	WBGene00011330	T01D3.6	Human	7455	12857	ZAN	5	4.84	moderate	No	Yes	Compara, eggNOG, OrthoDB, OrthoFinder, OrthoInspector
WBGene00000988	180486	WBGene00000988	dhs-25	Human	84869	25891	CBR4	5	4.84	moderate	No	Yes	eggNOG, OrthoDB, OrthoFinder, orthoMCL, RoundUp
WBGene00019779	181079	WBGene00019779	endu-2	Human	8909	14369	ENDOU	5	4.9	moderate	Yes	No	Compara, Isobase, OrthoDB, Panther, Phylome
WBGene00006589	178679	WBGene00006589	tnt-4	Human	7138	11948	TNNT1	5	4.97	moderate	No	Yes	eggNOG, Hieranoid, OMA, Panther, TreeFam
WBGene00015695	172085	WBGene00015695	ugt-26	Human	133688	26625	UGT3A1	5	4.89	moderate	No	No	Compara, eggNOG, Inparanoid, Panther, Phylome
WBGene00015695	172085	WBGene00015695	ugt-26	Human	167127	27266	UGT3A2	5	4.89	moderate	No	No	Compara, eggNOG, Inparanoid, Panther, Phylome
WBGene00015695	172085	WBGene00015695	ugt-26	Human	7366	12546	UGT2B15	5	4.84	moderate	No	No	Compara, eggNOG, Hieranoid, Panther, Phylome
WBGene00015695	172085	WBGene00015695	ugt-26	Human	7364	12554	UGT2B7	5	4.84	moderate	No	No	Compara, eggNOG, Hieranoid, Panther, Phylome
WBGene00015865	182693	WBGene00015865	C16E9.1	Human	4147	6908	MATN2	5	5.11	moderate	No	Yes	Hieranoid, Inparanoid, OrthoFinder, Panther, TreeFam
WBGene00017487	177192	WBGene00017487	F15E6.6	Human	316	553	AOX1	5	4.77	moderate	No	No	eggNOG, orthoMCL, Panther, Phylome, TreeFam
WBGene00019986	181087	WBGene00019986	R09F10.1	Human	8722	2531	CTSF	5	4.74	moderate	Yes	No	Compara, eggNOG, Hieranoid, OrthoDB, orthoMCL
WBGene00009691	174805	WBGene00009691	F44E5.4	Human	3312	5241	HSPA8	5	4.68	moderate	Yes	No	Compara, eggNOG, Isobase, OrthoFinder, orthoMCL
WBGene00009691	174805	WBGene00009691	F44E5.4	Human	3310	5239	HSPA6	5	4.68	moderate	Yes	No	Compara, eggNOG, Isobase, OrthoFinder, orthoMCL
WBGene00008547	174780	WBGene00008547	F07A11.4	Human	7375	12627	USP4	5	5.04	moderate	No	No	eggNOG, OrthoDB, OrthoFinder, Panther, RoundUp
WBGene00008934	172595	WBGene00008934	F18C12.3	Human	153443	26333	SRFBP1	5	4.89	high	Yes	Yes	Compara, OrthoFinder, orthoMCL, Panther, TreeFam
WBGene00000213	176879	WBGene00000213	asm-3	Human	27293	21416	SMPDL3B	4	3.94	moderate	No	No	eggNOG, OrthoDB, OrthoFinder, RoundUp
WBGene00000213	176879	WBGene00000213	asm-3	Human	10924	17389	SMPDL3A	4	3.94	moderate	No	No	eggNOG, OrthoDB, OrthoFinder, RoundUp
WBGene00003514	181404	WBGene00003514	myo-2	Human	4627	7579	MYH9	4	3.81	moderate	No	No	eggNOG, OrthoDB, OrthoFinder, orthoMCL
WBGene00003514	181404	WBGene00003514	myo-2	Human	4628	7568	MYH10	4	3.81	moderate	No	No	eggNOG, OrthoDB, OrthoFinder, orthoMCL
WBGene00003514	181404	WBGene00003514	myo-2	Human	4629	7569	MYH11	4	3.81	moderate	No	No	eggNOG, OrthoDB, OrthoFinder, orthoMCL
WBGene00003514	181404	WBGene00003514	myo-2	Human	79784	23212	MYH14	4	3.81	moderate	No	No	eggNOG, OrthoDB, OrthoFinder, orthoMCL
WBGene00001787	190226	WBGene00001787	gst-39	Human	2948	4636	GSTM4	4	3.84	moderate	No	No	Compara, eggNOG, OrthoDB, OrthoFinder
WBGene00001787	190226	WBGene00001787	gst-39	Human	2950	4638	GSTP1	4	3.84	moderate	No	No	Compara, eggNOG, OrthoDB, OrthoFinder
WBGene00013439	190497	WBGene00013439	Y66D12A.13	Human	6581	10967	SLC22A3	4	4.01	moderate	Yes	No	eggNOG, OrthoDB, OrthoFinder, Panther
WBGene00013439	190497	WBGene00013439	Y66D12A.13	Human	85413	20302	SLC22A16	4	4.01	moderate	Yes	No	eggNOG, OrthoDB, OrthoFinder, Panther
WBGene00012007	177968	WBGene00012007	T25B9.1	Human	212	397	ALAS2	4	3.84	moderate	No	Yes	eggNOG, OrthoDB, orthoMCL, RoundUp
WBGene00012007	177968	WBGene00012007	T25B9.1	Human	211	396	ALAS1	4	3.84	moderate	No	Yes	eggNOG, OrthoDB, orthoMCL, RoundUp
WBGene00000067	176793	WBGene00000067	act-5	Human	653269	37093	POTEI	4	3.91	moderate	Yes	No	Homologene, OrthoDB, OrthoFinder, orthoMCL
WBGene00015695	172085	WBGene00015695	ugt-26	Human	54657	12536	UGT1A4	4	4.02	moderate	No	No	Hieranoid, OMA, Panther, Phylome
WBGene00015695	172085	WBGene00015695	ugt-26	Human	54575	12531	UGT1A10	4	4.02	moderate	No	No	Hieranoid, OMA, Panther, Phylome
WBGene00015695	172085	WBGene00015695	ugt-26	Human	54577	12539	UGT1A7	4	4.02	moderate	No	No	Hieranoid, OMA, Panther, Phylome
WBGene00015695	172085	WBGene00015695	ugt-26	Human	54579	12537	UGT1A5	4	4.02	moderate	No	No	Hieranoid, OMA, Panther, Phylome
WBGene00015695	172085	WBGene00015695	ugt-26	Human	54600	12541	UGT1A9	4	4.02	moderate	No	No	Hieranoid, OMA, Panther, Phylome
WBGene00015695	172085	WBGene00015695	ugt-26	Human	54578	12538	UGT1A6	4	4.02	moderate	No	No	Hieranoid, OMA, Panther, Phylome
WBGene00015695	172085	WBGene00015695	ugt-26	Human	54576	12540	UGT1A8	4	4.02	moderate	No	No	Hieranoid, OMA, Panther, Phylome
WBGene00015695	172085	WBGene00015695	ugt-26	Human	574537	28183	UGT2A2	4	3.74	moderate	No	No	Compara, eggNOG, Hieranoid, Phylome
WBGene00017048	183943	WBGene00017048	D2021.4	Human	10005	15919	ACOT8	4	3.84	moderate	Yes	No	Compara, eggNOG, Panther, Phylome
WBGene00000169	174190	WBGene00000169	aqp-1	Human	100509620		LOC100509620	4	4.01	moderate	No	Yes	eggNOG, OrthoDB, OrthoFinder, Panther
WBGene00000780	172996	WBGene00000780	cpn-4	Human	8407	11554	TAGLN2	4	3.84	moderate	Yes	No	Compara, eggNOG, OrthoDB, OrthoFinder
WBGene00000780	172996	WBGene00000780	cpn-4	Human	1265	2156	CNN2	4	3.84	moderate	Yes	No	Compara, eggNOG, OrthoDB, OrthoFinder
WBGene00000780	172996	WBGene00000780	cpn-4	Human	1264	2155	CNN1	4	3.84	moderate	Yes	No	Compara, eggNOG, OrthoDB, OrthoFinder
WBGene00000780	172996	WBGene00000780	cpn-4	Human	29114	29868	TAGLN3	4	3.84	moderate	Yes	No	Compara, eggNOG, OrthoDB, OrthoFinder
WBGene00003590	191716	WBGene00003590	nex-3	Human	310	545	ANXA7	4	3.96	moderate	Yes	No	eggNOG, Isobase, OrthoDB, Panther
WBGene00003375	175847	WBGene00003375	mlp-1	Human	1397	2361	CRIP2	4	3.87	moderate	No	Yes	eggNOG, OrthoDB, OrthoInspector, TreeFam
WBGene00015865	182693	WBGene00015865	C16E9.1	Human	4148	6909	MATN3	4	4.06	moderate	No	Yes	Hieranoid, OrthoFinder, Panther, TreeFam
WBGene00015865	182693	WBGene00015865	C16E9.1	Human	8785	6910	MATN4	4	4.06	moderate	No	No	Hieranoid, OrthoFinder, Panther, TreeFam
WBGene00010703	181645	WBGene00010703	K09A9.6	Human	253982	27380	ASPHD1	4	3.7	moderate	No	Yes	Compara, eggNOG, Phylome, TreeFam
WBGene00010703	181645	WBGene00010703	K09A9.6	Human	57168	30437	ASPHD2	4	3.7	moderate	No	Yes	Compara, eggNOG, Phylome, TreeFam
WBGene00006583	174612	WBGene00006583	tnc-2	Human	51806	18180	CALML5	4	3.93	moderate	Yes	No	Compara, eggNOG, OrthoFinder, Panther
WBGene00001819	172288	WBGene00001819	haf-9	Human	6891	44	TAP2	4	4.02	moderate	No	No	OrthoDB, OrthoFinder, Panther, Phylome
WBGene00001819	172288	WBGene00001819	haf-9	Human	6890	43	TAP1	4	4.02	moderate	No	No	OrthoDB, OrthoFinder, Panther, Phylome
WBGene00007394	180170	WBGene00007394	C06H5.6	Human	9389	8495	SLC22A14	4	4.01	moderate	Yes	No	eggNOG, OrthoDB, OrthoFinder, Panther
WBGene00007394	180170	WBGene00007394	C06H5.6	Human	9390	8494	SLC22A13	4	4.01	moderate	Yes	No	eggNOG, OrthoDB, OrthoFinder, Panther
WBGene00011803	176416	WBGene00011803	T16G12.1	Human	4012	6656	LNPEP	4	3.97	moderate	Yes	No	eggNOG, OrthoDB, Panther, TreeFam
WBGene00011803	176416	WBGene00011803	T16G12.1	Human	51752	18173	ERAP1	4	3.97	moderate	Yes	No	eggNOG, OrthoDB, Panther, TreeFam
WBGene00011803	176416	WBGene00011803	T16G12.1	Human	64167	29499	ERAP2	4	3.97	moderate	Yes	No	eggNOG, OrthoDB, Panther, TreeFam
WBGene00011803	176416	WBGene00011803	T16G12.1	Human	9520	7900	NPEPPS	4	3.91	moderate	Yes	No	eggNOG, OrthoDB, orthoMCL, Panther
WBGene00019986	181087	WBGene00019986	R09F10.1	Human	1521	2546	CTSW	4	3.85	moderate	No	Yes	Compara, eggNOG, OMA, OrthoDB
WBGene00019986	181087	WBGene00019986	R09F10.1	Human	1515	2538	CTSV	4	3.68	moderate	No	No	Compara, eggNOG, Isobase, orthoMCL
WBGene00009691	174805	WBGene00009691	F44E5.4	Human	3303	5232	HSPA1A	4	3.73	moderate	No	No	Compara, eggNOG, OrthoFinder, orthoMCL
WBGene00009691	174805	WBGene00009691	F44E5.4	Human	3304	5233	HSPA1B	4	3.73	moderate	No	No	Compara, eggNOG, OrthoFinder, orthoMCL
WBGene00009691	174805	WBGene00009691	F44E5.4	Human	3305	5234	HSPA1L	4	3.73	moderate	No	No	Compara, eggNOG, OrthoFinder, orthoMCL
WBGene00008547	174780	WBGene00008547	F07A11.4	Human	9958	12613	USP15	4	4.01	moderate	No	No	eggNOG, OrthoDB, OrthoFinder, Panther
WBGene00006893	174169	WBGene00006893	spon-1	Human	10417	11253	SPON2	4	3.85	moderate	No	Yes	eggNOG, OrthoDB, Phylome, RoundUp
WBGene00001169	181044	WBGene00001169	eef-1A.2	Human	158078	3200	EEF1A1P5	4	4.08	moderate	No	Yes	Hieranoid, Inparanoid, OrthoInspector, RoundUp
WBGene00020146	181726	WBGene00020146	got-1.2	Human	137362	28487	GOT1L1	4	3.95	moderate	No	Yes	Compara, OrthoDB, Panther, Phylome
WBGene00020146	181726	WBGene00020146	got-1.2	Human	2806	4433	GOT2	4	3.94	moderate	No	No	OrthoDB, OrthoFinder, orthoMCL, RoundUp
WBGene00002067	181182	WBGene00002067	ifp-1	Human	84823	6638	LMNB2	3	3	moderate	Yes	No	eggNOG, Homologene, Panther
WBGene00011330	179863	WBGene00011330	T01D3.6	Human	375616	17585	KCP	3	2.93	moderate	No	Yes	eggNOG, OrthoInspector, RoundUp
WBGene00011330	179863	WBGene00011330	T01D3.6	Human	168667	24154	BMPER	3	2.86	moderate	No	Yes	Compara, eggNOG, RoundUp
WBGene00011330	179863	WBGene00011330	T01D3.6	Human	283310	26901	OTOGL	3	2.83	moderate	No	Yes	Compara, eggNOG, OrthoInspector
WBGene00011330	179863	WBGene00011330	T01D3.6	Human	4588	7517	MUC6	3	2.83	moderate	No	Yes	Compara, eggNOG, OrthoInspector
WBGene00011330	179863	WBGene00011330	T01D3.6	Human	4586	7515	MUC5AC	3	2.83	moderate	No	Yes	Compara, eggNOG, OrthoInspector
WBGene00011330	179863	WBGene00011330	T01D3.6	Human	727897	7516	MUC5B	3	2.83	moderate	No	Yes	Compara, eggNOG, OrthoInspector
WBGene00011330	179863	WBGene00011330	T01D3.6	Human	340990	8516	OTOG	3	2.83	moderate	No	Yes	Compara, eggNOG, OrthoInspector
WBGene00002348	172471	WBGene00002348	myo-1	Human	4627	7579	MYH9	3	2.91	low	No	No	OrthoDB, OrthoFinder, orthoMCL
WBGene00002348	172471	WBGene00002348	myo-1	Human	4628	7568	MYH10	3	2.91	low	No	No	OrthoDB, OrthoFinder, orthoMCL
WBGene00002348	172471	WBGene00002348	myo-1	Human	4629	7569	MYH11	3	2.91	low	No	No	OrthoDB, OrthoFinder, orthoMCL
WBGene00002348	172471	WBGene00002348	myo-1	Human	79784	23212	MYH14	3	2.91	low	No	No	OrthoDB, OrthoFinder, orthoMCL
WBGene00003597	176295	WBGene00003597	nhl-1	Human	23321	15974	TRIM2	3	3.09	moderate	Yes	No	Inparanoid, OrthoDB, RoundUp
WBGene00003597	176295	WBGene00003597	nhl-1	Human	10612	10064	TRIM3	3	3.09	moderate	Yes	No	Inparanoid, OrthoDB, RoundUp
WBGene00003597	176295	WBGene00003597	nhl-1	Human	131405	32669	TRIM71	3	2.81	moderate	Yes	No	eggNOG, OrthoDB, orthoMCL
WBGene00001787	190226	WBGene00001787	gst-39	Human	2949	4637	GSTM5	3	2.84	low	No	No	Compara, eggNOG, OrthoDB
WBGene00001787	190226	WBGene00001787	gst-39	Human	2946	4634	GSTM2	3	2.84	low	No	No	Compara, eggNOG, OrthoDB
WBGene00001787	190226	WBGene00001787	gst-39	Human	2940	4628	GSTA3	3	2.84	low	No	No	Compara, eggNOG, OrthoDB
WBGene00001787	190226	WBGene00001787	gst-39	Human	2947	4635	GSTM3	3	2.84	low	No	No	Compara, eggNOG, OrthoDB
WBGene00001787	190226	WBGene00001787	gst-39	Human	221357	19662	GSTA5	3	2.84	moderate	No	Yes	Compara, eggNOG, OrthoDB
WBGene00001787	190226	WBGene00001787	gst-39	Human	2941	4629	GSTA4	3	2.84	low	No	No	Compara, eggNOG, OrthoDB
WBGene00001787	190226	WBGene00001787	gst-39	Human	2944	4632	GSTM1	3	2.84	low	No	No	Compara, eggNOG, OrthoDB
WBGene00001787	190226	WBGene00001787	gst-39	Human	2939	4627	GSTA2	3	2.84	low	No	No	Compara, eggNOG, OrthoDB
WBGene00001787	190226	WBGene00001787	gst-39	Human	2938	4626	GSTA1	3	2.84	low	No	No	Compara, eggNOG, OrthoDB
WBGene00013439	190497	WBGene00013439	Y66D12A.13	Human	6582	10966	SLC22A2	3	3	low	No	No	eggNOG, OrthoFinder, Panther
WBGene00013439	190497	WBGene00013439	Y66D12A.13	Human	387775	18057	SLC22A10	3	3	low	No	No	eggNOG, OrthoFinder, Panther
WBGene00013439	190497	WBGene00013439	Y66D12A.13	Human	116085	17989	SLC22A12	3	3	low	No	No	eggNOG, OrthoFinder, Panther
WBGene00013439	190497	WBGene00013439	Y66D12A.13	Human	387601	32935	SLC22A25	3	3	low	No	No	eggNOG, OrthoFinder, Panther
WBGene00013439	190497	WBGene00013439	Y66D12A.13	Human	55867	18120	SLC22A11	3	3	low	No	No	eggNOG, OrthoFinder, Panther
WBGene00013439	190497	WBGene00013439	Y66D12A.13	Human	114571	16261	SLC22A9	3	3	low	No	No	eggNOG, OrthoFinder, Panther
WBGene00013439	190497	WBGene00013439	Y66D12A.13	Human	6583	10968	SLC22A4	3	3	low	No	No	eggNOG, OrthoFinder, Panther
WBGene00013439	190497	WBGene00013439	Y66D12A.13	Human	9356	10970	SLC22A6	3	3	low	No	No	eggNOG, OrthoFinder, Panther
WBGene00013439	190497	WBGene00013439	Y66D12A.13	Human	6584	10969	SLC22A5	3	3	low	No	No	eggNOG, OrthoFinder, Panther
WBGene00013439	190497	WBGene00013439	Y66D12A.13	Human	6580	10963	SLC22A1	3	3	low	No	No	eggNOG, OrthoFinder, Panther
WBGene00013439	190497	WBGene00013439	Y66D12A.13	Human	9389	8495	SLC22A14	3	2.86	low	No	No	eggNOG, OrthoFinder, TreeFam
WBGene00013439	190497	WBGene00013439	Y66D12A.13	Human	9390	8494	SLC22A13	3	2.86	low	No	No	eggNOG, OrthoFinder, TreeFam
WBGene00017968	174191	WBGene00017968	skpo-3	Human	4025	6678	LPO	3	3.01	moderate	Yes	No	eggNOG, OrthoDB, Panther
WBGene00017968	174191	WBGene00017968	skpo-3	Human	7837	14966	PXDN	3	3.01	moderate	Yes	No	eggNOG, OrthoDB, Panther
WBGene00017968	174191	WBGene00017968	skpo-3	Human	137902	26359	PXDNL	3	3.01	moderate	Yes	No	eggNOG, OrthoDB, Panther
WBGene00017968	174191	WBGene00017968	skpo-3	Human	8288	3423	EPX	3	3.01	moderate	Yes	No	eggNOG, OrthoDB, Panther
WBGene00017968	174191	WBGene00017968	skpo-3	Human	7173	12015	TPO	3	3.01	moderate	Yes	No	eggNOG, OrthoDB, Panther
WBGene00017968	174191	WBGene00017968	skpo-3	Human	4353	7218	MPO	3	3.01	moderate	Yes	No	eggNOG, OrthoDB, Panther
WBGene00000703	178155	WBGene00000703	col-129	Human	6441	10803	SFTPD	3	2.96	high	Yes	Yes	Inparanoid, OrthoFinder, Phylome
WBGene00000067	176793	WBGene00000067	act-5	Human	70	143	ACTC1	3	2.91	low	No	No	OrthoDB, OrthoFinder, orthoMCL
WBGene00000067	176793	WBGene00000067	act-5	Human	59	130	ACTA2	3	2.91	low	No	No	OrthoDB, OrthoFinder, orthoMCL
WBGene00000067	176793	WBGene00000067	act-5	Human	653781	37094	POTEJ	3	2.91	low	No	No	OrthoDB, OrthoFinder, orthoMCL
WBGene00000067	176793	WBGene00000067	act-5	Human	728378	33905	POTEF	3	2.91	low	No	No	OrthoDB, OrthoFinder, orthoMCL
WBGene00000067	176793	WBGene00000067	act-5	Human	60	132	ACTB	3	2.91	low	No	No	OrthoDB, OrthoFinder, orthoMCL
WBGene00000067	176793	WBGene00000067	act-5	Human	345651	17780	ACTBL2	3	2.91	low	No	No	OrthoDB, OrthoFinder, orthoMCL
WBGene00000169	174190	WBGene00000169	aqp-1	Human	441432	31976	AQP7P3	3	3.01	low	No	No	OrthoInspector, Panther, Phylome
WBGene00000780	172996	WBGene00000780	cpn-4	Human	1266	2157	CNN3	3	2.83	low	No	No	Compara, eggNOG, OrthoFinder
WBGene00003590	191716	WBGene00003590	nex-3	Human	11199	534	ANXA10	3	2.87	moderate	No	Yes	eggNOG, OrthoDB, TreeFam
WBGene00003375	175847	WBGene00003375	mlp-1	Human	401262	17751	CRIP3	3	2.87	moderate	No	Yes	eggNOG, OrthoDB, TreeFam
WBGene00006583	174612	WBGene00006583	tnc-2	Human	808	1449	CALM3	3	3	low	No	No	eggNOG, OrthoFinder, Panther
WBGene00006583	174612	WBGene00006583	tnc-2	Human	805	1445	CALM2	3	3	low	No	No	eggNOG, OrthoFinder, Panther
WBGene00006583	174612	WBGene00006583	tnc-2	Human	801	1442	CALM1	3	3	low	No	No	eggNOG, OrthoFinder, Panther
WBGene00006583	174612	WBGene00006583	tnc-2	Human	163688	24193	CALML6	3	2.96	moderate	No	Yes	eggNOG, Panther, TreeFam
WBGene00006583	174612	WBGene00006583	tnc-2	Human	57010	1386	CABP4	3	2.84	moderate	No	Yes	Compara, eggNOG, OrthoDB
WBGene00006583	174612	WBGene00006583	tnc-2	Human	285588	34530	EFCAB9	3	2.74	moderate	No	Yes	Compara, eggNOG, Phylome
WBGene00007394	180170	WBGene00007394	C06H5.6	Human	10864	10971	SLC22A7	3	3	low	No	No	eggNOG, OrthoFinder, Panther
WBGene00007394	180170	WBGene00007394	C06H5.6	Human	9376	10972	SLC22A8	3	3	low	No	No	eggNOG, OrthoFinder, Panther
WBGene00007394	180170	WBGene00007394	C06H5.6	Human	6580	10963	SLC22A1	3	2.91	low	No	No	eggNOG, OrthoDB, OrthoFinder
WBGene00011803	176416	WBGene00011803	T16G12.1	Human	290	500	ANPEP	3	2.86	low	No	No	eggNOG, Isobase, OrthoDB
WBGene00019986	181087	WBGene00019986	R09F10.1	Human	1514	2537	CTSL	3	2.73	low	No	No	Compara, eggNOG, orthoMCL
WBGene00019986	181087	WBGene00019986	R09F10.1	Human	1520	2545	CTSS	3	2.73	low	No	No	Compara, eggNOG, orthoMCL
WBGene00019986	181087	WBGene00019986	R09F10.1	Human	1513	2536	CTSK	3	2.73	low	No	No	Compara, eggNOG, orthoMCL
WBGene00009691	174805	WBGene00009691	F44E5.4	Human	3309	5238	HSPA5	3	2.8	low	No	No	eggNOG, OrthoFinder, orthoMCL
WBGene00009691	174805	WBGene00009691	F44E5.4	Human	3306	5235	HSPA2	3	2.8	low	No	No	eggNOG, OrthoFinder, orthoMCL
WBGene00008547	174780	WBGene00008547	F07A11.4	Human	84669	19143	USP32	3	2.94	low	No	No	eggNOG, OrthoDB, RoundUp
WBGene00018384	173591	WBGene00018384	F43C11.7	Human	25893	24150	TRIM58	3	2.97	high	Yes	Yes	Inparanoid, OrthoDB, Phylome
WBGene00018384	173591	WBGene00018384	F43C11.7	Human	339976	26698	TRIML1	3	2.97	high	Yes	Yes	Inparanoid, OrthoDB, Phylome
WBGene00018384	173591	WBGene00018384	F43C11.7	Human	4210	6998	MEFV	3	2.97	high	Yes	Yes	Inparanoid, OrthoDB, Phylome
WBGene00006930	177619	WBGene00006930	vit-6	Human	400499		LOC400499	2	2	high	Yes	Yes	eggNOG, Panther
WBGene00000638	172495	WBGene00000638	col-62	Human	6441	10803	SFTPD	2	1.96	moderate	Yes	No	Inparanoid, Phylome
WBGene00012961	173091	WBGene00012961	Y47H10A.5	Human	1797	2992	DXO	2	2.03	moderate	Yes	No	Compara, Panther
WBGene00017364	184314	WBGene00017364	clec-7	Human	7123	11891	CLEC3B	2	2.06	moderate	Yes	No	Inparanoid, OrthoDB
WBGene00017364	184314	WBGene00017364	clec-7	Human	130120	29595	REG3G	2	2.01	moderate	Yes	No	Hieranoid, OrthoDB
WBGene00017364	184314	WBGene00017364	clec-7	Human	728276	34522	CLEC19A	2	2.01	high	Yes	Yes	Hieranoid, OrthoDB
WBGene00017364	184314	WBGene00017364	clec-7	Human	5068	8601	REG3A	2	2.01	moderate	Yes	No	Hieranoid, OrthoDB
WBGene00017364	184314	WBGene00017364	clec-7	Human	5968	9952	REG1B	2	2.01	moderate	Yes	No	Hieranoid, OrthoDB
WBGene00017364	184314	WBGene00017364	clec-7	Human	5967	9951	REG1A	2	2.01	moderate	Yes	No	Hieranoid, OrthoDB
WBGene00017364	184314	WBGene00017364	clec-7	Human	83998	22977	REG4	2	2.01	high	Yes	Yes	Hieranoid, OrthoDB
WBGene00019521	179012	WBGene00019521	dmd-7	Human	63950	13908	DMRTA2	2	2.03	moderate	Yes	No	Compara, Panther
WBGene00019521	179012	WBGene00019521	dmd-7	Human	63948	13913	DMRTB1	2	2.03	moderate	Yes	No	Compara, Panther
WBGene00019521	179012	WBGene00019521	dmd-7	Human	63951	13826	DMRTA1	2	2.03	moderate	Yes	No	Compara, Panther
WBGene00019521	179012	WBGene00019521	dmd-7	Human	63947	13910	DMRTC1	2	2.03	moderate	Yes	No	Compara, Panther
WBGene00019521	179012	WBGene00019521	dmd-7	Human	1761	2934	DMRT1	2	2.03	moderate	Yes	No	Compara, Panther
WBGene00019521	179012	WBGene00019521	dmd-7	Human	63946	13911	DMRTC2	2	2.03	moderate	Yes	No	Compara, Panther
WBGene00010989	174682	WBGene00010989	R03D7.2	Human	55345	25654	ZGRF1	2	1.91	high	Yes	Yes	eggNOG, OrthoDB
WBGene00010989	174682	WBGene00010989	R03D7.2	Human	3508	5542	IGHMBP2	2	1.83	moderate	Yes	No	Compara, eggNOG
WBGene00010989	174682	WBGene00010989	R03D7.2	Human	4343	7200	MOV10	2	1.81	moderate	Yes	No	eggNOG, Phylome
WBGene00016874	183717	WBGene00016874	C52B11.5	Human	55647	18260	RAB20	2	1.83	high	Yes	Yes	Compara, eggNOG
WBGene00000720	179351	WBGene00000720	col-147	Human	6441	10803	SFTPD	1	1.05	low	Yes	No	Inparanoid
WBGene00000720	179351	WBGene00000720	col-147	Human	7373	2191	COL14A1	1	0.9	low	Yes	Yes	eggNOG
WBGene00000720	179351	WBGene00000720	col-147	Human	1303	2188	COL12A1	1	0.9	low	Yes	Yes	eggNOG
WBGene00000596	172494	WBGene00000596	col-7	Human	6441	10803	SFTPD	1	1.05	low	Yes	No	Inparanoid
WBGene00000596	172494	WBGene00000596	col-7	Human	6628	11153	SNRPB	1	1.01	low	Yes	No	OMA
WBGene00000596	172494	WBGene00000596	col-7	Human	7373	2191	COL14A1	1	0.9	low	Yes	Yes	eggNOG
WBGene00000596	172494	WBGene00000596	col-7	Human	1303	2188	COL12A1	1	0.9	low	Yes	Yes	eggNOG
WBGene00000616	174651	WBGene00000616	col-39	Human	6441	10803	SFTPD	1	1.05	low	Yes	No	Inparanoid
WBGene00000616	174651	WBGene00000616	col-39	Human	7373	2191	COL14A1	1	0.9	low	Yes	Yes	eggNOG
WBGene00000616	174651	WBGene00000616	col-39	Human	1303	2188	COL12A1	1	0.9	low	Yes	Yes	eggNOG
WBGene00000707	186083	WBGene00000707	col-133	Human	8685	6895	MARCO	1	1.05	low	Yes	No	Inparanoid
WBGene00000719	188178	WBGene00000719	col-146	Human	6441	10803	SFTPD	1	1.05	low	Yes	No	Inparanoid
WBGene00000719	188178	WBGene00000719	col-146	Human	54921	24353	CHTF8	1	0.95	low	Yes	No	Isobase
WBGene00000719	188178	WBGene00000719	col-146	Human	7373	2191	COL14A1	1	0.9	low	Yes	Yes	eggNOG
WBGene00000719	188178	WBGene00000719	col-146	Human	1303	2188	COL12A1	1	0.9	low	Yes	Yes	eggNOG
WBGene00008659	184310	WBGene00008659	clec-151	Human	130120	29595	REG3G	1	1.01	low	Yes	No	OrthoDB
WBGene00008659	184310	WBGene00008659	clec-151	Human	728276	34522	CLEC19A	1	1.01	low	Yes	No	OrthoDB
WBGene00008659	184310	WBGene00008659	clec-151	Human	5068	8601	REG3A	1	1.01	low	Yes	No	OrthoDB
WBGene00008659	184310	WBGene00008659	clec-151	Human	5968	9952	REG1B	1	1.01	low	Yes	No	OrthoDB
WBGene00008659	184310	WBGene00008659	clec-151	Human	7123	11891	CLEC3B	1	1.01	low	Yes	No	OrthoDB
WBGene00008659	184310	WBGene00008659	clec-151	Human	5967	9951	REG1A	1	1.01	low	Yes	No	OrthoDB
WBGene00008659	184310	WBGene00008659	clec-151	Human	10332	13523	CLEC4M	1	1.01	low	Yes	No	OrthoDB
WBGene00008659	184310	WBGene00008659	clec-151	Human	83998	22977	REG4	1	1.01	low	Yes	No	OrthoDB
WBGene00008659	184310	WBGene00008659	clec-151	Human	137735	30655	ABRA	1	0.93	low	Yes	No	Compara
WBGene00008659	184310	WBGene00008659	clec-151	Human	100526664	38828	LY75-CD302	1	0.91	low	Yes	No	Phylome
WBGene00000734	179812	WBGene00000734	col-161	Human	6441	10803	SFTPD	1	1.05	low	Yes	No	Inparanoid
WBGene00000734	179812	WBGene00000734	col-161	Human	105378220	53644	MARCOL	1	1.01	low	Yes	Yes	OMA
WBGene00000734	179812	WBGene00000734	col-161	Human	7373	2191	COL14A1	1	0.9	low	Yes	Yes	eggNOG
WBGene00000734	179812	WBGene00000734	col-161	Human	1303	2188	COL12A1	1	0.9	low	Yes	Yes	eggNOG
WBGene00000699	178029	WBGene00000699	col-125	Human	8685	6895	MARCO	1	1.05	low	Yes	No	Inparanoid
WBGene00000601	179453	WBGene00000601	col-12	Human	8685	6895	MARCO	1	1.05	low	Yes	No	Inparanoid
WBGene00000602	179452	WBGene00000602	col-13	Human	8685	6895	MARCO	1	1.05	low	Yes	No	Inparanoid
WBGene00000594	177695	WBGene00000594	col-3	Human	8685	6895	MARCO	1	1.05	low	Yes	No	Inparanoid
WBGene00007153	179797	WBGene00007153	clec-41	Human	9936	30843	CD302	1	1.01	low	Yes	No	OrthoDB
WBGene00007153	179797	WBGene00007153	clec-41	Human	22925	9042	PLA2R1	1	1.01	low	Yes	No	OrthoDB
WBGene00007153	179797	WBGene00007153	clec-41	Human	9902	16875	MRC2	1	1.01	low	Yes	No	OrthoDB
WBGene00007153	179797	WBGene00007153	clec-41	Human	4360	7228	MRC1	1	1.01	low	Yes	No	OrthoDB
WBGene00007153	179797	WBGene00007153	clec-41	Human	100526664	38828	LY75-CD302	1	1.01	low	Yes	No	OrthoDB
WBGene00007153	179797	WBGene00007153	clec-41	Human	130120	29595	REG3G	1	1	low	Yes	No	Hieranoid
WBGene00007153	179797	WBGene00007153	clec-41	Human	728276	34522	CLEC19A	1	1	low	Yes	No	Hieranoid
WBGene00007153	179797	WBGene00007153	clec-41	Human	5068	8601	REG3A	1	1	low	Yes	No	Hieranoid
WBGene00007153	179797	WBGene00007153	clec-41	Human	5968	9952	REG1B	1	1	low	Yes	No	Hieranoid
WBGene00007153	179797	WBGene00007153	clec-41	Human	5967	9951	REG1A	1	1	low	Yes	No	Hieranoid
WBGene00007153	179797	WBGene00007153	clec-41	Human	83998	22977	REG4	1	1	low	Yes	No	Hieranoid
WBGene00007153	179797	WBGene00007153	clec-41	Human	388512	34520	CLEC17A	1	0.91	low	Yes	No	Phylome
WBGene00007153	179797	WBGene00007153	clec-41	Human	433	743	ASGR2	1	0.91	low	Yes	No	Phylome
WBGene00010124	178248	WBGene00010124	F55G11.4	Human	2052	3401	EPHX1	1	0.93	low	Yes	No	Compara
WBGene00003474	179899	WBGene00003474	mtl-2	Human	4490	7394	MT1B	1	0.9	low	Yes	Yes	eggNOG
WBGene00003474	179899	WBGene00003474	mtl-2	Human	4496	7400	MT1H	1	0.9	low	Yes	Yes	eggNOG
WBGene00003474	179899	WBGene00003474	mtl-2	Human	4502	7406	MT2A	1	0.9	low	Yes	Yes	eggNOG
WBGene00003474	179899	WBGene00003474	mtl-2	Human	84560	18705	MT4	1	0.9	low	Yes	Yes	eggNOG
WBGene00003474	179899	WBGene00003474	mtl-2	Human	4499	14296	MT1M	1	0.9	low	Yes	Yes	eggNOG
WBGene00003474	179899	WBGene00003474	mtl-2	Human	4501	7405	MT1X	1	0.9	low	Yes	Yes	eggNOG
WBGene00003474	179899	WBGene00003474	mtl-2	Human	4504	7408	MT3	1	0.9	low	Yes	Yes	eggNOG
WBGene00003474	179899	WBGene00003474	mtl-2	Human	4493	7397	MT1E	1	0.9	low	Yes	Yes	eggNOG
WBGene00003474	179899	WBGene00003474	mtl-2	Human	4495	7399	MT1G	1	0.9	low	Yes	Yes	eggNOG
WBGene00003474	179899	WBGene00003474	mtl-2	Human	645745	31864	MT1HL1	1	0.9	low	Yes	Yes	eggNOG
WBGene00003474	179899	WBGene00003474	mtl-2	Human	4494	7398	MT1F	1	0.9	low	Yes	Yes	eggNOG
WBGene00000717	179296	WBGene00000717	col-144	Human	6441	10803	SFTPD	1	1.05	low	Yes	No	Inparanoid
WBGene00000717	179296	WBGene00000717	col-144	Human	105378220	53644	MARCOL	1	1.01	low	Yes	Yes	OMA
WBGene00000717	179296	WBGene00000717	col-144	Human	115908	18831	CTHRC1	1	0.93	low	Yes	Yes	Compara
WBGene00000717	179296	WBGene00000717	col-144	Human	51435	19000	SCARA3	1	0.93	low	Yes	Yes	Compara
WBGene00000717	179296	WBGene00000717	col-144	Human	728464	21566	METTL24	1	0.93	low	Yes	No	Compara
WBGene00000715	188514	WBGene00000715	col-142	Human	6441	10803	SFTPD	1	1.05	low	Yes	No	Inparanoid
WBGene00000715	188514	WBGene00000715	col-142	Human	7373	2191	COL14A1	1	0.9	low	Yes	Yes	eggNOG
WBGene00000715	188514	WBGene00000715	col-142	Human	1303	2188	COL12A1	1	0.9	low	Yes	Yes	eggNOG
WBGene00000599	179298	WBGene00000599	col-10	Human	6441	10803	SFTPD	1	1.05	low	Yes	No	Inparanoid
WBGene00000599	179298	WBGene00000599	col-10	Human	105378220	53644	MARCOL	1	1.01	low	Yes	Yes	OMA
WBGene00000599	179298	WBGene00000599	col-10	Human	115908	18831	CTHRC1	1	0.93	low	Yes	Yes	Compara
WBGene00000599	179298	WBGene00000599	col-10	Human	51435	19000	SCARA3	1	0.93	low	Yes	Yes	Compara
WBGene00000599	179298	WBGene00000599	col-10	Human	728464	21566	METTL24	1	0.93	low	Yes	No	Compara
WBGene00000753	181356	WBGene00000753	col-180	Human	8685	6895	MARCO	1	1.05	low	Yes	No	Inparanoid
WBGene00000739	180902	WBGene00000739	col-166	Human	8685	6895	MARCO	1	1.05	low	Yes	No	Inparanoid
WBGene00000728	186301	WBGene00000728	col-155	Human	8685	6895	MARCO	1	1.05	low	Yes	No	Inparanoid
WBGene00000727	186300	WBGene00000727	col-154	Human	8685	6895	MARCO	1	1.05	low	Yes	No	Inparanoid
WBGene00007867	178244	WBGene00007867	C32H11.4	Human	2052	3401	EPHX1	1	0.93	low	Yes	No	Compara
WBGene00000657	174686	WBGene00000657	col-81	Human	8685	6895	MARCO	1	1.05	low	Yes	No	Inparanoid
WBGene00021779	190173	WBGene00021779	Y51H7C.1	Human	84654	30721	SPZ1	1	0.9	low	Yes	Yes	eggNOG
WBGene00021779	190173	WBGene00021779	Y51H7C.1	Human	375056	24008	MIA3	1	0.9	low	Yes	Yes	eggNOG
WBGene00000718	179297	WBGene00000718	col-145	Human	6441	10803	SFTPD	1	1.05	low	Yes	No	Inparanoid
WBGene00000718	179297	WBGene00000718	col-145	Human	105378220	53644	MARCOL	1	1.01	low	Yes	Yes	OMA
WBGene00000718	179297	WBGene00000718	col-145	Human	115908	18831	CTHRC1	1	0.93	low	Yes	Yes	Compara
WBGene00000718	179297	WBGene00000718	col-145	Human	51435	19000	SCARA3	1	0.93	low	Yes	Yes	Compara
WBGene00000718	179297	WBGene00000718	col-145	Human	728464	21566	METTL24	1	0.93	low	Yes	No	Compara
WBGene00000667	176528	WBGene00000667	col-92	Human	6441	10803	SFTPD	1	1.05	low	Yes	No	Inparanoid
WBGene00020579	174096	WBGene00020579	T19D12.4	Human	118429	21732	ANTXR2	1	1	low	Yes	Yes	OrthoFinder
WBGene00016898	181031	WBGene00016898	clik-2	Human	1265	2156	CNN2	1	1.01	low	Yes	No	OrthoDB
WBGene00016898	181031	WBGene00016898	clik-2	Human	285590	29242	SH3PXD2B	1	1.01	low	Yes	Yes	OrthoDB
WBGene00016898	181031	WBGene00016898	clik-2	Human	8407	11554	TAGLN2	1	1.01	low	Yes	No	OrthoDB
WBGene00016898	181031	WBGene00016898	clik-2	Human	1264	2155	CNN1	1	1.01	low	Yes	No	OrthoDB
WBGene00016898	181031	WBGene00016898	clik-2	Human	29114	29868	TAGLN3	1	1.01	low	Yes	No	OrthoDB
WBGene00016898	181031	WBGene00016898	clik-2	Human	1266	2157	CNN3	1	0.91	low	Yes	No	Phylome
WBGene00019368	176959	WBGene00019368	K03H6.2	Human	221955	28923	DAGLB	1	0.93	low	Yes	No	Compara
WBGene00019368	176959	WBGene00019368	K03H6.2	Human	127845	24766	GOLT1A	1	0.93	low	Yes	No	Compara
WBGene00019368	176959	WBGene00019368	K03H6.2	Human	51026	20175	GOLT1B	1	0.93	low	Yes	No	Compara
WBGene00000669	259336	WBGene00000669	col-94	Human	6441	10803	SFTPD	1	1.05	low	Yes	No	Inparanoid
WBGene00004157	177165	WBGene00004157	pqn-75	Human	9073	2050	CLDN8	1	1	low	Yes	Yes	OrthoFinder
WBGene00000733	179804	WBGene00000733	col-160	Human	8685	6895	MARCO	1	1.05	low	Yes	No	Inparanoid
WBGene00022615	180776	WBGene00022615	ZC449.5	Human	10618	15450	TGOLN2	1	1.01	low	Yes	No	OMA
WBGene00019435	180494	WBGene00019435	K06A9.1	Human	100507679	39755	MUC22	1	1.01	low	Yes	Yes	OMA
WBGene00016599	180782	WBGene00016599	C42D8.1	Human	7851	6818	MALL	1	1.1	low	Yes	No	Panther
WBGene00016599	180782	WBGene00016599	C42D8.1	Human	83742	28674	MARVELD1	1	1.1	low	Yes	No	Panther
WBGene00016599	180782	WBGene00016599	C42D8.1	Human	51192	13253	CKLF	1	1.1	low	Yes	No	Panther
WBGene00016599	180782	WBGene00016599	C42D8.1	Human	146225	19173	CMTM2	1	1.1	low	Yes	No	Panther
WBGene00016599	180782	WBGene00016599	C42D8.1	Human	5355	9087	PLP2	1	1.1	low	Yes	No	Panther
WBGene00016599	180782	WBGene00016599	C42D8.1	Human	152189	19179	CMTM8	1	1.1	low	Yes	No	Panther
WBGene00016599	180782	WBGene00016599	C42D8.1	Human	113540	19172	CMTM1	1	1.1	low	Yes	No	Panther
WBGene00016599	180782	WBGene00016599	C42D8.1	Human	4118	6817	MAL	1	1.1	low	Yes	No	Panther
WBGene00016599	180782	WBGene00016599	C42D8.1	Human	114569	13634	MAL2	1	1.1	low	Yes	No	Panther
WBGene00016599	180782	WBGene00016599	C42D8.1	Human	54918	19177	CMTM6	1	1.1	low	Yes	No	Panther
WBGene00016599	180782	WBGene00016599	C42D8.1	Human	123920	19174	CMTM3	1	1.1	low	Yes	No	Panther
WBGene00016599	180782	WBGene00016599	C42D8.1	Human	146223	19175	CMTM4	1	1.1	low	Yes	No	Panther
WBGene00016599	180782	WBGene00016599	C42D8.1	Human	116173	19176	CMTM5	1	1.1	low	Yes	No	Panther
WBGene00016599	180782	WBGene00016599	C42D8.1	Human	112616	19178	CMTM7	1	1.1	low	Yes	No	Panther
WBGene00016599	180782	WBGene00016599	C42D8.1	Human	51090	18553	PLLP	1	1.1	low	Yes	No	Panther
WBGene00000692	177699	WBGene00000692	col-118	Human	6441	10803	SFTPD	1	1.05	low	Yes	No	Inparanoid
WBGene00009515	3565354	WBGene00009515	clec-170	Human	140578	17807	CHODL	1	1.01	low	Yes	No	OrthoDB
WBGene00009515	3565354	WBGene00009515	clec-170	Human	143903	29471	LAYN	1	1.01	low	Yes	No	OrthoDB
WBGene00009515	3565354	WBGene00009515	clec-170	Human	348174	30388	CLEC18A	1	0.91	low	Yes	No	Phylome
WBGene00008944	180319	WBGene00008944	F19B2.5	Human	6596	11099	HLTF	1	0.95	low	Yes	No	Isobase
WBGene00015403	173430	WBGene00015403	clec-10	Human	10143	2052	CLEC3A	1	1.05	low	Yes	Yes	Inparanoid
WBGene00015403	173430	WBGene00015403	clec-10	Human	7123	11891	CLEC3B	1	1.05	low	Yes	No	Inparanoid
WBGene00015403	173430	WBGene00015403	clec-10	Human	9936	30843	CD302	1	1.01	low	Yes	No	OrthoDB
WBGene00015403	173430	WBGene00015403	clec-10	Human	9902	16875	MRC2	1	1.01	low	Yes	No	OrthoDB
WBGene00015403	173430	WBGene00015403	clec-10	Human	4360	7228	MRC1	1	1.01	low	Yes	No	OrthoDB
WBGene00015403	173430	WBGene00015403	clec-10	Human	100526664	38828	LY75-CD302	1	1.01	low	Yes	No	OrthoDB
WBGene00015403	173430	WBGene00015403	clec-10	Human	22925	9042	PLA2R1	1	1.01	low	Yes	No	OrthoDB
WBGene00015403	173430	WBGene00015403	clec-10	Human	130120	29595	REG3G	1	1	low	Yes	No	Hieranoid
WBGene00015403	173430	WBGene00015403	clec-10	Human	728276	34522	CLEC19A	1	1	low	Yes	No	Hieranoid
WBGene00015403	173430	WBGene00015403	clec-10	Human	5068	8601	REG3A	1	1	low	Yes	No	Hieranoid
WBGene00015403	173430	WBGene00015403	clec-10	Human	5967	9951	REG1A	1	1	low	Yes	No	Hieranoid
WBGene00015403	173430	WBGene00015403	clec-10	Human	83998	22977	REG4	1	1	low	Yes	No	Hieranoid
WBGene00015403	173430	WBGene00015403	clec-10	Human	5968	9952	REG1B	1	1	low	Yes	No	Hieranoid
WBGene00015403	173430	WBGene00015403	clec-10	Human	7130	11898	TNFAIP6	1	0.95	low	Yes	Yes	Isobase
WBGene00015403	173430	WBGene00015403	clec-10	Human	64581	14558	CLEC7A	1	0.91	low	Yes	Yes	Phylome
WBGene00015403	173430	WBGene00015403	clec-10	Human	4973	8133	OLR1	1	0.91	low	Yes	Yes	Phylome
WBGene00015403	173430	WBGene00015403	clec-10	Human	165530	25357	CLEC4F	1	0.91	low	Yes	No	Phylome
WBGene00015403	173430	WBGene00015403	clec-10	Human	387837	31966	CLEC12B	1	0.91	low	Yes	Yes	Phylome
WBGene00015403	173430	WBGene00015403	clec-10	Human	3821	6374	KLRC1	1	0.91	low	Yes	Yes	Phylome
WBGene00015403	173430	WBGene00015403	clec-10	Human	51267	24355	CLEC1A	1	0.91	low	Yes	No	Phylome
WBGene00002977	24105310	WBGene00002977	lev-10	Human	7092	11843	TLL1	1	1.1	low	Yes	No	Panther
WBGene00002977	24105310	WBGene00002977	lev-10	Human	5118	8738	PCOLCE	1	1.1	low	Yes	Yes	Panther
WBGene00002977	24105310	WBGene00002977	lev-10	Human	200008	27297	CDCP2	1	1.1	low	Yes	No	Panther
WBGene00002977	24105310	WBGene00002977	lev-10	Human	649	1067	BMP1	1	1.1	low	Yes	No	Panther
WBGene00002977	24105310	WBGene00002977	lev-10	Human	26577	8739	PCOLCE2	1	1.1	low	Yes	Yes	Panther
WBGene00002977	24105310	WBGene00002977	lev-10	Human	7093	11844	TLL2	1	1.1	low	Yes	No	Panther
WBGene00002977	24105310	WBGene00002977	lev-10	Human	26020	14553	LRP10	1	0.91	low	Yes	No	Phylome
WBGene00002977	24105310	WBGene00002977	lev-10	Human	8029	2548	CUBN	1	0.9	low	Yes	No	eggNOG
WBGene00002977	24105310	WBGene00002977	lev-10	Human	83552	18121	MFRP	1	0.9	low	Yes	No	eggNOG
WBGene00004513	13183158	WBGene00004513	rrn-1.2					0	0	None
WBGene00004512	13183153	WBGene00004512	rrn-1.1					0	0	None
WBGene00004677	13183151	WBGene00004677	rrn-3.56					0	0	None
WBGene00004622	13183156	WBGene00004622	rrn-3.1					0	0	None
WBGene00004567	13183155	WBGene00004567	rrn-2.1					0	0	None
WBGene00014057	174607	WBGene00014057	ZK673.1					0	0	None
WBGene00000691	177694	WBGene00000691	col-117					0	0	None
WBGene00015759	178574	WBGene00015759	C14C6.5					0	0	None
WBGene00008495	184058	WBGene00008495	F01D5.5					0	0	None
WBGene00016360	183174	WBGene00016360	C33G8.2					0	0	None
WBGene00008584	184206	WBGene00008584	irg-4					0	0	None
WBGene00017506	178648	WBGene00017506	F16B4.4					0	0	None
WBGene00010407	179539	WBGene00010407	H19N07.3					0	0	None
WBGene00022497	246006	WBGene00022497	Y119D3B.21					0	0	None
WBGene00003765	178806	WBGene00003765	nlp-27					0	0	None
WBGene00019660	176894	WBGene00019660	K11H12.4					0	0	None
WBGene00014173	191473	WBGene00014173	ZK970.7					0	0	None
WBGene00018538	180665	WBGene00018538	marg-1					0	0	None
WBGene00016523	183324	WBGene00016523	C39B5.5					0	0	None
WBGene00013514	177723	WBGene00013514	Y73F4A.1					0	0	None
WBGene00022951	181740	WBGene00022951	C30E1.9					0	0	None
WBGene00022490	175283	WBGene00022490	Y119D3B.13					0	0	None
WBGene00016781	178810	WBGene00016781	C49G7.3					0	0	None
WBGene00015780	182619	WBGene00015780	C14F11.4					0	0	None
WBGene00011869	176433	WBGene00011869	dod-6					0	0	None
WBGene00014006	177982	WBGene00014006	ZK596.1					0	0	None
WBGene00018055	185310	WBGene00018055	F35F10.5					0	0	None
WBGene00003764	180281	WBGene00003764	nlp-26					0	0	None
WBGene00045271	6418842	WBGene00045271	F07G6.10					0	0	None
WBGene00020813	181760	WBGene00020813	T25G12.6					0	0	None
WBGene00000712	178857	WBGene00000712	col-139					0	0	None
WBGene00011736	176795	WBGene00011736	T12D8.9					0	0	None
WBGene00020237	178812	WBGene00020237	phat-4					0	0	None
WBGene00016760	177381	WBGene00016760	C49A9.6					0	0	None
WBGene00021834	171898	WBGene00021834	mab-31					0	0	None
WBGene00017613	179090	WBGene00017613	F20A1.1					0	0	None
WBGene00007097	179432	WBGene00007097	B0024.4					0	0	None
WBGene00017536	178999	WBGene00017536	F17A9.4					0	0	None
WBGene00050913	6418658	WBGene00050913	T12B5.14					0	0	None
WBGene00022206	190622	WBGene00022206	Y73B3A.4					0	0	None
WBGene00015954	180651	WBGene00015954	C18B2.3					0	0	None
WBGene00020632	181733	WBGene00020632	T20F7.5					0	0	None
WBGene00004156	178294	WBGene00004156	pqn-74					0	0	None
WBGene00019332	175241	WBGene00019332	K02F3.9					0	0	None
WBGene00013853	259343	WBGene00013853	ZC116.1					0	0	None
WBGene00018303	185632	WBGene00018303	F41G3.10					0	0	None
WBGene00021641	189995	WBGene00021641	Y47G6A.15					0	0	None
WBGene00010348	186661	WBGene00010348	H01G02.1					0	0	None
WBGene00006825	180413	WBGene00006825	unc-96					0	0	None
WBGene00016568	180839	WBGene00016568	C41G11.1					0	0	None
WBGene00007474	3564883	WBGene00007474	C08H9.15					0	0	None
WBGene00000673	176724	WBGene00000673	col-98					0	0	None
WBGene00015756	178576	WBGene00015756	C14C6.2					0	0	None
WBGene00020577	174099	WBGene00020577	T19D12.2					0	0	None
WBGene00044081	179903	WBGene00044081	D1086.11					0	0	None
WBGene00021321	180797	WBGene00021321	Y34B4A.5					0	0	None
WBGene00017426	180412	WBGene00017426	F13C5.5					0	0	None
WBGene00015805	180882	WBGene00015805	C15H9.11					0	0	None
WBGene00004986	176452	WBGene00004986	spp-1					0	0	None
WBGene00008357	183904	WBGene00008357	nspc-16					0	0	None
WBGene00008841	174887	WBGene00008841	F15A4.6					0	0	None
WBGene00005002	171681	WBGene00005002	spp-17					0	0	None

## Sheet: PBRM1 targets
Cluster C (activated)	Unique Human	PBRM-1 targets	Log2 Fold Change	Cluster F (repressed)	Unique Human	PBRM-1 targets	Log2 Fold Change
WBGene00000176	ABCA1	ABCA1	-0.188747	WBGene00006930	ABCB1	ABCB1	0.81426			Human orthologs of cluster C/F (DIOPT >2, unique lists)
WBGene00006959	ABCA2	ABCA2	0.219524	WBGene00003957	ANTXR2	ANTXR2	0.920582
WBGene00194700	ABCA5	ABCA5	0.426053	WBGene00000720	ANXA7	ANXA7	-0.219324			Cluster C:	35 of 336 were found among PBRM-1 targets
WBGene00010510	ABCC1	ABCC1	0.259378	WBGene00000596	AOX1	AOX1	0.44789			Cluster F	38 of 312 were found among PBRM-1 targets
WBGene00016752	ABCG2	ABCG2	-0.412267	WBGene00000616	CALM1	CALM1	-0.156494
WBGene00194912	ACSL1	ACSL1	0.264118	WBGene00000707	CALM3	CALM3	-0.177664
WBGene00016980	ANGPTL4	ANGPTL4	0.463495	WBGene00000719	CMTM3	CMTM3	0.230892
WBGene00020990	BCAT2	BCAT2	-0.314211	WBGene00004513	CMTM4	CMTM4	-0.237068
WBGene00022155	BCHE	BCHE	0.211908	WBGene00004512	CNN3	CNN3	0.338036
WBGene00015820	CES4A	CES4A	-0.443707	WBGene00000638	COL12A1	COL12A1	0.929509
WBGene00017179	CPT1A	CPT1A	-0.188933	WBGene00010923	CTSS	CTSS	0.964925
WBGene00194703	DDC	DDC	-0.848784	WBGene00008659	EPHX1	EPHX1	0.175119
WBGene00023500	ECE1	ECE1	0.182641	WBGene00004677	GOLT1B	GOLT1B	0.208115
WBGene00000878	ELOVL6	ELOVL6	-0.403353	WBGene00004622	GOT1	GOT1	-0.194031
WBGene00022083	FTH1	FTH1	0.26497	WBGene00004567	GSTA4	GSTA4	-0.440217
WBGene00021768	FTL	FTL	0.177632	WBGene00014057	GSTM3	GSTM3	0.988091
WBGene00015106	GAB1	GAB1	0.840917	WBGene00000734	HSPA1A	HSPA1A	-0.49204
WBGene00004928	GALNT5	GALNT5	0.840265	WBGene00000699	HSPA1B	HSPA1B	-0.463923
WBGene00021743	GGT1	GGT1	0.190878	WBGene00000601	HSPA8	HSPA8	-0.160203
WBGene00009787	GSTA4	GSTA4	-0.440217	WBGene00000602	MAL2	MAL2	0.496832
WBGene00001636	GSTM3	GSTM3	0.988091	WBGene00002067	MALL	MALL	0.27485
WBGene00000022	HSD17B14	HSD17B14	-0.438213	WBGene00000594	MARVELD1	MARVELD1	0.207171
WBGene00011336	MME	MME	0.757004	WBGene00000691	MRC2	MRC2	0.569727
WBGene00022178	NLGN4X	NLGN4X	0.431834	WBGene00007153	MT1X	MT1X	0.934592
WBGene00022706	PHYH	PHYH	-0.422802	WBGene00015759	MT2A	MT2A	0.236638
WBGene00014169	PITPNA	PITPNA	0.344555	WBGene00012961	MYH14	MYH14	-0.478247
WBGene00013452	PPIA	PPIA	-0.180259	WBGene00010124	OTOGL	OTOGL	-0.648039
WBGene00018575	PPIF	PPIF	0.501182	WBGene00013654	PLLP	PLLP	-0.45829
WBGene00014007	PSAP	PSAP	0.345396	WBGene00000213	PXDN	PXDN	0.66057
WBGene00016054	RMDN1	RMDN1	-0.31236	WBGene00011330	SCARA3	SCARA3	-0.21546
WBGene00003414	SLC17A3	SLC17A3	0.868787	WBGene00001156	SH3PXD2B	SH3PXD2B	0.327854
WBGene00010174	SLC17A5	SLC17A5	0.232223	WBGene00003474	SLC8A1	SLC8A1	0.884191
WBGene00017112	SLC29A1	SLC29A1	-0.243719	WBGene00000717	TAGLN2	TAGLN2	0.168819
WBGene00010920	SLC2A12	SLC2A12	0.59038	WBGene00008495	TGOLN2	TGOLN2	0.165736
WBGene00019024	XBP1	XBP1	0.187882	WBGene00003999	TLL2	TLL2	0.587363
WBGene00012591	GALE	#N/A		WBGene00009048	TRIM2	TRIM2	0.35369
WBGene00000670	GIPC1	#N/A		WBGene00000988	UGT1A9	UGT1A9	0.485627
WBGene00009578	MYO6	#N/A		WBGene00016360	USP11	USP11	0.325747
WBGene00017678	TAT	#N/A		WBGene00000715	GCH1	#N/A
WBGene00000512	C11orf54	#N/A		WBGene00000599	GCSH	#N/A
WBGene00013073	COMTD1	#N/A		WBGene00008584	HSD17B8	#N/A
WBGene00022007	TPST1	#N/A		WBGene00017364	XDH	#N/A
WBGene00019556	TPST2	#N/A		WBGene00018877	GCAT	#N/A
WBGene00018682	GIPC2	#N/A		WBGene00017506	MAN2B1	#N/A
WBGene00009681	GIPC3	#N/A		WBGene00000753	ABHD3	#N/A
WBGene00016274	ACOX1	#N/A		WBGene00000739	LTA4H	#N/A
WBGene00022006	ABCA3	#N/A		WBGene00000728	ABCB9	#N/A
WBGene00020343	ACOT9	#N/A		WBGene00000727	RSL24D1	#N/A
WBGene00001476	TSTA3	#N/A		WBGene00010407	MYH7B	#N/A
WBGene00006056	GALNT11	#N/A		WBGene00022497	MYH6	#N/A
WBGene00020911	ASPG	#N/A		WBGene00007867	TNNI2	#N/A
WBGene00013999	WWOX	#N/A		WBGene00003765	TNNI3	#N/A
WBGene00020408	SLC2A13	#N/A		WBGene00019660	SLC23A2	#N/A
WBGene00009982	SLC25A3	#N/A		WBGene00003514	GLDC	#N/A
WBGene00022002	CTSZ	#N/A		WBGene00000657	SPON1	#N/A
WBGene00018563	HDHD5	#N/A		WBGene00014173	RC3H1	#N/A
WBGene00021731	FMO5	#N/A		WBGene00018538	CTH	#N/A
WBGene00014158	WDFY3	#N/A		WBGene00016523	MYH7	#N/A
WBGene00022090	DECR1	#N/A		WBGene00019779	MYH15	#N/A
WBGene00016512	FTMT	#N/A		WBGene00000298	ABHD1	#N/A
WBGene00017542	SMIM14	#N/A		WBGene00013514	MFSD8	#N/A
WBGene00016440	GANAB	#N/A		WBGene00002348	SLC8A3	#N/A
WBGene00018531	MPST	#N/A		WBGene00022951	RRP8	#N/A
WBGene00021993	TST	#N/A		WBGene00022490	TNNI1	#N/A
WBGene00006053	CKS2	#N/A		WBGene00017262	EIF5A2	#N/A
WBGene00021018	GGT2	#N/A		WBGene00003597	EIF5A	#N/A
WBGene00012115	PLB1	#N/A		WBGene00010083	SLC23A1	#N/A
WBGene00012809	CAPN8	#N/A		WBGene00001787	SPOCK3	#N/A
WBGene00009149	CAPN2	#N/A		WBGene00021779	RC3H2	#N/A
WBGene00043743	CAPN11	#N/A		WBGene00013439	ECHS1	#N/A
WBGene00008724	CAPN9	#N/A		WBGene00000718	MYH4	#N/A
WBGene00022162	CAPN1	#N/A		WBGene00000667	MYH1	#N/A
WBGene00012593	ACADSB	#N/A		WBGene00020579	MYH8	#N/A
WBGene00020516	PNPLA7	#N/A		WBGene00006589	MYH3	#N/A
WBGene00009344	GLS	#N/A		WBGene00016898	MYH2	#N/A
WBGene00021337	GANC	#N/A		WBGene00016781	FKTN	#N/A
WBGene00015987	FMO4	#N/A		WBGene00017968	SLC8A2	#N/A
WBGene00003445	FMO2	#N/A		WBGene00000703	CSRP3	#N/A
WBGene00003450	FMO3	#N/A		WBGene00016644	ASPH	#N/A
WBGene00007765	AQP7	#N/A		WBGene00019368	GYG1	#N/A
WBGene00011393	AQP3	#N/A		WBGene00015780	GYG2	#N/A
WBGene00015765	AQP9	#N/A		WBGene00012007	USP19	#N/A
WBGene00000136	CAPN3	#N/A		WBGene00000669	EEF1A2	#N/A
WBGene00020350	PNPLA6	#N/A		WBGene00000067	SMPD1	#N/A
WBGene00020223	SLC29A3	#N/A		WBGene00011869	MYH13	#N/A
WBGene00004969	SLC29A2	#N/A		WBGene00014006	CSRP1	#N/A
WBGene00018253	GLS2	#N/A		WBGene00018055	CSRP2	#N/A
WBGene00011176	FTHL17	#N/A		WBGene00011554	EIF5AL1	#N/A
WBGene00003446	FMO1	#N/A		WBGene00003764	SPOCK2	#N/A
WBGene00013858	AQP10	#N/A		WBGene00045271	EEF1A1	#N/A
WBGene00019642	SLC17A6	#N/A		WBGene00020813	FCGBP	#N/A
WBGene00004965	SLC17A7	#N/A		WBGene00000712	LMNB2	#N/A
WBGene00008621	SLC17A8	#N/A		WBGene00011736	AQP10	#N/A
WBGene00008566	ABCG1	#N/A		WBGene00020237	SPOCK1	#N/A
WBGene00009031	REEP5	#N/A		WBGene00016760	PRSS16	#N/A
WBGene00013771	PPIAL4C	#N/A		WBGene00015695	ABCB11	#N/A
WBGene00022589	ABCA4	#N/A		WBGene00021834	ABCB5	#N/A
WBGene00012595	ABCA7	#N/A		WBGene00008793	TDH	#N/A
WBGene00018119	ABCA13	#N/A		WBGene00017048	HPGDS	#N/A
WBGene00016327	ABCA12	#N/A		WBGene00022610	LMNA	#N/A
WBGene00003442	BCAT1	#N/A		WBGene00004157	AQP7	#N/A
WBGene00001246	ASIC1	#N/A		WBGene00002050	AQP3	#N/A
WBGene00015937	CHKB	#N/A		WBGene00019521	AQP9	#N/A
WBGene00014197	CHKA	#N/A		WBGene00000733	TECTA	#N/A
WBGene00016085	CKS1B	#N/A		WBGene00003567	ABCB4	#N/A
WBGene00000546	FCN3	#N/A		WBGene00000169	TNNT3	#N/A
WBGene00043147	ACOX2	#N/A		WBGene00022615	TNNT2	#N/A
WBGene00015094	REEP6	#N/A		WBGene00000780	UGT1A1	#N/A
WBGene00009884	ABCC2	#N/A		WBGene00017613	UGT2B4	#N/A
WBGene00015688	ABCC3	#N/A		WBGene00019435	UGT8	#N/A
WBGene00011556	ATP1B1	#N/A		WBGene00003590	UGT2B28	#N/A
WBGene00017279	RMDN2	#N/A		WBGene00003375	UGT1A3	#N/A
WBGene00008912	RMDN3	#N/A		WBGene00007097	UGT2B17	#N/A
WBGene00008596	FBXO11	#N/A		WBGene00017536	UGT2B11	#N/A
WBGene00012925	HPGDS	#N/A		WBGene00015865	UGT2A3	#N/A
WBGene00020419	ASIC4	#N/A		WBGene00050913	UGT2B10	#N/A
WBGene00010366	ASIC3	#N/A		WBGene00010703	LMNB1	#N/A
WBGene00019151	ASIC2	#N/A		WBGene00006583	MATN1	#N/A
WBGene00003448	GGT5	#N/A		WBGene00010989	SLC23A3	#N/A
WBGene00007793	CAPN12	#N/A		WBGene00022206	ACP7	#N/A
WBGene00010915	PSMC1	#N/A		WBGene00001819	ZAN	#N/A
WBGene00000019	PCK2	#N/A		WBGene00017487	CBR4	#N/A
WBGene00014238	ABCG4	#N/A		WBGene00015954	ENDOU	#N/A
WBGene00009708	PPIAL4F	#N/A		WBGene00020296	TNNT1	#N/A
WBGene00019666	PPIAL4A	#N/A		WBGene00006586	UGT3A1	#N/A
WBGene00009416	PPIAL4G	#N/A		WBGene00002065	UGT3A2	#N/A
WBGene00004988	ABCC6	#N/A		WBGene00016599	UGT2B15	#N/A
WBGene00044177	HIST1H4D	#N/A		WBGene00000692	UGT2B7	#N/A
WBGene00003430	ACSL5	#N/A		WBGene00020632	MATN2	#N/A
WBGene00018427	ACSL6	#N/A		WBGene00004156	CTSF	#N/A
WBGene00010651	KLHL10	#N/A		WBGene00004437	HSPA6	#N/A
WBGene00009723	FCN1	#N/A		WBGene00019332	USP4	#N/A
WBGene00017955	FCN2	#N/A		WBGene00007394	SRFBP1	#N/A
WBGene00014029	GGTLC2	#N/A		WBGene00013853	SMPDL3B	#N/A
WBGene00021997	GGTLC1	#N/A		WBGene00020004	SMPDL3A	#N/A
WBGene00022096	CAPN14	#N/A		WBGene00009515	MYH9	#N/A
WBGene00019015	CAPN13	#N/A		WBGene00018303	MYH10	#N/A
WBGene00022707	UBASH3B	#N/A		WBGene00021641	MYH11	#N/A
WBGene00007305	PCK1	#N/A		WBGene00011803	GSTM4	#N/A
WBGene00003425	WDFY4	#N/A		WBGene00008944	GSTP1	#N/A
WBGene00007565	PPIAL4H	#N/A		WBGene00010348	SLC22A3	#N/A
WBGene00008313	ATP1B2	#N/A		WBGene00006863	SLC22A16	#N/A
WBGene00015400	ATP1B4	#N/A		WBGene00006825	ALAS2	#N/A
WBGene00010563	GALNTL5	#N/A		WBGene00016568	ALAS1	#N/A
WBGene00011493	HIST1H4F	#N/A		WBGene00007474	POTEI	#N/A
WBGene00007331	HIST2H4A	#N/A		WBGene00000673	UGT1A4	#N/A
WBGene00008341	HIST4H4	#N/A		WBGene00019986	UGT1A10	#N/A
WBGene00003466	GSTM4	#N/A		WBGene00016874	UGT1A7	#N/A
WBGene00010719	ABHD17C	#N/A		WBGene00009691	UGT1A5	#N/A
WBGene00003465	PITPNB	#N/A		WBGene00015756	UGT1A6	#N/A
WBGene00001839	ASIC5	#N/A		WBGene00008547	UGT1A8	#N/A
WBGene00020386	CPT1B	#N/A		WBGene00020577	UGT2A2	#N/A
WBGene00007752	CPT1C	#N/A		WBGene00016918	ACOT8	#N/A
WBGene00003429	PPP1CB	#N/A		WBGene00044081	LOC100509620	#N/A
WBGene00006039	PPP1CA	#N/A		WBGene00018384	CNN2	#N/A
WBGene00013710	PPP1CC	#N/A		WBGene00020022	CNN1	#N/A
WBGene00021787	LOC100509620	#N/A		WBGene00015403	TAGLN3	#N/A
WBGene00003438	PSME4	#N/A		WBGene00021321	CRIP2	#N/A
WBGene00012547	MFAP4	#N/A		WBGene00006893	MATN3	#N/A
WBGene00003463	ANGPT1	#N/A		WBGene00017426	MATN4	#N/A
WBGene00014129	TNR	#N/A		WBGene00008354	ASPHD1	#N/A
WBGene00011401	TNN	#N/A		WBGene00001169	ASPHD2	#N/A
WBGene00014813	GGT3P	#N/A		WBGene00015805	CALML5	#N/A
WBGene00006038	GGTLC3	#N/A		WBGene00020889	TAP2	#N/A
WBGene00012604	GGT7	#N/A		WBGene00004986	TAP1	#N/A
WBGene00006040	TTBK2	#N/A		WBGene00008357	SLC22A14	#N/A
WBGene00021472	ELOVL3	#N/A		WBGene00020146	SLC22A13	#N/A
WBGene00008132	CAPN10	#N/A		WBGene00008841	LNPEP	#N/A
WBGene00004972	SLC17A2	#N/A		WBGene00005002	ERAP1	#N/A
WBGene00007605	UBASH3A	#N/A		WBGene00008934	ERAP2	#N/A
WBGene00003470	ABCA8	#N/A		WBGene00002977	NPEPPS	#N/A
WBGene00003424	ABCA6	#N/A			CTSW	#N/A
WBGene00010829	ABCA9	#N/A			CTSV	#N/A
WBGene00022632	MRC1	#N/A			HSPA1L	#N/A
WBGene00017553	CYP2U1	#N/A			USP15	#N/A
WBGene00016953	ACP2	#N/A			SPON2	#N/A
WBGene00006051	ACPP	#N/A			EEF1A1P5	#N/A
WBGene00012912	SRR	#N/A			GOT1L1	#N/A
WBGene00022125	PPIAL4D	#N/A			GOT2	#N/A
WBGene00000788	PPIAL4E	#N/A			KCP	#N/A
WBGene00020072	ABCC4	#N/A			BMPER	#N/A
WBGene00009016	CTSE	#N/A			MUC6	#N/A
WBGene00023490	KEL	#N/A			MUC5AC	#N/A
WBGene00003449	MMEL1	#N/A			MUC5B	#N/A
WBGene00008074	ECEL1	#N/A			OTOG	#N/A
WBGene00020070	ATP1B3	#N/A			TRIM3	#N/A
WBGene00016161	ATP4B	#N/A			TRIM71	#N/A
WBGene00003468	ACSBG1	#N/A			GSTM5	#N/A
WBGene00014247	ACSBG2	#N/A			GSTM2	#N/A
WBGene00045355	TTBK1	#N/A			GSTA3	#N/A
WBGene00010486	HIST1H4B	#N/A			GSTA5	#N/A
WBGene00013684	HIST1H4G	#N/A			GSTM1	#N/A
WBGene00021996	HIST1H4I	#N/A			GSTA2	#N/A
WBGene00015467	HIST1H4K	#N/A			GSTA1	#N/A
WBGene00007159	HIST1H4E	#N/A			SLC22A2	#N/A
WBGene00010972	HIST1H4A	#N/A			SLC22A10	#N/A
WBGene00003431	HIST1H4C	#N/A			SLC22A12	#N/A
WBGene00007381	HIST2H4B	#N/A			SLC22A25	#N/A
WBGene00018523	HIST1H4J	#N/A			SLC22A11	#N/A
WBGene00009898	HIST1H4L	#N/A			SLC22A9	#N/A
WBGene00011911	HIST1H4H	#N/A			SLC22A4	#N/A
WBGene00019813	GSTP1	#N/A			SLC22A6	#N/A
WBGene00019920	GSTM2	#N/A			SLC22A5	#N/A
WBGene00007365	ABCA10	#N/A			SLC22A1	#N/A
WBGene00009028	REG3A	#N/A			LPO	#N/A
WBGene00009628	REG3G	#N/A			PXDNL	#N/A
WBGene00003460	REG1B	#N/A			EPX	#N/A
WBGene00020846	REG1A	#N/A			TPO	#N/A
WBGene00006050	SLC48A1	#N/A			MPO	#N/A
WBGene00016541	CES1	#N/A			SFTPD	#N/A
WBGene00015627	CES2	#N/A			ACTC1	#N/A
WBGene00022157	CES5A	#N/A			ACTA2	#N/A
WBGene00017636	ACHE	#N/A			POTEJ	#N/A
WBGene00010887	CES3	#N/A			POTEF	#N/A
WBGene00009271	CEL	#N/A			ACTB	#N/A
WBGene00012357	HIST2H2AC	#N/A			ACTBL2	#N/A
WBGene00013946	H2AFX	#N/A			AQP7P3	#N/A
WBGene00018121	DECR2	#N/A			ANXA10	#N/A
WBGene00003437	GAB2	#N/A			CRIP3	#N/A
WBGene00017201	ABHD17B	#N/A			CALM2	#N/A
WBGene00006048	ABHD17A	#N/A			CALML6	#N/A
WBGene00010136	SLC22A14	#N/A			CABP4	#N/A
WBGene00003464	SLC22A13	#N/A			EFCAB9	#N/A
WBGene00077761	FER	#N/A			SLC22A7	#N/A
WBGene00012605	FES	#N/A			SLC22A8	#N/A
WBGene00010265	RDH13	#N/A			ANPEP	#N/A
WBGene00015268	SCNN1A	#N/A			CTSL	#N/A
WBGene00007756	SCNN1D	#N/A			CTSK	#N/A
WBGene00013526	SCNN1G	#N/A			HSPA5	#N/A
WBGene00001934	SCNN1B	#N/A			HSPA2	#N/A
WBGene00001764	HIST2H2AB	#N/A			USP32	#N/A
WBGene00019783	PGC	#N/A			TRIM58	#N/A
WBGene00022751	PGA3	#N/A			TRIML1	#N/A
WBGene00011438	PGA5	#N/A			MEFV	#N/A
WBGene00010373	BACE2	#N/A			LOC400499	#N/A
WBGene00018158	SLC2A8	#N/A			DXO	#N/A
WBGene00020905	CBR3	#N/A			CLEC3B	#N/A
WBGene00019430	FGL1	#N/A			REG3G	#N/A
WBGene00013696	ANGPT4	#N/A			CLEC19A	#N/A
WBGene00010612	CAPN5	#N/A			REG3A	#N/A
WBGene00013192	SLC17A4	#N/A			REG1B	#N/A
WBGene00019255	SLC17A1	#N/A			REG1A	#N/A
WBGene00016046	ABCG8	#N/A			REG4	#N/A
WBGene00010634	PSAPL1	#N/A			DMRTA2	#N/A
WBGene00013956	VRK3	#N/A			DMRTB1	#N/A
WBGene00015931	CYP2D6	#N/A			DMRTA1	#N/A
WBGene00000020	CYP2C9	#N/A			DMRTC1	#N/A
WBGene00019410	CYP2C8	#N/A			DMRT1	#N/A
WBGene00013700	CYP2J2	#N/A			DMRTC2	#N/A
WBGene00016912	CYP2A13	#N/A			ZGRF1	#N/A
WBGene00015097	CYP2B6	#N/A			IGHMBP2	#N/A
WBGene00022012	CYP2C18	#N/A			MOV10	#N/A
WBGene00013437	CYP2A6	#N/A			RAB20	#N/A
WBGene00019337	CYP2C19	#N/A			COL14A1	#N/A
WBGene00019830	CYP2R1	#N/A			SNRPB	#N/A
WBGene00018528	CYP2F1	#N/A			MARCO	#N/A
WBGene00003435	ACP4	#N/A			CHTF8	#N/A
WBGene00022085	ACP6	#N/A			CLEC4M	#N/A
WBGene00009489	HDC	#N/A			ABRA	#N/A
WBGene00007457	CYP2A7	#N/A			LY75-CD302	#N/A
WBGene00003432	PPIB	#N/A			MARCOL	#N/A
WBGene00013800	PPIC	#N/A			CD302	#N/A
WBGene00007778	PPID	#N/A			PLA2R1	#N/A
WBGene00011364	PPIG	#N/A			MRC1	#N/A
WBGene00009956	NKTR	#N/A			CLEC17A	#N/A
WBGene00012937	PPIH	#N/A			ASGR2	#N/A
WBGene00012855	ABCC12	#N/A			MT1B	#N/A
WBGene00001942	ABCC11	#N/A			MT1H	#N/A
WBGene00016707	ABCC10	#N/A			MT4	#N/A
WBGene00018314	ABCC8	#N/A			MT1M	#N/A
WBGene00013474	ABCC9	#N/A			MT3	#N/A
WBGene00016420	ABCC5	#N/A			MT1E	#N/A
WBGene00003444	PGA4	#N/A			MT1G	#N/A
WBGene00017962	REN	#N/A			MT1HL1	#N/A
WBGene00023424	NAPSA	#N/A			MT1F	#N/A
WBGene00019512	ECE2	#N/A			CTHRC1	#N/A
WBGene00012177	PHEX	#N/A			METTL24	#N/A
WBGene00044633	CTSC	#N/A			SPZ1	#N/A
WBGene00255375	POC1B-GALNT4	#N/A			MIA3	#N/A
WBGene00021487	GALNT6	#N/A			DAGLB	#N/A
WBGene00077465	GALNT12	#N/A			GOLT1A	#N/A
WBGene00022140	GALNT15	#N/A			CLDN8	#N/A
WBGene00014127	FBXO10	#N/A			MUC22	#N/A
WBGene00013737	GSTM5	#N/A			CKLF	#N/A
WBGene00003452	GSTA3	#N/A			CMTM2	#N/A
WBGene00008660	GSTA5	#N/A			PLP2	#N/A
WBGene00020289	GSTM1	#N/A			CMTM8	#N/A
WBGene00007794	GSTA2	#N/A			CMTM1	#N/A
WBGene00008235	GSTA1	#N/A			MAL	#N/A
WBGene00010633	NLGN1	#N/A			CMTM6	#N/A
WBGene00003458	NLGN2	#N/A			CMTM5	#N/A
WBGene00011171	NLGN3	#N/A			CMTM7	#N/A
WBGene00007274	HIST1H2AM	#N/A			CHODL	#N/A
WBGene00009581	HIST2H2AA4	#N/A			LAYN	#N/A
WBGene00001501	HIST1H2AH	#N/A			CLEC18A	#N/A
WBGene00016058	HIST1H2AG	#N/A			HLTF	#N/A
WBGene00019972	HIST1H2AI	#N/A			CLEC3A	#N/A
WBGene00016742	HIST1H2AK	#N/A			TNFAIP6	#N/A
WBGene00000971	HIST1H2AC	#N/A			CLEC7A	#N/A
WBGene00044684	HIST1H2AE	#N/A			OLR1	#N/A
WBGene00017802	HIST1H2AA	#N/A			CLEC4F	#N/A
WBGene00018946	HIST1H2AL	#N/A			CLEC12B	#N/A
WBGene00008854	HIST1H2AB	#N/A			KLRC1	#N/A
WBGene00004962	HIST1H2AJ	#N/A			CLEC1A	#N/A
WBGene00010046	HIST3H2A	#N/A			TLL1	#N/A
WBGene00016753	GAB3	#N/A			PCOLCE	#N/A
WBGene00003426	GAB4	#N/A			CDCP2	#N/A
WBGene00017902	SLC22A15	#N/A			BMP1	#N/A
WBGene00010712	SLC22A2	#N/A			PCOLCE2	#N/A
WBGene00010574	SLC22A3	#N/A			LRP10	#N/A
WBGene00009492	SLC22A24	#N/A			CUBN	#N/A
WBGene00000716	SLC22A7	#N/A			MFRP	#N/A
WBGene00011669	SLC22A16	#N/A
WBGene00007923	SLC22A10	#N/A
WBGene00009548	SLC22A12	#N/A
WBGene00009948	SLC22A25	#N/A
WBGene00009397	SLC22A11	#N/A
WBGene00008754	SLC22A9	#N/A
WBGene00013987	SLC22A8	#N/A
WBGene00011114	SLC22A4	#N/A
WBGene00021647	SLC22A1	#N/A
WBGene00018004	SLC22A6	#N/A
WBGene00010933	SLC22A5	#N/A
WBGene00019311	PITPNC1	#N/A
WBGene00044312	DHRS13	#N/A
WBGene00016066	RDH14	#N/A
WBGene00014240	QKI	#N/A
	HSD17B8	#N/A
	CBR4	#N/A
	DHRS4L2	#N/A
	DHRS2	#N/A
	DHRS4	#N/A
	H2AFB3	#N/A
	H2AFB1	#N/A
	H2AFJ	#N/A
	HIST1H2AD	#N/A

## Sheet: GO biological process
Cluster	adj.Pval	nGenes	Pathways	Genes
A	1.96277e-11	28	Defense response	WBGene00001250 WBGene00001754 WBGene00001772 WBGene00003091 WBGene00007807 WBGene00008492 WBGene00008494 WBGene00009431 WBGene00010128 WBGene00010659 WBGene00010745 WBGene00011979 WBGene00017964 WBGene00018643 WBGene00022644 WBGene00009971 WBGene00018971 WBGene00021518 WBGene00021879 WBGene00219216 WBGene00003769 WBGene00003767 WBGene00012783 WBGene00018731 WBGene00022642 WBGene00003995 WBGene000…
A	8.42914e-09	21	Innate immune response	WBGene00001754 WBGene00001772 WBGene00003091 WBGene00007807 WBGene00008492 WBGene00008494 WBGene00009431 WBGene00010128 WBGene00010659 WBGene00010745 WBGene00011979 WBGene00017964 WBGene00018643 WBGene00022644 WBGene00009971 WBGene00018971 WBGene00021518 WBGene00021879 WBGene00219216 WBGene00003995 WBGene00001250
A	4.24603e-08	10	Respiratory electron transport chain	WBGene00010962 WBGene00010964 WBGene00010965 WBGene00000829 WBGene00010963 WBGene00010957 WBGene00010958 WBGene00010961 WBGene00010966 WBGene00010967
A	9.69141e-08	11	Cellular respiration	WBGene00010962 WBGene00010963 WBGene00010964 WBGene00010965 WBGene00000829 WBGene00001564 WBGene00010957 WBGene00010958 WBGene00010961 WBGene00010966 WBGene00010967
A	1.68877e-07	9	ATP synthesis coupled electron transport	WBGene00010962 WBGene00010964 WBGene00010965 WBGene00010963 WBGene00010957 WBGene00010958 WBGene00010961 WBGene00010966 WBGene00010967
A	1.68877e-07	9	Mitochondrial ATP synthesis coupled electron transport	WBGene00010962 WBGene00010964 WBGene00010957 WBGene00010958 WBGene00010961 WBGene00010963 WBGene00010965 WBGene00010966 WBGene00010967
A	4.37026e-07	12	Purine nucleoside monophosphate metabolic process	WBGene00010960 WBGene00010962 WBGene00010964 WBGene00010965 WBGene00008654 WBGene00010963 WBGene00011474 WBGene00010957 WBGene00010958 WBGene00010961 WBGene00010966 WBGene00010967
A	8.69506e-07	11	ATP metabolic process	WBGene00010960 WBGene00010962 WBGene00010964 WBGene00010965 WBGene00010963 WBGene00011474 WBGene00010957 WBGene00010958 WBGene00010961 WBGene00010966 WBGene00010967
B	2.7779e-32	49	Protein dephosphorylation	WBGene00004084 WBGene00007354 WBGene00007415 WBGene00007610 WBGene00008661 WBGene00009079 WBGene00009401 WBGene00009605 WBGene00010072 WBGene00010869 WBGene00010876 WBGene00010992 WBGene00011918 WBGene00012173 WBGene00012679 WBGene00012689 WBGene00013304 WBGene00014085 WBGene00015026 WBGene00015331 WBGene00015516 WBGene00015929 WBGene00016010 WBGene00016382 WBGene00016398 WBGene00016605 WBGene000…
B	4.16111e-31	111	Phosphorus metabolic process	WBGene00002204 WBGene00002206 WBGene00004960 WBGene00007049 WBGene00007448 WBGene00007777 WBGene00007791 WBGene00008230 WBGene00008581 WBGene00009115 WBGene00009402 WBGene00009824 WBGene00010595 WBGene00010790 WBGene00010874 WBGene00011466 WBGene00012169 WBGene00012207 WBGene00012637 WBGene00012638 WBGene00013978 WBGene00013979 WBGene00015030 WBGene00015629 WBGene00015634 WBGene00015994 WBGene000…
B	4.80772e-31	110	Phosphate-containing compound metabolic process	WBGene00002204 WBGene00002206 WBGene00004960 WBGene00007049 WBGene00007448 WBGene00007777 WBGene00007791 WBGene00008230 WBGene00008581 WBGene00009115 WBGene00009402 WBGene00009824 WBGene00010595 WBGene00010790 WBGene00010874 WBGene00011466 WBGene00012169 WBGene00012207 WBGene00012637 WBGene00012638 WBGene00013978 WBGene00013979 WBGene00015030 WBGene00015629 WBGene00015634 WBGene00015994 WBGene000…
B	1.22442e-30	53	Dephosphorylation	WBGene00016892 WBGene00018424 WBGene00019604 WBGene00004084 WBGene00007354 WBGene00007415 WBGene00007610 WBGene00008259 WBGene00008661 WBGene00009079 WBGene00009401 WBGene00009605 WBGene00010072 WBGene00010869 WBGene00010876 WBGene00010992 WBGene00011918 WBGene00012173 WBGene00012679 WBGene00012689 WBGene00013304 WBGene00014085 WBGene00015026 WBGene00015331 WBGene00015516 WBGene00015929 WBGene000…
B	1.22442e-30	37	Peptidyl-tyrosine dephosphorylation	WBGene00004084 WBGene00007415 WBGene00007610 WBGene00008661 WBGene00009401 WBGene00009605 WBGene00010072 WBGene00010869 WBGene00010876 WBGene00011918 WBGene00012173 WBGene00012679 WBGene00012689 WBGene00013304 WBGene00014085 WBGene00015026 WBGene00015331 WBGene00015929 WBGene00016382 WBGene00016605 WBGene00016839 WBGene00017647 WBGene00018124 WBGene00018525 WBGene00018530 WBGene00018895 WBGene000…
B	9.31797e-20	98	Protein modification process	WBGene00002204 WBGene00002206 WBGene00004960 WBGene00007049 WBGene00007448 WBGene00007777 WBGene00007791 WBGene00009115 WBGene00009178 WBGene00009402 WBGene00010323 WBGene00010874 WBGene00011466 WBGene00012169 WBGene00012207 WBGene00012637 WBGene00012638 WBGene00013978 WBGene00013979 WBGene00015030 WBGene00015629 WBGene00015634 WBGene00015994 WBGene00016416 WBGene00016462 WBGene00017736 WBGene000…
B	3.42312e-19	27	Regulation of cell shape	WBGene00004960 WBGene00007049 WBGene00007448 WBGene00007777 WBGene00007791 WBGene00009115 WBGene00009402 WBGene00010874 WBGene00011466 WBGene00012169 WBGene00012637 WBGene00013978 WBGene00013979 WBGene00015030 WBGene00015629 WBGene00015634 WBGene00018122 WBGene00018123 WBGene00018839 WBGene00019086 WBGene00019769 WBGene00020071 WBGene00020435 WBGene00020531 WBGene00021639 WBGene00022032 WBGene000…
B	8.44387e-18	99	Macromolecule modification	WBGene00002204 WBGene00002206 WBGene00004960 WBGene00007049 WBGene00007448 WBGene00007777 WBGene00007791 WBGene00009115 WBGene00009178 WBGene00009402 WBGene00010323 WBGene00010874 WBGene00011466 WBGene00012169 WBGene00012207 WBGene00012637 WBGene00012638 WBGene00012867 WBGene00013978 WBGene00013979 WBGene00015030 WBGene00015629 WBGene00015634 WBGene00015994 WBGene00016416 WBGene00016462 WBGene000…
B	5.65169e-12	131	Organonitrogen compound metabolic process	WBGene00000771 WBGene00001149 WBGene00001242 WBGene00001245 WBGene00001993 WBGene00002204 WBGene00002206 WBGene00004958 WBGene00004960 WBGene00006541 WBGene00007049 WBGene00007448 WBGene00007777 WBGene00007791 WBGene00008230 WBGene00009115 WBGene00009178 WBGene00009402 WBGene00010323 WBGene00010595 WBGene00010790 WBGene00010874 WBGene00011466 WBGene00011587 WBGene00012169 WBGene00012207 WBGene000…
C	5.70069e-06	13	Regulation of cell shape	WBGene00007305 WBGene00008235 WBGene00010366 WBGene00010719 WBGene00014007 WBGene00016541 WBGene00017802 WBGene00018004 WBGene00019642 WBGene00020072 WBGene00020223 WBGene00022632 WBGene00022707
C	1.2593e-05	14	Peptidyl-serine phosphorylation	WBGene00007305 WBGene00008235 WBGene00010366 WBGene00010719 WBGene00014007 WBGene00016541 WBGene00016980 WBGene00017802 WBGene00018004 WBGene00019642 WBGene00020072 WBGene00020223 WBGene00022632 WBGene00022707
C	1.2593e-05	48	Phosphorus metabolic process	WBGene00004962 WBGene00007305 WBGene00008235 WBGene00008621 WBGene00010366 WBGene00010712 WBGene00010719 WBGene00014007 WBGene00016085 WBGene00016541 WBGene00016980 WBGene00017802 WBGene00018004 WBGene00019015 WBGene00019255 WBGene00019642 WBGene00020072 WBGene00020223 WBGene00020289 WBGene00022162 WBGene00022632 WBGene00022707 WBGene00000512 WBGene00003464 WBGene00003466 WBGene00019813 WBGene000…
C	1.2593e-05	47	Phosphate-containing compound metabolic process	WBGene00004962 WBGene00007305 WBGene00008235 WBGene00008621 WBGene00010366 WBGene00010712 WBGene00010719 WBGene00014007 WBGene00016085 WBGene00016541 WBGene00016980 WBGene00017802 WBGene00018004 WBGene00019015 WBGene00019255 WBGene00019642 WBGene00020072 WBGene00020223 WBGene00020289 WBGene00022162 WBGene00022632 WBGene00022707 WBGene00000512 WBGene00003464 WBGene00003466 WBGene00007331 WBGene000…
C	8.96255e-05	15	Protein dephosphorylation	WBGene00009492 WBGene00009548 WBGene00009948 WBGene00010136 WBGene00010265 WBGene00010634 WBGene00011438 WBGene00013771 WBGene00014158 WBGene00015106 WBGene00015931 WBGene00016742 WBGene00017636 WBGene00018531 WBGene00022090
C	9.65354e-05	11	Peptidyl-tyrosine dephosphorylation	WBGene00009492 WBGene00009548 WBGene00010136 WBGene00010634 WBGene00011438 WBGene00013771 WBGene00015106 WBGene00015931 WBGene00016742 WBGene00018531 WBGene00022090
C	0.000157246	17	Dephosphorylation	WBGene00007331 WBGene00009492 WBGene00009548 WBGene00009948 WBGene00010136 WBGene00010265 WBGene00010634 WBGene00011438 WBGene00013771 WBGene00014158 WBGene00015106 WBGene00015931 WBGene00016742 WBGene00017279 WBGene00017636 WBGene00018531 WBGene00022090
C	0.000547521	24	Protein phosphorylation	WBGene00004962 WBGene00007305 WBGene00008235 WBGene00010366 WBGene00010712 WBGene00010719 WBGene00014007 WBGene00016085 WBGene00016541 WBGene00016980 WBGene00017802 WBGene00018004 WBGene00019642 WBGene00020072 WBGene00020223 WBGene00020289 WBGene00022162 WBGene00022632 WBGene00022707 WBGene00003464 WBGene00003466 WBGene00014813 WBGene00018158 WBGene00019556
C	0.000828879	21	Peptidyl-amino acid modification	WBGene00004962 WBGene00007305 WBGene00008235 WBGene00010366 WBGene00010712 WBGene00010719 WBGene00013737 WBGene00014007 WBGene00016085 WBGene00016541 WBGene00016980 WBGene00017802 WBGene00018004 WBGene00019642 WBGene00020072 WBGene00020223 WBGene00020289 WBGene00022632 WBGene00022707 WBGene00000878 WBGene00014813
C	0.000828879	45	Protein modification process	WBGene00004962 WBGene00007305 WBGene00008235 WBGene00010366 WBGene00010712 WBGene00010719 WBGene00013737 WBGene00014007 WBGene00016085 WBGene00016541 WBGene00016980 WBGene00017802 WBGene00018004 WBGene00019642 WBGene00020072 WBGene00020223 WBGene00020289 WBGene00021743 WBGene00022162 WBGene00022632 WBGene00022707 WBGene00003464 WBGene00003466 WBGene00000878 WBGene00001636 WBGene00004972 WBGene000…
D	2.70168e-06	42	System development	WBGene00000460 WBGene00001006 WBGene00001165 WBGene00001484 WBGene00001579 WBGene00003111 WBGene00003219 WBGene00003247 WBGene00004728 WBGene00006498 WBGene00013875 WBGene00000870 WBGene00001516 WBGene00004257 WBGene00004749 WBGene00000406 WBGene00000900 WBGene00001081 WBGene00003172 WBGene00003368 WBGene00003965 WBGene00004729 WBGene00004771 WBGene00004829 WBGene00004862 WBGene00006887 WBGene000…
D	6.27655e-06	75	Anatomical structure development	WBGene00000422 WBGene00000460 WBGene00000900 WBGene00001006 WBGene00001072 WBGene00001165 WBGene00001193 WBGene00001435 WBGene00001436 WBGene00001484 WBGene00001579 WBGene00003111 WBGene00003219 WBGene00003247 WBGene00004728 WBGene00006498 WBGene00008464 WBGene00009926 WBGene00013875 WBGene00018203 WBGene00004771 WBGene00019345 WBGene00000461 WBGene00000870 WBGene00001081 WBGene00001516 WBGene000…
D	6.27655e-06	69	Multicellular organism development	WBGene00000460 WBGene00000900 WBGene00001006 WBGene00001072 WBGene00001165 WBGene00001484 WBGene00001579 WBGene00003111 WBGene00003219 WBGene00003247 WBGene00004728 WBGene00006498 WBGene00009926 WBGene00013875 WBGene00004771 WBGene00019345 WBGene00000461 WBGene00000870 WBGene00001081 WBGene00001516 WBGene00002175 WBGene00003965 WBGene00004257 WBGene00004353 WBGene00004747 WBGene00004749 WBGene000…
D	8.56265e-06	78	Developmental process	WBGene00000422 WBGene00000460 WBGene00000900 WBGene00001006 WBGene00001072 WBGene00001165 WBGene00001193 WBGene00001435 WBGene00001436 WBGene00001484 WBGene00001579 WBGene00003111 WBGene00003219 WBGene00003247 WBGene00004728 WBGene00004771 WBGene00006498 WBGene00007047 WBGene00008464 WBGene00009534 WBGene00009926 WBGene00013875 WBGene00018203 WBGene00019345 WBGene00000461 WBGene00000870 WBGene000…
D	0.000129213	24	Regulation of multicellular organismal development	WBGene00003111 WBGene00001516 WBGene00004257 WBGene00018572 WBGene00000899 WBGene00000900 WBGene00001081 WBGene00001165 WBGene00003368 WBGene00003965 WBGene00004729 WBGene00004771 WBGene00004829 WBGene00004862 WBGene00006887 WBGene00007028 WBGene00007047 WBGene00007529 WBGene00009977 WBGene00017891 WBGene00023491 WBGene00001837 WBGene00004203 WBGene00006364
D	0.000196964	29	Embryo development	WBGene00004771 WBGene00002175 WBGene00004257 WBGene00000105 WBGene00000106 WBGene00000900 WBGene00001165 WBGene00001569 WBGene00002181 WBGene00003172 WBGene00003219 WBGene00004203 WBGene00004749 WBGene00004862 WBGene00006498 WBGene00010493 WBGene00016485 WBGene00018164 WBGene00023491 WBGene00000422 WBGene00001006 WBGene00001130 WBGene00001193 WBGene00001579 WBGene00003111 WBGene00004215 WBGene000…
D	0.000196964	28	Post-embryonic development	WBGene00018572 WBGene00000105 WBGene00000106 WBGene00000899 WBGene00000900 WBGene00001081 WBGene00003247 WBGene00003965 WBGene00004203 WBGene00004749 WBGene00004829 WBGene00006498 WBGene00006887 WBGene00007028 WBGene00007047 WBGene00007529 WBGene00016138 WBGene00017891 WBGene00000406 WBGene00000870 WBGene00001072 WBGene00001193 WBGene00001837 WBGene00003172 WBGene00004771 WBGene00004816 WBGene000…
D	0.000196964	15	Negative regulation of response to stimulus	WBGene00003111 WBGene00004322 WBGene00004829 WBGene00001516 WBGene00004350 WBGene00004352 WBGene00004353 WBGene00004354 WBGene00001081 WBGene00006887 WBGene00000900 WBGene00001709 WBGene00004257 WBGene00007772 WBGene00012324
D	0.000196964	28	Regulation of catalytic activity	WBGene00000870 WBGene00003219 WBGene00003247 WBGene00003368 WBGene00004829 WBGene00005643 WBGene00007287 WBGene00007887 WBGene00019365 WBGene00019915 WBGene00015776 WBGene00000092 WBGene00001516 WBGene00002181 WBGene00004350 WBGene00004352 WBGene00004353 WBGene00004354 WBGene00004356 WBGene00004993 WBGene00006431 WBGene00006887 WBGene00007055 WBGene00007064 WBGene00017891 WBGene00006364 WBGene000…
D	0.000196964	13	Negative regulation of multicellular organismal process	WBGene00003111 WBGene00001516 WBGene00018572 WBGene00001081 WBGene00004829 WBGene00007028 WBGene00007047 WBGene00007529 WBGene00000900 WBGene00001175 WBGene00004203 WBGene00004257 WBGene00007772
D	0.000202654	10	Body morphogenesis	WBGene00002175 WBGene00004257 WBGene00003247 WBGene00006498 WBGene00001072 WBGene00001579 WBGene00001837 WBGene00003111 WBGene00004215 WBGene00004816
D	0.000270886	30	Regulation of multicellular organismal process	WBGene00003111 WBGene00007047 WBGene00001516 WBGene00004257 WBGene00018572 WBGene00000899 WBGene00000900 WBGene00001081 WBGene00001165 WBGene00001579 WBGene00003368 WBGene00003965 WBGene00004203 WBGene00004729 WBGene00004771 WBGene00004829 WBGene00004862 WBGene00006887 WBGene00007028 WBGene00007529 WBGene00009977 WBGene00012073 WBGene00017891 WBGene00023491 WBGene00001175 WBGene00001709 WBGene000…
D	0.00029153	31	Regulation of developmental process	WBGene00003111 WBGene00007047 WBGene00008464 WBGene00009534 WBGene00018203 WBGene00001516 WBGene00004257 WBGene00018572 WBGene00000105 WBGene00000899 WBGene00000900 WBGene00001081 WBGene00001165 WBGene00003368 WBGene00003965 WBGene00004203 WBGene00004729 WBGene00004771 WBGene00004829 WBGene00004862 WBGene00006887 WBGene00007028 WBGene00007529 WBGene00009977 WBGene00017891 WBGene00023491 WBGene000…
D	0.000323755	23	Nervous system development	WBGene00001006 WBGene00001165 WBGene00001484 WBGene00001579 WBGene00003111 WBGene00003219 WBGene00003247 WBGene00004728 WBGene00006498 WBGene00013875 WBGene00004257 WBGene00004749 WBGene00003368 WBGene00003965 WBGene00004729 WBGene00009977 WBGene00000995 WBGene00001837 WBGene00002181 WBGene00003172 WBGene00004215 WBGene00006364 WBGene00006816
D	0.000607389	20	Positive regulation of molecular function	WBGene00003219 WBGene00003247 WBGene00003368 WBGene00007287 WBGene00019915 WBGene00015776 WBGene00000092 WBGene00001516 WBGene00004350 WBGene00004352 WBGene00004353 WBGene00004354 WBGene00004356 WBGene00004993 WBGene00006431 WBGene00006887 WBGene00007064 WBGene00017891 WBGene00001709 WBGene00006364
E	0.00716528	2	Positive regulation of G2/M transition of mitotic cell cycle	WBGene00000387 WBGene00000388
F	2.75638e-06	19	Defense response	WBGene00007153 WBGene00007867 WBGene00008495 WBGene00008584 WBGene00015759 WBGene00016599 WBGene00017262 WBGene00020579 WBGene00007097 WBGene00009515 WBGene00019660 WBGene00004986 WBGene00003765 WBGene00003999 WBGene00010124 WBGene00017364 WBGene00018384 WBGene00000169 WBGene00019779
F	7.0764e-05	10	Response to bacterium	WBGene00004986 WBGene00003999 WBGene00010124 WBGene00017364 WBGene00018384 WBGene00000169 WBGene00003765 WBGene00008584 WBGene00019779 WBGene00020579
F	7.0764e-05	14	Immune system process	WBGene00007153 WBGene00007867 WBGene00008495 WBGene00008584 WBGene00015759 WBGene00016599 WBGene00017262 WBGene00020579 WBGene00007097 WBGene00009515 WBGene00019660 WBGene00000169 WBGene00004986 WBGene00019779
F	0.000151383	8	Defense response to Gram-negative bacterium	WBGene00003999 WBGene00010124 WBGene00000169 WBGene00004986 WBGene00003765 WBGene00008584 WBGene00019779 WBGene00020579
F	0.00021256	10	Response to biotic stimulus	WBGene00004986 WBGene00003765 WBGene00003999 WBGene00010124 WBGene00017364 WBGene00018384 WBGene00000169 WBGene00008584 WBGene00019779 WBGene00020579
F	0.00021256	25	Response to stress	WBGene00004156 WBGene00007153 WBGene00007867 WBGene00008495 WBGene00008584 WBGene00015759 WBGene00016599 WBGene00017262 WBGene00020579 WBGene00007097 WBGene00009515 WBGene00009691 WBGene00019660 WBGene00020296 WBGene00004986 WBGene00002977 WBGene00003765 WBGene00017968 WBGene00003999 WBGene00010124 WBGene00017364 WBGene00018384 WBGene00000169 WBGene00010923 WBGene00019779
F	0.00401853	2	Xanthine catabolic process	WBGene00010083 WBGene00017487
G	3.47684e-07	23	Carboxylic acid metabolic process	WBGene00001158 WBGene00001240 WBGene00001244 WBGene00001397 WBGene00001398 WBGene00003844 WBGene00004259 WBGene00007836 WBGene00007857 WBGene00009334 WBGene00010317 WBGene00012911 WBGene00017301 WBGene00019322 WBGene00019962 WBGene00001395 WBGene00001604 WBGene00006351 WBGene00007507 WBGene00007508 WBGene00007509 WBGene00016103 WBGene00019978
G	3.47684e-07	35	Small molecule metabolic process	WBGene00000071 WBGene00000391 WBGene00001158 WBGene00001240 WBGene00001244 WBGene00001397 WBGene00001398 WBGene00003844 WBGene00004052 WBGene00004259 WBGene00006914 WBGene00007836 WBGene00007857 WBGene00009334 WBGene00010317 WBGene00012911 WBGene00012968 WBGene00016103 WBGene00017301 WBGene00019322 WBGene00019962 WBGene00020007 WBGene00022200 WBGene00000282 WBGene00001395 WBGene00001604 WBGene000…
G	5.47335e-06	23	Lipid metabolic process	WBGene00000212 WBGene00001158 WBGene00001240 WBGene00001244 WBGene00001397 WBGene00001398 WBGene00007857 WBGene00009057 WBGene00010062 WBGene00012911 WBGene00015295 WBGene00017301 WBGene00017719 WBGene00020007 WBGene00017241 WBGene00001395 WBGene00006351 WBGene00009237 WBGene00011932 WBGene00018398 WBGene00019978 WBGene00022200 WBGene00019166
G	8.06603e-06	20	Cellular lipid metabolic process	WBGene00000212 WBGene00001158 WBGene00001240 WBGene00001244 WBGene00001397 WBGene00001398 WBGene00007857 WBGene00009057 WBGene00010062 WBGene00012911 WBGene00015295 WBGene00017301 WBGene00017719 WBGene00020007 WBGene00017241 WBGene00001395 WBGene00006351 WBGene00011932 WBGene00018398 WBGene00019978
G	2.48594e-05	13	Response to bacterium	WBGene00008634 WBGene00017691 WBGene00003094 WBGene00020938 WBGene00003096 WBGene00019327 WBGene00021581 WBGene00007875 WBGene00009213 WBGene00009215 WBGene00016943 WBGene00019645 WBGene00019970
G	2.54058e-05	14	Response to biotic stimulus	WBGene00008634 WBGene00017691 WBGene00009097 WBGene00003094 WBGene00020938 WBGene00003096 WBGene00019327 WBGene00021581 WBGene00007875 WBGene00009213 WBGene00009215 WBGene00016943 WBGene00019645 WBGene00019970
G	2.54058e-05	11	Fatty acid metabolic process	WBGene00001158 WBGene00001240 WBGene00001244 WBGene00001397 WBGene00001398 WBGene00007857 WBGene00012911 WBGene00017301 WBGene00001395 WBGene00006351 WBGene00019978
G	9.9564e-05	12	Monocarboxylic acid metabolic process	WBGene00001158 WBGene00001240 WBGene00001244 WBGene00001397 WBGene00001398 WBGene00007857 WBGene00009334 WBGene00012911 WBGene00017301 WBGene00001395 WBGene00006351 WBGene00019978
G	0.000117668	20	Defense response	WBGene00007875 WBGene00012813 WBGene00015574 WBGene00016343 WBGene00018760 WBGene00019645 WBGene00003096 WBGene00008634 WBGene00017691 WBGene00021581 WBGene00003094 WBGene00009097 WBGene00001398 WBGene00020938 WBGene00019327 WBGene00001395 WBGene00009213 WBGene00009215 WBGene00016943 WBGene00019970

## Sheet: GO Cellular component
Cluster	adj.Pval	nGenes	Pathways	Genes
A	2.09141e-06	9	Respiratory chain	WBGene00010963 WBGene00010964 WBGene00010965 WBGene00010966 WBGene00000829 WBGene00010957 WBGene00010958 WBGene00010961 WBGene00010967
A	2.30049e-05	22	Mitochondrion	WBGene00001564 WBGene00001154 WBGene00001790 WBGene00002010 WBGene00010960 WBGene00010962 WBGene00010963 WBGene00010964 WBGene00010965 WBGene00010966 WBGene00015894 WBGene00018934 WBGene00018955 WBGene00019644 WBGene00020674 WBGene00009221 WBGene00000829 WBGene00010485 WBGene00010957 WBGene00010958 WBGene00010961 WBGene00010967
A	2.30049e-05	12	Mitochondrial inner membrane	WBGene00010960 WBGene00010963 WBGene00010964 WBGene00010965 WBGene00010966 WBGene00018934 WBGene00000829 WBGene00010485 WBGene00010961 WBGene00010962 WBGene00010967 WBGene00010958
A	2.30049e-05	9	Inner mitochondrial membrane protein complex	WBGene00010960 WBGene00010963 WBGene00010964 WBGene00010965 WBGene00010966 WBGene00018934 WBGene00010958 WBGene00010961 WBGene00010967
A	2.33468e-05	13	Mitochondrial membrane	WBGene00010960 WBGene00010963 WBGene00010964 WBGene00010965 WBGene00010966 WBGene00018934 WBGene00000829 WBGene00010485 WBGene00010957 WBGene00010958 WBGene00010961 WBGene00010962 WBGene00010967
A	2.77723e-05	7	Mitochondrial respiratory chain	WBGene00010963 WBGene00010964 WBGene00010965 WBGene00010966 WBGene00010958 WBGene00010961 WBGene00010967
A	0.000279445	5	Mitochondrial respiratory chain complex I	WBGene00010963 WBGene00010966 WBGene00010958 WBGene00010961 WBGene00010967
B	0.00683907	9	Extrinsic component of cytoplasmic side of plasma membrane	WBGene00002204 WBGene00002206 WBGene00010055 WBGene00015994 WBGene00016416 WBGene00016462 WBGene00017736 WBGene00018999 WBGene00022634
C	1.03882e-28	23	Pseudopodium	WBGene00003424 WBGene00003425 WBGene00003426 WBGene00003429 WBGene00003430 WBGene00003431 WBGene00003432 NA WBGene00003438 WBGene00003442 WBGene00003444 WBGene00003446 WBGene00003448 WBGene00003449 WBGene00003452 WBGene00003458 WBGene00003463 WBGene00003464 WBGene00003465 WBGene00003466 WBGene00003468
C	2.79503e-09	32	Cytoskeleton	WBGene00003424 WBGene00003425 WBGene00003426 WBGene00003429 WBGene00003430 WBGene00003431 WBGene00003432 NA WBGene00003438 WBGene00003442 WBGene00003444 WBGene00003446 WBGene00003448 WBGene00003449 WBGene00003452 WBGene00003458 WBGene00003463 WBGene00003464 WBGene00003465 WBGene00003466 WBGene00003468 WBGene00004969 WBGene00004972 WBGene00008724 WBGene00009031 WBGene00011911 WBGene00018119 WBGene…
D	0.000871466	9	Peroxisome	WBGene00000831 WBGene00008167 WBGene00008565 WBGene00013541 WBGene00013594 WBGene00014251 WBGene00019345 WBGene00008127 WBGene00017123
F	1.20915e-26	28	Collagen trimer	WBGene00000594 WBGene00000596 WBGene00000599 WBGene00000601 NA WBGene00000616 WBGene00000657 WBGene00000667 WBGene00000673 WBGene00000691 WBGene00000692 WBGene00000699 WBGene00000703 WBGene00000707 WBGene00000712 WBGene00000715 WBGene00000717 WBGene00000718 WBGene00000719 WBGene00000720 WBGene00000727 WBGene00000728 WBGene00000733 WBGene00000734 WBGene00000739 WBGene00000753
F	0.000714374	39	Protein-containing complex	WBGene00004437 WBGene00006586 WBGene00006589 WBGene00008934 WBGene00020022 WBGene00020296 WBGene00002348 WBGene00004986 WBGene00000594 WBGene00000596 WBGene00000599 WBGene00000601 NA WBGene00000616 WBGene00000657 WBGene00000667 WBGene00000673 WBGene00000691 WBGene00000692 WBGene00000699 WBGene00000703 WBGene00000707 WBGene00000712 WBGene00000715 WBGene00000717 WBGene00000718 WBGene00000719 WBGene…
F	0.000714374	4	Myofilament	WBGene00006586 WBGene00006589 WBGene00002348 WBGene00006825
F	0.000714374	8	Contractile fiber	WBGene00003375 WBGene00006863 WBGene00006586 WBGene00006589 WBGene00002348 WBGene00006825 WBGene00006893 WBGene00003514
F	0.000714374	6	Membrane raft	WBGene00003957 WBGene00007097 WBGene00020579 WBGene00008584 WBGene00016599 WBGene00019660
F	0.000720851	3	Myosin filament	WBGene00002348 WBGene00003514 WBGene00006825
F	0.000849255	3	Myosin II complex	WBGene00002348 WBGene00006825 WBGene00003514
F	0.00109296	6	Myofibril	WBGene00006586 WBGene00006589 WBGene00002348 WBGene00006825 WBGene00006893 WBGene00003514
F	0.00116708	2	Glycine cleavage complex	WBGene00020022 WBGene00008354
F	0.00116708	7	Contractile fiber part	WBGene00003375 WBGene00006863 WBGene00006586 WBGene00006589 WBGene00002348 WBGene00006825 WBGene00006893
F	0.00116708	10	Supramolecular polymer	WBGene00003375 WBGene00006863 WBGene00006586 WBGene00006589 WBGene00002050 WBGene00002348 WBGene00006825 WBGene00006893 WBGene00002067 WBGene00003514
G	2.73148e-06	28	Extracellular region	WBGene00000212 WBGene00000708 WBGene00006886 WBGene00008028 WBGene00009058 WBGene00009895 WBGene00009896 WBGene00013540 WBGene00013895 WBGene00019970 WBGene00000214 WBGene00000998 WBGene00007517 WBGene00010440 WBGene00010541 WBGene00011286 WBGene00012364 WBGene00012382 WBGene00013079 WBGene00013515 WBGene00014053 WBGene00017600 WBGene00022515 WBGene00044988 WBGene00045245 WBGene00189949 WBGene000…
G	6.08929e-06	19	Extracellular space	WBGene00000212 WBGene00000708 WBGene00006886 WBGene00008028 WBGene00009058 WBGene00009895 WBGene00009896 WBGene00013540 WBGene00013895 WBGene00019970 WBGene00007517 WBGene00010440 WBGene00010541 WBGene00011286 WBGene00012382 WBGene00013079 WBGene00017600 WBGene00022515 WBGene00045245
G	6.08929e-06	20	Extracellular region part	WBGene00000212 WBGene00000708 WBGene00006886 WBGene00008028 WBGene00009058 WBGene00009895 WBGene00009896 WBGene00013540 WBGene00013895 WBGene00019970 WBGene00007517 WBGene00010440 WBGene00010541 WBGene00011286 WBGene00012364 WBGene00012382 WBGene00013079 WBGene00017600 WBGene00022515 WBGene00045245

## Sheet: GO molecular function
Cluster	adj.Pval	nGenes	Pathways	Genes
A	8.00193e-06	6	NADH dehydrogenase (ubiquinone) activity	WBGene00010966 WBGene00010957 WBGene00010958 WBGene00010961 WBGene00010963 WBGene00010967
A	9.8612e-06	6	NADH dehydrogenase activity	WBGene00010963 WBGene00010966 WBGene00010957 WBGene00010958 WBGene00010961 WBGene00010967
A	0.00021939	9	Lyase activity	WBGene00001154 WBGene00001564 WBGene00006418 WBGene00010456 WBGene00011291 WBGene00022856 WBGene00011474 WBGene00001551 WBGene00013103
A	0.00141556	3	Aldehyde-lyase activity	WBGene00006418 WBGene00011291 WBGene00011474
A	0.00349677	68	Catalytic activity	WBGene00000039 WBGene00000240 WBGene00001154 WBGene00001564 WBGene00001745 WBGene00001790 WBGene00002010 WBGene00003530 WBGene00003959 WBGene00003995 WBGene00004003 WBGene00006418 WBGene00006592 WBGene00007303 WBGene00009218 WBGene00010456 WBGene00010960 WBGene00010962 WBGene00010963 WBGene00010964 WBGene00010965 WBGene00010966 WBGene00011291 WBGene00015141 WBGene00015483 WBGene00015660 NA WBGene…
A	0.00392741	4	Carbon-carbon lyase activity	WBGene00001564 WBGene00006418 WBGene00011291 WBGene00011474
A	0.00405813	3	Cytochrome-c oxidase activity	WBGene00010962 WBGene00010964 WBGene00010965
A	0.00405813	3	Copper ion transmembrane transporter activity	WBGene00010274 WBGene00010277 WBGene00044107
A	0.00595396	4	Transition metal ion transmembrane transporter activity	WBGene00010274 WBGene00010277 WBGene00044107 WBGene00021354
B	5.08896e-34	48	Phosphoprotein phosphatase activity	WBGene00007354 WBGene00009079 WBGene00010992 WBGene00016010 WBGene00016398 WBGene00018359 WBGene00020187 WBGene00020985 WBGene00021113 WBGene00044347 WBGene00004084 WBGene00007415 WBGene00007610 WBGene00008661 WBGene00009401 WBGene00009605 WBGene00010072 WBGene00010869 WBGene00010876 WBGene00011918 WBGene00012173 WBGene00012679 WBGene00012689 WBGene00013304 WBGene00014085 WBGene00015026 WBGene000…
B	1.3833e-31	52	Phosphatase activity	WBGene00007354 WBGene00008259 WBGene00009079 WBGene00010992 WBGene00016010 WBGene00016398 WBGene00016892 WBGene00018359 WBGene00018424 WBGene00019604 WBGene00020187 WBGene00020985 WBGene00021113 WBGene00044347 WBGene00004084 WBGene00007415 WBGene00007610 WBGene00008661 WBGene00009401 WBGene00009605 WBGene00010072 WBGene00010869 WBGene00010876 WBGene00011918 WBGene00012173 WBGene00012679 WBGene000…
B	4.52436e-31	37	Protein tyrosine phosphatase activity	WBGene00004084 WBGene00007415 WBGene00007610 WBGene00008661 WBGene00009401 WBGene00009605 WBGene00010072 WBGene00010869 WBGene00010876 WBGene00011918 WBGene00012173 WBGene00012679 WBGene00012689 WBGene00013304 WBGene00014085 WBGene00015026 WBGene00015331 WBGene00015929 WBGene00016382 WBGene00016605 WBGene00016839 WBGene00017647 WBGene00018124 WBGene00018525 WBGene00018530 WBGene00018895 WBGene000…
B	7.65921e-25	106	Catalytic activity, acting on a protein	WBGene00002186 WBGene00002199 WBGene00002204 WBGene00002206 WBGene00004958 WBGene00004960 WBGene00007049 WBGene00007354 WBGene00007448 WBGene00007777 WBGene00007791 WBGene00007977 WBGene00009079 WBGene00009115 WBGene00009402 WBGene00010323 WBGene00010874 WBGene00010992 WBGene00011466 WBGene00011587 WBGene00012169 WBGene00012207 WBGene00012637 WBGene00012638 WBGene00012747 WBGene00013978 WBGene000…
B	6.63332e-20	58	Hydrolase activity, acting on ester bonds	WBGene00007354 WBGene00008259 WBGene00009079 WBGene00010992 WBGene00016010 WBGene00016398 WBGene00016892 WBGene00018359 WBGene00018424 WBGene00018878 WBGene00019604 WBGene00020187 WBGene00020258 WBGene00020891 WBGene00020985 WBGene00021113 WBGene00022888 WBGene00044347 WBGene00077701 WBGene00004084 WBGene00007415 WBGene00007610 WBGene00008661 WBGene00009401 WBGene00009605 WBGene00010072 WBGene000…
B	1.6072e-14	177	Catalytic activity	WBGene00000023 WBGene00000115 WBGene00000984 WBGene00001149 WBGene00001242 WBGene00001245 WBGene00001500 WBGene00001816 WBGene00001993 WBGene00002186 WBGene00002199 WBGene00002204 WBGene00002206 WBGene00002216 WBGene00002227 WBGene00003594 WBGene00004958 WBGene00004960 WBGene00006541 WBGene00007049 WBGene00007060 WBGene00007248 WBGene00007354 WBGene00007422 WBGene00007448 WBGene00007777 WBGene000…
B	1.47786e-12	42	Protein kinase activity	WBGene00002199 WBGene00002204 WBGene00002206 WBGene00004960 WBGene00007049 WBGene00007448 WBGene00007777 WBGene00007791 WBGene00007977 WBGene00009115 WBGene00009402 WBGene00010874 WBGene00011466 WBGene00012169 WBGene00012207 WBGene00012637 WBGene00012638 WBGene00013978 WBGene00013979 WBGene00015030 WBGene00015629 WBGene00015634 WBGene00015994 WBGene00016462 WBGene00017672 WBGene00017736 WBGene000…
B	1.47786e-12	48	Kinase activity	WBGene00002199 WBGene00002204 WBGene00002206 WBGene00004960 WBGene00007049 WBGene00007448 WBGene00007777 WBGene00007791 WBGene00007977 WBGene00008230 WBGene00009115 WBGene00009402 WBGene00010874 WBGene00011466 WBGene00012169 WBGene00012207 WBGene00012637 WBGene00012638 WBGene00012867 WBGene00013978 WBGene00013979 WBGene00015030 WBGene00015629 WBGene00015634 WBGene00015994 WBGene00016462 WBGene000…
B	2.77058e-11	43	Phosphotransferase activity, alcohol group as acceptor	WBGene00002199 WBGene00002204 WBGene00002206 WBGene00004960 WBGene00007049 WBGene00007448 WBGene00007777 WBGene00007791 WBGene00007977 WBGene00008230 WBGene00009115 WBGene00009402 WBGene00010874 WBGene00011466 WBGene00012169 WBGene00012207 WBGene00012637 WBGene00012638 WBGene00013978 WBGene00013979 WBGene00015030 WBGene00015629 WBGene00015634 WBGene00015994 WBGene00016462 WBGene00017672 WBGene000…
B	5.03876e-11	60	ATP binding	WBGene00008230 WBGene00019461 WBGene00000023 WBGene00001603 WBGene00001816 WBGene00002199 WBGene00002204 WBGene00002206 WBGene00002216 WBGene00002227 WBGene00004960 WBGene00007049 WBGene00007060 WBGene00007248 WBGene00007448 WBGene00007777 WBGene00007791 WBGene00007977 WBGene00008950 WBGene00009115 WBGene00009402 WBGene00010850 WBGene00010874 WBGene00011466 WBGene00012169 WBGene00012207 WBGene000…
B	1.07316e-10	32	Protein serine/threonine kinase activity	WBGene00004960 WBGene00007049 WBGene00007448 WBGene00007777 WBGene00007791 WBGene00007977 WBGene00009115 WBGene00009402 WBGene00010874 WBGene00011466 WBGene00012169 WBGene00012207 WBGene00012637 WBGene00012638 WBGene00013978 WBGene00013979 WBGene00015030 WBGene00015629 WBGene00015634 WBGene00017672 WBGene00017737 WBGene00018122 WBGene00018123 WBGene00018839 WBGene00019086 WBGene00019769 WBGene000…
C	5.46327e-05	15	Phosphoprotein phosphatase activity	WBGene00009948 WBGene00010265 WBGene00014158 WBGene00017636 WBGene00009492 WBGene00009548 WBGene00010136 WBGene00010634 WBGene00011438 WBGene00013771 WBGene00015106 WBGene00015931 WBGene00016742 WBGene00018531 WBGene00022090
C	7.66837e-05	17	Phosphatase activity	WBGene00009948 WBGene00010265 WBGene00014158 WBGene00017279 WBGene00017636 WBGene00007331 WBGene00009492 WBGene00009548 WBGene00010136 WBGene00010634 WBGene00011438 WBGene00013771 WBGene00015106 WBGene00015931 WBGene00016742 WBGene00018531 WBGene00022090
C	8.05761e-05	11	Protein tyrosine phosphatase activity	WBGene00009492 WBGene00009548 WBGene00010136 WBGene00010634 WBGene00011438 WBGene00013771 WBGene00015106 WBGene00015931 WBGene00016742 WBGene00018531 WBGene00022090
C	0.000175353	47	Catalytic activity, acting on a protein	WBGene00000546 WBGene00000788 WBGene00000878 WBGene00004962 WBGene00004972 WBGene00007305 WBGene00007605 WBGene00008235 WBGene00009948 WBGene00010265 WBGene00010366 WBGene00010712 WBGene00010719 WBGene00011393 WBGene00013737 WBGene00014007 WBGene00014158 WBGene00016085 WBGene00016541 WBGene00016980 WBGene00017636 WBGene00017678 WBGene00017802 WBGene00018004 WBGene00018563 WBGene00019642 WBGene000…
C	0.000584252	21	Protein kinase activity	WBGene00004962 WBGene00007305 WBGene00008235 WBGene00010366 WBGene00010712 WBGene00010719 WBGene00014007 WBGene00016085 WBGene00016541 WBGene00016980 WBGene00017802 WBGene00018004 WBGene00019642 WBGene00020072 WBGene00020223 WBGene00020289 WBGene00022632 WBGene00022707 WBGene00014813 WBGene00018158 WBGene00019556
C	0.000801909	24	Kinase activity	WBGene00004962 WBGene00007305 WBGene00008235 WBGene00010366 WBGene00010712 WBGene00010719 WBGene00014007 WBGene00016085 WBGene00016541 WBGene00016980 WBGene00017802 WBGene00018004 WBGene00019642 WBGene00020072 WBGene00020223 WBGene00020289 WBGene00022632 WBGene00022707 WBGene00000512 WBGene00014813 WBGene00018158 WBGene00019151 WBGene00019556 WBGene00022162
C	0.00103423	22	Phosphotransferase activity, alcohol group as acceptor	WBGene00004962 WBGene00007305 WBGene00008235 WBGene00010366 WBGene00010712 WBGene00010719 WBGene00014007 WBGene00016085 WBGene00016541 WBGene00016980 WBGene00017802 WBGene00018004 WBGene00019642 WBGene00020072 WBGene00020223 WBGene00020289 WBGene00022632 WBGene00022707 WBGene00000512 WBGene00014813 WBGene00018158 WBGene00019556
C	0.00236463	22	Hydrolase activity, acting on ester bonds	WBGene00009948 WBGene00010265 WBGene00010915 WBGene00011364 WBGene00014158 WBGene00017279 WBGene00017636 WBGene00019015 WBGene00022178 WBGene00007331 WBGene00008621 WBGene00009492 WBGene00009548 WBGene00010136 WBGene00010634 WBGene00011438 WBGene00013771 WBGene00015106 WBGene00015931 WBGene00016742 WBGene00018531 WBGene00022090
C	0.00381939	97	Catalytic activity	WBGene00000019 WBGene00000020 WBGene00000022 WBGene00000546 WBGene00000788 WBGene00000878 WBGene00000971 WBGene00001246 WBGene00001476 WBGene00001501 WBGene00003414 WBGene00004962 WBGene00004972 WBGene00007305 WBGene00007605 WBGene00007756 WBGene00008074 WBGene00008132 WBGene00008235 WBGene00008566 WBGene00009271 WBGene00009948 WBGene00010265 WBGene00010366 WBGene00010712 WBGene00010719 WBGene000…
C	0.00863775	33	Drug binding	WBGene00000878 WBGene00000019 WBGene00000020 WBGene00000022 WBGene00000512 WBGene00001839 WBGene00003414 WBGene00004962 WBGene00004969 WBGene00007305 WBGene00008235 WBGene00009628 WBGene00010366 WBGene00010712 WBGene00012925 WBGene00014007 WBGene00014813 WBGene00015467 WBGene00015688 WBGene00016085 WBGene00016541 WBGene00016980 WBGene00017179 WBGene00017802 WBGene00018004 WBGene00018158 WBGene000…
C	0.00894806	14	Protein serine/threonine kinase activity	WBGene00007305 WBGene00008235 WBGene00010366 WBGene00010719 WBGene00014007 WBGene00016541 WBGene00016980 WBGene00017802 WBGene00018004 WBGene00019642 WBGene00020072 WBGene00020223 WBGene00022632 WBGene00022707
C	0.00894806	29	ATP binding	WBGene00000019 WBGene00000020 WBGene00000022 WBGene00000512 WBGene00003414 WBGene00004962 WBGene00004969 WBGene00007305 WBGene00008235 WBGene00010366 WBGene00010712 WBGene00012925 WBGene00014007 WBGene00014813 WBGene00015688 WBGene00016085 WBGene00016541 WBGene00016980 WBGene00017179 WBGene00017802 WBGene00018004 WBGene00018158 WBGene00019556 WBGene00019642 WBGene00020072 WBGene00020223 WBGene000…
D	0.0061912	10	GTPase regulator activity	WBGene00004352 WBGene00004353 WBGene00004354 WBGene00004356 WBGene00007064 WBGene00019915 WBGene00004350 WBGene00000092 WBGene00001516 WBGene00017891
D	0.00706649	9	GTPase activator activity	WBGene00004352 WBGene00004353 WBGene00004354 WBGene00007064 WBGene00019915 WBGene00004350 WBGene00001516 WBGene00004356 WBGene00000092
F	9.60442e-27	28	Structural constituent of cuticle	WBGene00000594 WBGene00000596 WBGene00000599 WBGene00000601 NA WBGene00000616 WBGene00000657 WBGene00000667 WBGene00000673 WBGene00000691 WBGene00000692 WBGene00000699 WBGene00000703 WBGene00000707 WBGene00000712 WBGene00000715 WBGene00000717 WBGene00000718 WBGene00000719 WBGene00000720 WBGene00000727 WBGene00000728 WBGene00000733 WBGene00000734 WBGene00000739 WBGene00000753
F	2.08335e-19	32	Structural molecule activity	WBGene00000599 WBGene00000717 WBGene00000718 WBGene00004437 WBGene00002348 WBGene00000594 WBGene00000596 WBGene00000601 NA WBGene00000616 WBGene00000657 WBGene00000667 WBGene00000673 WBGene00000691 WBGene00000692 WBGene00000699 WBGene00000703 WBGene00000707 WBGene00000712 WBGene00000715 WBGene00000719 WBGene00000720 WBGene00000727 WBGene00000728 WBGene00000733 WBGene00000734 WBGene00000739 WBGene…
F	0.00536454	2	Xanthine dehydrogenase activity	WBGene00010083 WBGene00017487
F	0.007123	8	Coenzyme binding	WBGene00009048 WBGene00010083 WBGene00017487 WBGene00020022 WBGene00012007 WBGene00017262 WBGene00017536 WBGene00020146
G	2.08285e-10	108	Catalytic activity	WBGene00000071 WBGene00000212 WBGene00000214 WBGene00000391 WBGene00000799 WBGene00001158 WBGene00001240 WBGene00001244 WBGene00001397 WBGene00001398 WBGene00002299 WBGene00003151 WBGene00003844 WBGene00003958 WBGene00004000 WBGene00004001 WBGene00004008 WBGene00004052 WBGene00004259 WBGene00004875 WBGene00006874 WBGene00006914 WBGene00007071 WBGene00007455 WBGene00007507 WBGene00007508 WBGene000…
G	0.000375232	47	Hydrolase activity	WBGene00000212 WBGene00000214 WBGene00000391 WBGene00000799 WBGene00003151 WBGene00003958 WBGene00004000 WBGene00004001 WBGene00004008 WBGene00004052 WBGene00004259 WBGene00006874 WBGene00006914 WBGene00007071 WBGene00007507 WBGene00007508 WBGene00007509 WBGene00007857 WBGene00010062 WBGene00012144 WBGene00012364 WBGene00012683 WBGene00012968 WBGene00013540 WBGene00013895 WBGene00014206 WBGene000…
G	0.00050529	3	Aminoacylase activity	WBGene00007507 WBGene00007508 WBGene00007509
G	0.000870173	12	Coenzyme binding	WBGene00009334 WBGene00016103 WBGene00019962 WBGene00007836 WBGene00010317 WBGene00011436 WBGene00011932 WBGene00016943 WBGene00018398 WBGene00019322 WBGene00019978 WBGene00020394
G	0.00106216	3	Stearoyl-CoA 9-desaturase activity	WBGene00001397 WBGene00001398 WBGene00001395
G	0.00163472	11	Transferase activity, transferring acyl groups other than amino-acyl groups	WBGene00001240 WBGene00001244 WBGene00012911 WBGene00015295 WBGene00008602 WBGene00009483 WBGene00011768 WBGene00011932 WBGene00017658 WBGene00018398 WBGene00018400
G	0.0018355	7	Glucuronosyltransferase activity	WBGene00017336 WBGene00021464 WBGene00021709 WBGene00007455 WBGene00008097 WBGene00010904 WBGene00013901
G	0.00239716	6	Oxidoreductase activity, acting on the CH-OH group of donors, NAD or NADP as acceptor	WBGene00001158 WBGene00007836 WBGene00009334 WBGene00010317 WBGene00010063 WBGene00019978
G	0.00239716	7	Hydrolase activity, acting on carbon-nitrogen (but not peptide) bonds	WBGene00000391 WBGene00004259 WBGene00007507 WBGene00007508 WBGene00007509 WBGene00012968 WBGene00014206
G	0.00330244	3	Lysozyme activity	WBGene00017691 WBGene00003094 WBGene00003095
G	0.00346008	19	Oxidoreductase activity	WBGene00001158 WBGene00001397 WBGene00001398 WBGene00007517 WBGene00007836 WBGene00009334 WBGene00010317 WBGene00016103 WBGene00019970 WBGene00022200 WBGene00001395 WBGene00010063 WBGene00000373 WBGene00000977 WBGene00000983 WBGene00016943 WBGene00017719 WBGene00019978 WBGene00020394
