# Supplementary material for: SWI/SNF complexes act through CBP-1 histone acetyltransferase to regulate acute functional tolerance to alcohol
Source: BMC Genomics. 2020 Sep 21;21:646. doi: 10.1186/s12864-020-07059-y (PMC7507291; doi:10.1186/s12864-020-07059-y)
Supplement: Supplementary file 4 — Additional file 4: Analysis of human homologs of SWI/SNF-regulated genes. Included in this file are: 1- Results of DIOPT analysis for all genes in the intersection between swsn-1(os22ts) and swsn-9(ok1354) datasets. 2- Disease terms related to alcohol or substance use in the DisGeNET database. 3- Human homologs with gene disease associations (GDA) for alcohol/substance use terms on DisGeNET. 4- Citations on PubMed linking the human homologs to alcohol, alcohol-related diseases/diagnoses, and epigenetics. 5- Genes for which there are PubMed citations for alcohol phenotypes and epigenetics. 6- Top 20 genes from the PubMed analysis mapped back to C. elegans genes. 7- PubMed citations for the top 20 genes; limit of 20 citations returned. [file 12864_2020_7059_MOESM4_ESM.xlsx]

## Sheet: Legend
Additional file 4. Analysis of human homologs of SWI/SNF regulated genes.
	1- Results of DIOPT analysis for all genes in the intersection between swsn-1 and swsn-9 datasets.
	2- Disease terms related to alcohol or substance use in the DisGeNET database.
	3- Human homologs with gene disease associations (GDA) for alcohol/substance use terms on DisGeNET.
	4- Citations on PubMed linking the human homologs to alcohol, alcohol-related diseases/diagnoses, and epigenetics.
	5- Genes for which there are PubMed citations for alcohol phenotypes and epigenetics.
	6- Top 20 genes from the PubMed analysis mapped back to C. elegans genes.
	7- PubMed citations for the top 20 genes; limit of 20 citations returned.

## Sheet: DIOPT
Worm GeneID	Worm Gene ID	WormBaseID	Worm Symbol	Species	Human GeneID	HGNCID	Human Symbol	DIOPT Score	Weighted Score	Rank	Best Score	Best Score Reverse	Prediction Derived From
WBGene00000298	179472	WBGene00000298	cat-4	Human	2643	4193	GCH1	15	14.75	high	Yes	Yes	Compara, eggNOG, Hieranoid, Homologene, Inparanoid, Isobase, OMA, OrthoDB, OrthoFinder, OrthoInspector, orthoMCL, Panther, Phylome, RoundUp, TreeFam
WBGene00018986	180434	WBGene00018986	cdo-1	Human	1036	1795	CDO1	15	14.75	high	Yes	Yes	Compara, eggNOG, Hieranoid, Homologene, Inparanoid, Isobase, OMA, OrthoDB, OrthoFinder, OrthoInspector, orthoMCL, Panther, Phylome, RoundUp, TreeFam
WBGene00011050	175091	WBGene00011050	agl-1	Human	178	321	AGL	15	14.75	high	Yes	Yes	Compara, eggNOG, Hieranoid, Homologene, Inparanoid, Isobase, OMA, OrthoDB, OrthoFinder, OrthoInspector, orthoMCL, Panther, Phylome, RoundUp, TreeFam
WBGene00006541	181639	WBGene00006541	tbh-1	Human	1621	2689	DBH	15	14.75	high	Yes	Yes	Compara, eggNOG, Hieranoid, Homologene, Inparanoid, Isobase, OMA, OrthoDB, OrthoFinder, OrthoInspector, orthoMCL, Panther, Phylome, RoundUp, TreeFam
WBGene00000199	171857	WBGene00000199	arx-1	Human	10096	170	ACTR3	15	14.75	high	Yes	Yes	Compara, eggNOG, Hieranoid, Homologene, Inparanoid, Isobase, OMA, OrthoDB, OrthoFinder, OrthoInspector, orthoMCL, Panther, Phylome, RoundUp, TreeFam
WBGene00013111	178465	WBGene00013111	sta-1	Human	6777	11367	STAT5B	15	14.75	high	Yes	Yes	Compara, eggNOG, Hieranoid, Homologene, Inparanoid, Isobase, OMA, OrthoDB, OrthoFinder, OrthoInspector, orthoMCL, Panther, Phylome, RoundUp, TreeFam
WBGene00013441	176584	WBGene00013441	xpb-1	Human	2071	3435	ERCC3	15	14.75	high	Yes	Yes	Compara, eggNOG, Hieranoid, Homologene, Inparanoid, Isobase, OMA, OrthoDB, OrthoFinder, OrthoInspector, orthoMCL, Panther, Phylome, RoundUp, TreeFam
WBGene00001303	179510	WBGene00001303	emo-1	Human	23480	18277	SEC61G	15	14.75	high	Yes	Yes	Compara, eggNOG, Hieranoid, Homologene, Inparanoid, Isobase, OMA, OrthoDB, OrthoFinder, OrthoInspector, orthoMCL, Panther, Phylome, RoundUp, TreeFam
WBGene00004831	181332	WBGene00004831	slo-2	Human	57582	18865	KCNT1	15	14.75	high	Yes	Yes	Compara, eggNOG, Hieranoid, Homologene, Inparanoid, Isobase, OMA, OrthoDB, OrthoFinder, OrthoInspector, orthoMCL, Panther, Phylome, RoundUp, TreeFam
WBGene00001172	179412	WBGene00001172	egl-3	Human	5126	8744	PCSK2	15	14.75	high	Yes	Yes	Compara, eggNOG, Hieranoid, Homologene, Inparanoid, Isobase, OMA, OrthoDB, OrthoFinder, OrthoInspector, orthoMCL, Panther, Phylome, RoundUp, TreeFam
WBGene00012936	176544	WBGene00012936	pola-1	Human	5422	9173	POLA1	15	14.75	high	Yes	Yes	Compara, eggNOG, Hieranoid, Homologene, Inparanoid, Isobase, OMA, OrthoDB, OrthoFinder, OrthoInspector, orthoMCL, Panther, Phylome, RoundUp, TreeFam
WBGene00004728	175697	WBGene00004728	sax-2	Human	285527	29127	FRYL	14	13.8	high	Yes	Yes	Compara, eggNOG, Hieranoid, Homologene, Inparanoid, OMA, OrthoDB, OrthoFinder, OrthoInspector, orthoMCL, Panther, Phylome, RoundUp, TreeFam
WBGene00021596	266877	WBGene00021596	spsb-2	Human	92369	30630	SPSB4	14	13.8	high	Yes	Yes	Compara, eggNOG, Hieranoid, Homologene, Inparanoid, OMA, OrthoDB, OrthoFinder, OrthoInspector, orthoMCL, Panther, Phylome, RoundUp, TreeFam
WBGene00018786	171679	WBGene00018786	hmbx-1	Human	79618	26137	HMBOX1	14	13.8	high	Yes	Yes	Compara, eggNOG, Hieranoid, Homologene, Inparanoid, OMA, OrthoDB, OrthoFinder, OrthoInspector, orthoMCL, Panther, Phylome, RoundUp, TreeFam
WBGene00005022	179484	WBGene00005022	sqv-4	Human	7358	12525	UGDH	14	13.79	high	Yes	Yes	Compara, eggNOG, Hieranoid, Homologene, Inparanoid, Isobase, OMA, OrthoDB, OrthoFinder, OrthoInspector, orthoMCL, Panther, Phylome, RoundUp
WBGene00016266	172430	WBGene00016266	idhg-2	Human	3421	5386	IDH3G	14	13.72	high	Yes	Yes	Compara, eggNOG, Hieranoid, Homologene, Inparanoid, Isobase, OMA, OrthoDB, OrthoFinder, OrthoInspector, orthoMCL, Panther, Phylome, TreeFam
WBGene00004910	191770	WBGene00004910	snf-11	Human	6529	11042	SLC6A1	14	13.65	high	Yes	Yes	Compara, eggNOG, Hieranoid, Homologene, Inparanoid, Isobase, OMA, OrthoDB, OrthoFinder, OrthoInspector, orthoMCL, Phylome, RoundUp, TreeFam
WBGene00000106	173468	WBGene00000106	alg-2	Human	27161	3263	AGO2	14	13.8	high	Yes	Yes	Compara, eggNOG, Hieranoid, Homologene, Inparanoid, OMA, OrthoDB, OrthoFinder, OrthoInspector, orthoMCL, Panther, Phylome, RoundUp, TreeFam
WBGene00018718	186134	WBGene00018718	F52H2.6	Human	1718	2859	DHCR24	14	13.74	high	Yes	Yes	Compara, eggNOG, Hieranoid, Homologene, Inparanoid, Isobase, OMA, OrthoFinder, OrthoInspector, orthoMCL, Panther, Phylome, RoundUp, TreeFam
WBGene00018424	178965	WBGene00018424	pgph-2	Human	283871	8909	PGP	14	13.75	high	Yes	Yes	Compara, eggNOG, Hieranoid, Homologene, Inparanoid, Isobase, OMA, OrthoDB, OrthoFinder, orthoMCL, Panther, Phylome, RoundUp, TreeFam
WBGene00009006	177678	WBGene00009006	F21D5.1	Human	5238	8907	PGM3	14	13.79	high	Yes	Yes	Compara, eggNOG, Hieranoid, Homologene, Inparanoid, Isobase, OMA, OrthoDB, OrthoFinder, OrthoInspector, orthoMCL, Panther, Phylome, RoundUp
WBGene00009292	180373	WBGene00009292	F31D4.5	Human	400224	20148	PLEKHD1	14	13.8	high	Yes	Yes	Compara, eggNOG, Hieranoid, Homologene, Inparanoid, OMA, OrthoDB, OrthoFinder, OrthoInspector, orthoMCL, Panther, Phylome, RoundUp, TreeFam
WBGene00004042	176143	WBGene00004042	plk-1	Human	5347	9077	PLK1	14	13.82	high	Yes	Yes	eggNOG, Hieranoid, Homologene, Inparanoid, Isobase, OMA, OrthoDB, OrthoFinder, OrthoInspector, orthoMCL, Panther, Phylome, RoundUp, TreeFam
WBGene00023489	259512	WBGene00023489	F42A10.9	Human	87769	25100	GGACT	14	13.8	high	Yes	Yes	Compara, eggNOG, Hieranoid, Homologene, Inparanoid, OMA, OrthoDB, OrthoFinder, OrthoInspector, orthoMCL, Panther, Phylome, RoundUp, TreeFam
WBGene00019716	175305	WBGene00019716	M01G5.3	Human	144404	32008	TMEM120B	14	13.8	high	Yes	Yes	Compara, eggNOG, Hieranoid, Homologene, Inparanoid, OMA, OrthoDB, OrthoFinder, OrthoInspector, orthoMCL, Panther, Phylome, RoundUp, TreeFam
WBGene00006494	181640	WBGene00006494	zipt-7.2	Human	7922	4927	SLC39A7	14	13.8	high	Yes	Yes	Compara, eggNOG, Hieranoid, Homologene, Inparanoid, OMA, OrthoDB, OrthoFinder, OrthoInspector, orthoMCL, Panther, Phylome, RoundUp, TreeFam
WBGene00004047	246019	WBGene00004047	plx-1	Human	5362	9100	PLXNA2	14	13.82	high	Yes	Yes	eggNOG, Hieranoid, Homologene, Inparanoid, Isobase, OMA, OrthoDB, OrthoFinder, OrthoInspector, orthoMCL, Panther, Phylome, RoundUp, TreeFam
WBGene00016139	175669	WBGene00016139	ntl-9	Human	9125	10445	CNOT9	14	13.8	high	Yes	Yes	Compara, eggNOG, Hieranoid, Homologene, Inparanoid, OMA, OrthoDB, OrthoFinder, OrthoInspector, orthoMCL, Panther, Phylome, RoundUp, TreeFam
WBGene00004364	179427	WBGene00004364	ric-4	Human	6616	11132	SNAP25	14	13.75	high	Yes	Yes	Compara, eggNOG, Hieranoid, Inparanoid, Isobase, OMA, OrthoDB, OrthoFinder, OrthoInspector, orthoMCL, Panther, Phylome, RoundUp, TreeFam
WBGene00013024	179935	WBGene00013024	cept-2	Human	10390	24289	CEPT1	14	13.85	high	Yes	Yes	Compara, eggNOG, Hieranoid, Homologene, Inparanoid, Isobase, OMA, OrthoDB, OrthoFinder, OrthoInspector, Panther, Phylome, RoundUp, TreeFam
WBGene00008706	178535	WBGene00008706	gba-3	Human	2629	4177	GBA	14	13.75	high	Yes	Yes	Compara, eggNOG, Homologene, Inparanoid, Isobase, OMA, OrthoDB, OrthoFinder, OrthoInspector, orthoMCL, Panther, Phylome, RoundUp, TreeFam
WBGene00006479	181150	WBGene00006479	tmbi-4	Human	51643	24257	TMBIM4	14	13.79	high	Yes	Yes	Compara, eggNOG, Hieranoid, Homologene, Inparanoid, Isobase, OMA, OrthoDB, OrthoFinder, OrthoInspector, orthoMCL, Panther, Phylome, RoundUp
WBGene00012663	189716	WBGene00012663	hex-3	Human	284004	26307	HEXD	14	13.74	high	Yes	Yes	Compara, eggNOG, Hieranoid, Homologene, Inparanoid, Isobase, OrthoDB, OrthoFinder, OrthoInspector, orthoMCL, Panther, Phylome, RoundUp, TreeFam
WBGene00002075	172110	WBGene00002075	imb-1	Human	3837	6400	KPNB1	14	13.79	high	Yes	Yes	Compara, eggNOG, Hieranoid, Homologene, Inparanoid, Isobase, OMA, OrthoDB, OrthoFinder, OrthoInspector, orthoMCL, Panther, Phylome, RoundUp
WBGene00000081	175192	WBGene00000081	ads-1	Human	8540	327	AGPS	14	13.8	high	Yes	Yes	Compara, eggNOG, Hieranoid, Homologene, Inparanoid, OMA, OrthoDB, OrthoFinder, OrthoInspector, orthoMCL, Panther, Phylome, RoundUp, TreeFam
WBGene00000485	172593	WBGene00000485	che-3	Human	79659	2962	DYNC2H1	14	13.8	high	Yes	Yes	Compara, eggNOG, Hieranoid, Homologene, Inparanoid, OMA, OrthoDB, OrthoFinder, OrthoInspector, orthoMCL, Panther, Phylome, RoundUp, TreeFam
WBGene00018367	185685	WBGene00018367	F42H10.3	Human	3927	6513	LASP1	14	13.65	high	Yes	Yes	Compara, eggNOG, Hieranoid, Homologene, Inparanoid, Isobase, OMA, OrthoDB, OrthoFinder, OrthoInspector, orthoMCL, Phylome, RoundUp, TreeFam
WBGene00011826	3564939	WBGene00011826	T18D3.9	Human	4358	7224	MPV17	14	13.8	high	Yes	Yes	Compara, eggNOG, Hieranoid, Homologene, Inparanoid, OMA, OrthoDB, OrthoFinder, OrthoInspector, orthoMCL, Panther, Phylome, RoundUp, TreeFam
WBGene00019298	176851	WBGene00019298	K02D7.1	Human	4860	7892	PNP	14	13.79	high	Yes	Yes	Compara, eggNOG, Hieranoid, Homologene, Inparanoid, Isobase, OMA, OrthoDB, OrthoFinder, OrthoInspector, orthoMCL, Panther, Phylome, RoundUp
WBGene00021596	266877	WBGene00021596	spsb-2	Human	80176	30628	SPSB1	13	12.8	moderate	No	Yes	Compara, eggNOG, Hieranoid, Inparanoid, OMA, OrthoDB, OrthoFinder, OrthoInspector, orthoMCL, Panther, Phylome, RoundUp, TreeFam
WBGene00001403	177788	WBGene00001403	fbl-1	Human	2192	3600	FBLN1	13	12.69	high	Yes	Yes	Compara, eggNOG, Hieranoid, Homologene, Inparanoid, Isobase, OMA, OrthoDB, OrthoFinder, OrthoInspector, orthoMCL, Phylome, RoundUp
WBGene00018877	180749	WBGene00018877	aman-1	Human	4125	6826	MAN2B1	13	12.89	high	Yes	Yes	Compara, Hieranoid, Homologene, Inparanoid, Isobase, OMA, OrthoDB, OrthoFinder, OrthoInspector, orthoMCL, Panther, Phylome, RoundUp
WBGene00004203	180324	WBGene00004203	swsn-1	Human	6601	11105	SMARCC2	13	12.74	high	Yes	Yes	Compara, eggNOG, Hieranoid, Inparanoid, Isobase, OrthoDB, OrthoFinder, OrthoInspector, orthoMCL, Panther, Phylome, RoundUp, TreeFam
WBGene00001814	171639	WBGene00001814	haf-4	Human	23457	50	ABCB9	13	12.92	high	Yes	Yes	Hieranoid, Homologene, Inparanoid, Isobase, OMA, OrthoDB, OrthoFinder, OrthoInspector, orthoMCL, Panther, Phylome, RoundUp, TreeFam
WBGene00001819	172288	WBGene00001819	haf-9	Human	23457	50	ABCB9	13	12.89	high	Yes	Yes	Compara, Hieranoid, Homologene, Inparanoid, Isobase, OMA, OrthoDB, OrthoFinder, OrthoInspector, orthoMCL, Panther, Phylome, RoundUp
WBGene00012631	180346	WBGene00012631	Y38H6C.19	Human	284013	30387	VMO1	13	12.8	high	Yes	Yes	Compara, eggNOG, Hieranoid, Inparanoid, OMA, OrthoDB, OrthoFinder, OrthoInspector, orthoMCL, Panther, Phylome, RoundUp, TreeFam
WBGene00019813	187512	WBGene00019813	ger-1	Human	7264	12390	TSTA3	13	12.84	high	Yes	Yes	Compara, eggNOG, Hieranoid, Homologene, Inparanoid, OMA, OrthoDB, OrthoFinder, OrthoInspector, orthoMCL, Panther, Phylome, RoundUp
WBGene00016020	173389	WBGene00016020	sptl-1	Human	10558	11277	SPTLC1	13	12.89	high	Yes	Yes	Compara, Hieranoid, Homologene, Inparanoid, Isobase, OMA, OrthoDB, OrthoFinder, OrthoInspector, orthoMCL, Panther, Phylome, RoundUp
WBGene00009885	181176	WBGene00009885	F49E2.1	Human	4337	7190	MOCS1	13	12.74	moderate	Yes	No	Compara, eggNOG, Hieranoid, Inparanoid, Isobase, OrthoDB, OrthoFinder, OrthoInspector, orthoMCL, Panther, Phylome, RoundUp, TreeFam
WBGene00003150	178250	WBGene00003150	mbk-2	Human	8445	3093	DYRK2	13	12.81	high	Yes	Yes	eggNOG, Hieranoid, Homologene, Inparanoid, Isobase, OrthoDB, OrthoFinder, OrthoInspector, orthoMCL, Panther, Phylome, RoundUp, TreeFam
WBGene00022610	177123	WBGene00022610	ltah-1.2	Human	4048	6710	LTA4H	13	12.86	high	Yes	Yes	eggNOG, Hieranoid, Homologene, Inparanoid, Isobase, OMA, OrthoDB, OrthoFinder, OrthoInspector, orthoMCL, Panther, Phylome, RoundUp
WBGene00003154	174841	WBGene00003154	mcm-2	Human	4171	6944	MCM2	13	12.77	high	Yes	Yes	Compara, eggNOG, Hieranoid, Homologene, Inparanoid, OMA, OrthoDB, OrthoFinder, OrthoInspector, orthoMCL, Panther, Phylome, TreeFam
WBGene00011392	180366	WBGene00011392	sbt-1	Human	6447	10816	SCG5	13	12.74	high	Yes	Yes	Compara, eggNOG, Hieranoid, Inparanoid, Isobase, OrthoDB, OrthoFinder, OrthoInspector, orthoMCL, Panther, Phylome, RoundUp, TreeFam
WBGene00010056	174776	WBGene00010056	smc-6	Human	79677	20466	SMC6	13	12.8	high	Yes	Yes	Compara, eggNOG, Hieranoid, Inparanoid, OMA, OrthoDB, OrthoFinder, OrthoInspector, orthoMCL, Panther, Phylome, RoundUp, TreeFam
WBGene00010780	176398	WBGene00010780	K11H3.3	Human	6576	10979	SLC25A1	13	12.82	high	Yes	Yes	eggNOG, Hieranoid, Inparanoid, Isobase, OMA, OrthoDB, OrthoFinder, OrthoInspector, orthoMCL, Panther, Phylome, RoundUp, TreeFam
WBGene00013111	178465	WBGene00013111	sta-1	Human	6776	11366	STAT5A	13	12.8	moderate	No	Yes	Compara, eggNOG, Hieranoid, Inparanoid, OMA, OrthoDB, OrthoFinder, OrthoInspector, orthoMCL, Panther, Phylome, RoundUp, TreeFam
WBGene00003159	178831	WBGene00003159	mcm-7	Human	4176	6950	MCM7	13	12.84	high	Yes	Yes	Compara, eggNOG, Hieranoid, Homologene, Inparanoid, OMA, OrthoDB, OrthoFinder, OrthoInspector, orthoMCL, Panther, Phylome, RoundUp
WBGene00008887	172622	WBGene00008887	tbcd-1	Human	6904	11581	TBCD	13	12.8	high	Yes	Yes	Compara, eggNOG, Hieranoid, Inparanoid, OMA, OrthoDB, OrthoFinder, OrthoInspector, orthoMCL, Panther, Phylome, RoundUp, TreeFam
WBGene00002189	3565407	WBGene00002189	kin-1	Human	5567	9381	PRKACB	13	12.87	high	Yes	Yes	eggNOG, Hieranoid, Homologene, Inparanoid, OMA, OrthoDB, OrthoFinder, OrthoInspector, orthoMCL, Panther, Phylome, RoundUp, TreeFam
WBGene00002189	3565407	WBGene00002189	kin-1	Human	5566	9380	PRKACA	13	12.82	high	Yes	Yes	eggNOG, Hieranoid, Inparanoid, Isobase, OMA, OrthoDB, OrthoFinder, OrthoInspector, orthoMCL, Panther, Phylome, RoundUp, TreeFam
WBGene00004465	174715	WBGene00004465	rpn-9	Human	5719	9558	PSMD13	13	12.89	high	Yes	Yes	Compara, Hieranoid, Homologene, Inparanoid, Isobase, OMA, OrthoDB, OrthoFinder, OrthoInspector, orthoMCL, Panther, Phylome, RoundUp
WBGene00018991	175403	WBGene00018991	F56F11.4	Human	5705	9552	PSMC5	13	12.71	moderate	Yes	No	Compara, eggNOG, Hieranoid, Homologene, Inparanoid, Isobase, OrthoDB, OrthoFinder, OrthoInspector, orthoMCL, Panther, Phylome, TreeFam
WBGene00003901	175750	WBGene00003901	paa-1	Human	5518	9302	PPP2R1A	13	12.89	high	Yes	Yes	Compara, Hieranoid, Homologene, Inparanoid, Isobase, OMA, OrthoDB, OrthoFinder, OrthoInspector, orthoMCL, Panther, Phylome, RoundUp
WBGene00008425	176468	WBGene00008425	D2045.8	Human	83892	23236	KCTD10	13	12.83	high	Yes	Yes	Compara, eggNOG, Hieranoid, Homologene, Inparanoid, Isobase, OrthoDB, OrthoFinder, OrthoInspector, orthoMCL, Panther, RoundUp, TreeFam
WBGene00022642	178563	WBGene00022642	lipl-5	Human	3988	6617	LIPA	13	12.84	moderate	Yes	No	Compara, eggNOG, Hieranoid, Homologene, Inparanoid, OMA, OrthoDB, OrthoFinder, OrthoInspector, orthoMCL, Panther, Phylome, RoundUp
WBGene00013209	175018	WBGene00013209	bub-3	Human	9184	1151	BUB3	13	12.8	high	Yes	Yes	Compara, eggNOG, Hieranoid, Inparanoid, OMA, OrthoDB, OrthoFinder, OrthoInspector, orthoMCL, Panther, Phylome, RoundUp, TreeFam
WBGene00003224	177657	WBGene00003224	mes-6	Human	8726	3188	EED	13	12.82	high	Yes	Yes	eggNOG, Hieranoid, Inparanoid, Isobase, OMA, OrthoDB, OrthoFinder, OrthoInspector, orthoMCL, Panther, Phylome, RoundUp, TreeFam
WBGene00003082	177393	WBGene00003082	lsm-8	Human	51691	20471	LSM8	13	12.84	high	Yes	Yes	Compara, eggNOG, Hieranoid, Homologene, Inparanoid, OMA, OrthoDB, OrthoFinder, OrthoInspector, orthoMCL, Panther, Phylome, RoundUp
WBGene00002297	174658	WBGene00002297	ect-2	Human	1894	3155	ECT2	13	12.74	high	Yes	Yes	Compara, eggNOG, Hieranoid, Inparanoid, Isobase, OMA, OrthoFinder, OrthoInspector, orthoMCL, Panther, Phylome, RoundUp, TreeFam
WBGene00004831	181332	WBGene00004831	slo-2	Human	343450	18866	KCNT2	13	12.8	moderate	No	Yes	Compara, eggNOG, Hieranoid, Inparanoid, OMA, OrthoDB, OrthoFinder, OrthoInspector, orthoMCL, Panther, Phylome, RoundUp, TreeFam
WBGene00007028	174788	WBGene00007028	trr-1	Human	8295	12347	TRRAP	13	12.79	high	Yes	Yes	eggNOG, Hieranoid, Homologene, Inparanoid, Isobase, OMA, OrthoDB, OrthoFinder, OrthoInspector, orthoMCL, Panther, Phylome, TreeFam
WBGene00018013	3565141	WBGene00018013	phf-10	Human	55274	18250	PHF10	13	12.79	high	Yes	Yes	Compara, eggNOG, Hieranoid, Homologene, Inparanoid, OMA, OrthoFinder, OrthoInspector, orthoMCL, Panther, Phylome, RoundUp, TreeFam
WBGene00009372	175481	WBGene00009372	evl-18	Human	8318	1739	CDC45	13	12.84	high	Yes	Yes	Compara, eggNOG, Hieranoid, Homologene, Inparanoid, OMA, OrthoDB, OrthoFinder, OrthoInspector, orthoMCL, Panther, Phylome, RoundUp
WBGene00011507	174290	WBGene00011507	T05H10.1	Human	55031	20076	USP47	13	12.74	high	Yes	Yes	Compara, eggNOG, Hieranoid, Inparanoid, Isobase, OrthoDB, OrthoFinder, OrthoInspector, orthoMCL, Panther, Phylome, RoundUp, TreeFam
WBGene00004728	175697	WBGene00004728	sax-2	Human	10129	20367	FRY	12	11.87	moderate	No	Yes	eggNOG, Hieranoid, Inparanoid, OMA, OrthoDB, OrthoFinder, OrthoInspector, orthoMCL, Panther, Phylome, RoundUp, TreeFam
WBGene00008565	173163	WBGene00008565	acox-1.2	Human	51	119	ACOX1	12	11.76	moderate	Yes	No	Compara, eggNOG, Hieranoid, Homologene, Inparanoid, OMA, OrthoFinder, OrthoInspector, orthoMCL, Panther, Phylome, TreeFam
WBGene00000882	175231	WBGene00000882	cyn-6	Human	5479	9255	PPIB	12	11.86	high	Yes	Yes	eggNOG, Hieranoid, Homologene, Inparanoid, OrthoDB, OrthoFinder, OrthoInspector, orthoMCL, Panther, Phylome, RoundUp, TreeFam
WBGene00004203	180324	WBGene00004203	swsn-1	Human	6599	11104	SMARCC1	12	11.79	moderate	No	Yes	Compara, eggNOG, Hieranoid, Inparanoid, OrthoDB, OrthoFinder, OrthoInspector, orthoMCL, Panther, Phylome, RoundUp, TreeFam
WBGene00002262	174798	WBGene00002262	ldh-1	Human	3939	6535	LDHA	12	11.91	high	Yes	Yes	eggNOG, Hieranoid, Homologene, Inparanoid, OMA, OrthoDB, OrthoFinder, OrthoInspector, orthoMCL, Panther, Phylome, RoundUp
WBGene00002262	174798	WBGene00002262	ldh-1	Human	3945	6541	LDHB	12	11.86	high	Yes	Yes	eggNOG, Hieranoid, Inparanoid, Isobase, OMA, OrthoDB, OrthoFinder, OrthoInspector, orthoMCL, Panther, Phylome, RoundUp
WBGene00006893	174169	WBGene00006893	spon-1	Human	10418	11252	SPON1	12	11.78	high	Yes	Yes	Compara, eggNOG, Hieranoid, Inparanoid, Isobase, OrthoDB, OrthoFinder, OrthoInspector, orthoMCL, Panther, Phylome, RoundUp
WBGene00000106	173468	WBGene00000106	alg-2	Human	26523	3262	AGO1	12	11.87	moderate	No	Yes	eggNOG, Hieranoid, Inparanoid, OMA, OrthoDB, OrthoFinder, OrthoInspector, orthoMCL, Panther, Phylome, RoundUp, TreeFam
WBGene00000106	173468	WBGene00000106	alg-2	Human	192669	18421	AGO3	12	11.87	moderate	No	Yes	eggNOG, Hieranoid, Inparanoid, OMA, OrthoDB, OrthoFinder, OrthoInspector, orthoMCL, Panther, Phylome, RoundUp, TreeFam
WBGene00018424	178965	WBGene00018424	pgph-2	Human	57026	30259	PDXP	12	11.8	moderate	No	Yes	Compara, eggNOG, Hieranoid, Inparanoid, OMA, OrthoDB, OrthoFinder, orthoMCL, Panther, Phylome, RoundUp, TreeFam
WBGene00020004	187811	WBGene00020004	R11E3.2	Human	9962	10973	SLC23A2	12	11.86	high	Yes	Yes	eggNOG, Hieranoid, Inparanoid, Isobase, OMA, OrthoDB, OrthoFinder, OrthoInspector, orthoMCL, Panther, Phylome, RoundUp
WBGene00003155	180010	WBGene00003155	mcm-3	Human	4172	6945	MCM3	12	11.84	high	Yes	Yes	Compara, eggNOG, Hieranoid, Inparanoid, OMA, OrthoDB, OrthoFinder, OrthoInspector, orthoMCL, Panther, Phylome, RoundUp
WBGene00001811	178522	WBGene00001811	haf-1	Human	23456	41	ABCB10	12	11.83	moderate	Yes	No	eggNOG, Hieranoid, Homologene, Inparanoid, Isobase, OMA, OrthoDB, OrthoFinder, OrthoInspector, orthoMCL, Panther, Phylome
WBGene00020146	181726	WBGene00020146	got-1.2	Human	2805	4432	GOT1	12	11.94	high	Yes	Yes	Compara, Hieranoid, Homologene, Inparanoid, OMA, OrthoDB, OrthoFinder, OrthoInspector, orthoMCL, Panther, Phylome, RoundUp
WBGene00012555	189617	WBGene00012555	npp-25	Human	55161	25541	TMEM33	12	11.87	high	Yes	Yes	Compara, eggNOG, Hieranoid, Homologene, Inparanoid, OMA, OrthoDB, OrthoFinder, OrthoInspector, Panther, Phylome, TreeFam
WBGene00000199	171857	WBGene00000199	arx-1	Human	57180	17256	ACTR3B	12	11.87	moderate	No	Yes	eggNOG, Hieranoid, Inparanoid, OMA, OrthoDB, OrthoFinder, OrthoInspector, orthoMCL, Panther, Phylome, RoundUp, TreeFam
WBGene00012148	174792	WBGene00012148	inos-1	Human	51477	29821	ISYNA1	12	11.81	high	Yes	Yes	Compara, eggNOG, Hieranoid, Homologene, Inparanoid, OMA, OrthoDB, OrthoFinder, OrthoInspector, orthoMCL, Panther, Phylome
WBGene00004459	175877	WBGene00004459	rpn-2	Human	5707	9554	PSMD1	12	11.89	high	Yes	Yes	Compara, Hieranoid, Inparanoid, Isobase, OMA, OrthoDB, OrthoFinder, OrthoInspector, orthoMCL, Panther, Phylome, RoundUp
WBGene00004047	246019	WBGene00004047	plx-1	Human	91584	9102	PLXNA4	12	11.87	moderate	No	Yes	eggNOG, Hieranoid, Inparanoid, OMA, OrthoDB, OrthoFinder, OrthoInspector, orthoMCL, Panther, Phylome, RoundUp, TreeFam
WBGene00004047	246019	WBGene00004047	plx-1	Human	55558	9101	PLXNA3	12	11.87	moderate	No	Yes	eggNOG, Hieranoid, Inparanoid, OMA, OrthoDB, OrthoFinder, OrthoInspector, orthoMCL, Panther, Phylome, RoundUp, TreeFam
WBGene00000872	175983	WBGene00000872	cyk-1	Human	1730	2877	DIAPH2	12	11.81	high	Yes	Yes	eggNOG, Hieranoid, Inparanoid, Isobase, OrthoDB, OrthoFinder, OrthoInspector, orthoMCL, Panther, Phylome, RoundUp, TreeFam
WBGene00017747	184903	WBGene00017747	F23F1.6	Human	6545	11062	SLC7A4	12	11.72	high	Yes	Yes	Compara, eggNOG, Inparanoid, Isobase, OMA, OrthoDB, OrthoFinder, OrthoInspector, orthoMCL, Panther, Phylome, TreeFam
WBGene00003143	179794	WBGene00003143	max-1	Human	57475	17733	PLEKHH1	12	11.86	high	Yes	Yes	eggNOG, Hieranoid, Homologene, Inparanoid, OrthoDB, OrthoFinder, OrthoInspector, orthoMCL, Panther, Phylome, RoundUp, TreeFam
WBGene00004364	179427	WBGene00004364	ric-4	Human	8773	11131	SNAP23	12	11.9	moderate	No	Yes	Compara, eggNOG, Hieranoid, Inparanoid, OMA, OrthoDB, OrthoFinder, OrthoInspector, Panther, Phylome, RoundUp, TreeFam
WBGene00017816	172330	WBGene00017816	hrpk-1	Human	3190	5044	HNRNPK	12	11.82	high	Yes	Yes	eggNOG, Hieranoid, Inparanoid, Isobase, OMA, OrthoDB, OrthoFinder, orthoMCL, Panther, Phylome, RoundUp, TreeFam
WBGene00006994	174350	WBGene00006994	zyg-9	Human	9793	28959	CKAP5	12	11.81	high	Yes	Yes	eggNOG, Hieranoid, Inparanoid, Isobase, OrthoDB, OrthoFinder, OrthoInspector, orthoMCL, Panther, Phylome, RoundUp, TreeFam
WBGene00014261	174536	WBGene00014261	shk-1	Human	3738	6221	KCNA3	12	11.91	high	Yes	Yes	eggNOG, Hieranoid, Homologene, Inparanoid, OMA, OrthoDB, OrthoFinder, OrthoInspector, orthoMCL, Panther, Phylome, RoundUp
WBGene00014261	174536	WBGene00014261	shk-1	Human	3736	6218	KCNA1	12	11.86	high	Yes	Yes	eggNOG, Hieranoid, Inparanoid, Isobase, OMA, OrthoDB, OrthoFinder, OrthoInspector, orthoMCL, Panther, Phylome, RoundUp
WBGene00006405	178491	WBGene00006405	itsn-1	Human	6453	6183	ITSN1	12	11.94	high	Yes	Yes	Compara, Hieranoid, Homologene, Inparanoid, OMA, OrthoDB, OrthoFinder, OrthoInspector, orthoMCL, Panther, Phylome, RoundUp
WBGene00019217	173769	WBGene00019217	athp-2	Human	11177	960	BAZ1A	12	11.87	high	Yes	Yes	eggNOG, Hieranoid, Inparanoid, OMA, OrthoDB, OrthoFinder, OrthoInspector, orthoMCL, Panther, Phylome, RoundUp, TreeFam
WBGene00000788	171829	WBGene00000788	cpz-1	Human	1522	2547	CTSZ	12	11.85	high	Yes	Yes	eggNOG, Hieranoid, Homologene, Inparanoid, Isobase, OMA, OrthoFinder, OrthoInspector, orthoMCL, Panther, Phylome, RoundUp
WBGene00001502	181348	WBGene00001502	ftt-2	Human	7534	12855	YWHAZ	12	11.96	high	Yes	Yes	Hieranoid, Homologene, Inparanoid, Isobase, OMA, OrthoDB, OrthoFinder, OrthoInspector, orthoMCL, Panther, Phylome, RoundUp
WBGene00004043	171838	WBGene00004043	plk-2	Human	5347	9077	PLK1	12	11.91	moderate	Yes	No	eggNOG, Hieranoid, Homologene, Inparanoid, OMA, OrthoDB, OrthoFinder, OrthoInspector, orthoMCL, Panther, Phylome, RoundUp
WBGene00019636	175196	WBGene00019636	gsto-3	Human	9446	13312	GSTO1	12	11.76	moderate	Yes	No	eggNOG, Hieranoid, Homologene, Isobase, OrthoDB, OrthoFinder, OrthoInspector, orthoMCL, Panther, Phylome, RoundUp, TreeFam
WBGene00013920	181211	WBGene00013920	pssy-1	Human	9791	9587	PTDSS1	12	11.96	high	Yes	Yes	Hieranoid, Homologene, Inparanoid, Isobase, OMA, OrthoDB, OrthoFinder, OrthoInspector, orthoMCL, Panther, Phylome, RoundUp
WBGene00022642	178563	WBGene00022642	lipl-5	Human	8513	6622	LIPF	12	11.84	moderate	No	Yes	Compara, eggNOG, Hieranoid, Inparanoid, OMA, OrthoDB, OrthoFinder, OrthoInspector, orthoMCL, Panther, Phylome, RoundUp
WBGene00022642	178563	WBGene00022642	lipl-5	Human	643414	23444	LIPK	12	11.84	moderate	No	Yes	Compara, eggNOG, Hieranoid, Inparanoid, OMA, OrthoDB, OrthoFinder, OrthoInspector, orthoMCL, Panther, Phylome, RoundUp
WBGene00022642	178563	WBGene00022642	lipl-5	Human	340654	23455	LIPM	12	11.84	moderate	No	Yes	Compara, eggNOG, Hieranoid, Inparanoid, OMA, OrthoDB, OrthoFinder, OrthoInspector, orthoMCL, Panther, Phylome, RoundUp
WBGene00004357	178458	WBGene00004357	rho-1	Human	389	669	RHOC	12	11.89	high	Yes	Yes	eggNOG, Hieranoid, Homologene, Inparanoid, Isobase, OMA, OrthoDB, OrthoFinder, OrthoInspector, Panther, Phylome, TreeFam
WBGene00004357	178458	WBGene00004357	rho-1	Human	387	667	RHOA	12	11.87	high	Yes	Yes	eggNOG, Hieranoid, Inparanoid, OMA, OrthoDB, OrthoFinder, OrthoInspector, orthoMCL, Panther, Phylome, RoundUp, TreeFam
WBGene00006437	179013	WBGene00006437	mrck-1	Human	8476	1737	CDC42BPA	12	11.94	high	Yes	Yes	Compara, Hieranoid, Homologene, Inparanoid, OMA, OrthoDB, OrthoFinder, OrthoInspector, orthoMCL, Panther, Phylome, RoundUp
WBGene00020195	180561	WBGene00020195	T03G6.3	Human	133121	23409	ENPP6	12	11.86	high	Yes	Yes	eggNOG, Homologene, Inparanoid, Isobase, OMA, OrthoDB, OrthoFinder, OrthoInspector, orthoMCL, Panther, Phylome, RoundUp
WBGene00013789	178473	WBGene00013789	Y116A8C.9	Human	84548	17125	TMEM185A	12	11.87	high	Yes	Yes	eggNOG, Hieranoid, Inparanoid, OMA, OrthoDB, OrthoFinder, OrthoInspector, orthoMCL, Panther, Phylome, RoundUp, TreeFam
WBGene00022599	175727	WBGene00022599	daf-41	Human	10728	16049	PTGES3	12	11.89	high	Yes	Yes	Compara, Hieranoid, Inparanoid, Isobase, OMA, OrthoDB, OrthoFinder, OrthoInspector, orthoMCL, Panther, Phylome, RoundUp
WBGene00000915	179971	WBGene00000915	hsp-90	Human	3326	5258	HSP90AB1	12	11.94	high	Yes	Yes	Compara, Hieranoid, Homologene, Inparanoid, OMA, OrthoDB, OrthoFinder, OrthoInspector, orthoMCL, Panther, Phylome, RoundUp
WBGene00000915	179971	WBGene00000915	hsp-90	Human	3320	5253	HSP90AA1	12	11.89	high	Yes	Yes	Compara, Hieranoid, Inparanoid, Isobase, OMA, OrthoDB, OrthoFinder, OrthoInspector, orthoMCL, Panther, Phylome, RoundUp
WBGene00001030	173341	WBGene00001030	dnj-12	Human	55466	14885	DNAJA4	12	11.96	high	Yes	Yes	Hieranoid, Homologene, Inparanoid, Isobase, OMA, OrthoDB, OrthoFinder, OrthoInspector, orthoMCL, Panther, Phylome, RoundUp
WBGene00000994	24104403	WBGene00000994	dic-1	Human	203522	27334	INTS6L	12	11.87	high	Yes	Yes	eggNOG, Hieranoid, Inparanoid, OMA, OrthoDB, OrthoFinder, OrthoInspector, orthoMCL, Panther, Phylome, RoundUp, TreeFam
WBGene00000994	24104403	WBGene00000994	dic-1	Human	26512	14879	INTS6	12	11.87	high	Yes	Yes	eggNOG, Hieranoid, Inparanoid, OMA, OrthoDB, OrthoFinder, OrthoInspector, orthoMCL, Panther, Phylome, RoundUp, TreeFam
WBGene00019259	177437	WBGene00019259	H34C03.2	Human	7375	12627	USP4	12	11.96	high	Yes	Yes	eggNOG, Hieranoid, Homologene, Inparanoid, OMA, OrthoDB, OrthoFinder, OrthoInspector, orthoMCL, Panther, RoundUp, TreeFam
WBGene00002245	177373	WBGene00002245	lag-1	Human	3516	5724	RBPJ	12	11.86	high	Yes	Yes	eggNOG, Hieranoid, Homologene, Inparanoid, OrthoDB, OrthoFinder, OrthoInspector, orthoMCL, Panther, Phylome, RoundUp, TreeFam
WBGene00020311	173471	WBGene00020311	T07D3.9	Human	23597	17152	ACOT9	11	10.91	moderate	Yes	No	Compara, Hieranoid, Homologene, Inparanoid, OMA, OrthoDB, OrthoFinder, OrthoInspector, orthoMCL, Panther, Phylome
WBGene00000106	173468	WBGene00000106	alg-2	Human	192670	18424	AGO4	11	10.84	moderate	No	Yes	eggNOG, Hieranoid, Inparanoid, OMA, OrthoDB, OrthoFinder, OrthoInspector, orthoMCL, Panther, Phylome, TreeFam
WBGene00001686	174578	WBGene00001686	gpd-4	Human	2597	4141	GAPDH	11	10.8	high	Yes	Yes	Compara, eggNOG, Hieranoid, Homologene, Inparanoid, OMA, OrthoFinder, OrthoInspector, orthoMCL, Panther, Phylome
WBGene00003150	178250	WBGene00003150	mbk-2	Human	8444	3094	DYRK3	11	10.86	moderate	No	Yes	eggNOG, Hieranoid, Inparanoid, OrthoDB, OrthoFinder, OrthoInspector, orthoMCL, Panther, Phylome, RoundUp, TreeFam
WBGene00001683	174603	WBGene00001683	gpd-1	Human	2597	4141	GAPDH	11	10.93	high	Yes	Yes	Compara, Hieranoid, Homologene, Inparanoid, OMA, OrthoFinder, OrthoInspector, orthoMCL, Panther, Phylome, RoundUp
WBGene00020004	187811	WBGene00020004	R11E3.2	Human	9963	10974	SLC23A1	11	10.91	moderate	No	Yes	eggNOG, Hieranoid, Inparanoid, OMA, OrthoDB, OrthoFinder, OrthoInspector, orthoMCL, Panther, Phylome, RoundUp
WBGene00000232	172270	WBGene00000232	avr-14	Human	8001	4328	GLRA3	11	10.81	high	Yes	Yes	eggNOG, Hieranoid, Isobase, OMA, OrthoDB, OrthoFinder, OrthoInspector, orthoMCL, Panther, Phylome, RoundUp
WBGene00001915	179340	WBGene00001915	his-41	Human	8348	4758	HIST1H2BO	11	10.93	high	Yes	Yes	Compara, eggNOG, Hieranoid, Inparanoid, OMA, OrthoDB, OrthoFinder, OrthoInspector, orthoMCL, Panther, RoundUp
WBGene00001915	179340	WBGene00001915	his-41	Human	8340	4748	HIST1H2BL	11	10.91	high	Yes	Yes	eggNOG, Hieranoid, Inparanoid, OMA, OrthoDB, OrthoFinder, OrthoInspector, orthoMCL, Panther, Phylome, RoundUp
WBGene00001915	179340	WBGene00001915	his-41	Human	255626	18730	HIST1H2BA	11	10.86	high	Yes	Yes	Compara, eggNOG, Hieranoid, Inparanoid, OMA, OrthoDB, OrthoFinder, OrthoInspector, orthoMCL, Panther, TreeFam
WBGene00017449	259710	WBGene00017449	otpl-3	Human	92736	19657	OTOP2	11	10.9	high	Yes	Yes	Compara, eggNOG, Hieranoid, Inparanoid, OMA, OrthoDB, OrthoInspector, Panther, Phylome, RoundUp, TreeFam
WBGene00004047	246019	WBGene00004047	plx-1	Human	5361	9099	PLXNA1	11	10.84	moderate	No	Yes	eggNOG, Hieranoid, Inparanoid, OMA, OrthoDB, OrthoFinder, OrthoInspector, orthoMCL, Panther, Phylome, TreeFam
WBGene00016030	175225	WBGene00016030	C24A1.3	Human	100526835	42952	FPGT-TNNI3K	11	10.8	high	Yes	Yes	Compara, eggNOG, Hieranoid, Inparanoid, OMA, OrthoDB, OrthoFinder, OrthoInspector, Phylome, RoundUp, TreeFam
WBGene00013354	190399	WBGene00013354	snx-6	Human	58533	14970	SNX6	11	11.01	high	Yes	Yes	Hieranoid, Homologene, Inparanoid, OMA, OrthoDB, OrthoFinder, OrthoInspector, orthoMCL, Panther, Phylome, RoundUp
WBGene00013354	190399	WBGene00013354	snx-6	Human	254122	26423	SNX32	11	10.94	high	Yes	Yes	Compara, Hieranoid, Inparanoid, OMA, OrthoDB, OrthoFinder, OrthoInspector, orthoMCL, Panther, Phylome, RoundUp
WBGene00017088	171997	WBGene00017088	akir-1	Human	55122	21407	AKIRIN2	11	10.94	high	Yes	Yes	Compara, Hieranoid, Inparanoid, OMA, OrthoDB, OrthoFinder, OrthoInspector, orthoMCL, Panther, Phylome, RoundUp
WBGene00000872	175983	WBGene00000872	cyk-1	Human	81624	15480	DIAPH3	11	10.86	moderate	No	Yes	eggNOG, Hieranoid, Inparanoid, OrthoDB, OrthoFinder, OrthoInspector, orthoMCL, Panther, Phylome, RoundUp, TreeFam
WBGene00000872	175983	WBGene00000872	cyk-1	Human	1729	2876	DIAPH1	11	10.86	moderate	No	Yes	eggNOG, Hieranoid, Inparanoid, OrthoDB, OrthoFinder, OrthoInspector, orthoMCL, Panther, Phylome, RoundUp, TreeFam
WBGene00014152	191463	WBGene00014152	ZK930.2	Human	55906	24931	ZC4H2	11	10.77	high	Yes	Yes	Compara, eggNOG, Inparanoid, OMA, OrthoDB, OrthoFinder, OrthoInspector, orthoMCL, Panther, Phylome, TreeFam
WBGene00003143	179794	WBGene00003143	max-1	Human	130271	30506	PLEKHH2	11	10.86	moderate	No	Yes	eggNOG, Hieranoid, Inparanoid, OrthoDB, OrthoFinder, OrthoInspector, orthoMCL, Panther, Phylome, RoundUp, TreeFam
WBGene00013024	179935	WBGene00013024	cept-2	Human	56994	17852	CHPT1	11	10.87	moderate	No	Yes	Compara, eggNOG, Hieranoid, Inparanoid, OMA, OrthoDB, OrthoFinder, OrthoInspector, Panther, Phylome, TreeFam
WBGene00016848	177557	WBGene00016848	klo-1	Human	197021	15583	LCTL	11	10.79	high	Yes	Yes	Compara, eggNOG, Inparanoid, OrthoDB, OrthoFinder, OrthoInspector, orthoMCL, Panther, Phylome, RoundUp, TreeFam
WBGene00022774	177325	WBGene00022774	swsn-6	Human	86	24124	ACTL6A	11	11.01	high	Yes	Yes	Hieranoid, Homologene, Inparanoid, OMA, OrthoDB, OrthoFinder, OrthoInspector, orthoMCL, Panther, Phylome, RoundUp
WBGene00022774	177325	WBGene00022774	swsn-6	Human	51412	160	ACTL6B	11	10.96	high	Yes	Yes	Hieranoid, Inparanoid, Isobase, OMA, OrthoDB, OrthoFinder, OrthoInspector, orthoMCL, Panther, Phylome, RoundUp
WBGene00014261	174536	WBGene00014261	shk-1	Human	3737	6220	KCNA2	11	10.91	moderate	No	Yes	eggNOG, Hieranoid, Inparanoid, OMA, OrthoDB, OrthoFinder, OrthoInspector, orthoMCL, Panther, Phylome, RoundUp
WBGene00006405	178491	WBGene00006405	itsn-1	Human	50618	6184	ITSN2	11	10.94	moderate	No	Yes	Compara, Hieranoid, Inparanoid, OMA, OrthoDB, OrthoFinder, OrthoInspector, orthoMCL, Panther, Phylome, RoundUp
WBGene00000366	176380	WBGene00000366	cbp-1	Human	2033	3373	EP300	11	10.8	high	Yes	Yes	eggNOG, Hieranoid, Inparanoid, Isobase, OrthoFinder, OrthoInspector, orthoMCL, Panther, Phylome, RoundUp, TreeFam
WBGene00000366	176380	WBGene00000366	cbp-1	Human	1387	2348	CREBBP	11	10.78	high	Yes	Yes	Compara, eggNOG, Hieranoid, Inparanoid, OrthoFinder, OrthoInspector, orthoMCL, Panther, Phylome, RoundUp, TreeFam
WBGene00022642	178563	WBGene00022642	lipl-5	Human	643418	23452	LIPN	11	10.87	moderate	No	Yes	Compara, eggNOG, Hieranoid, Inparanoid, OMA, OrthoDB, OrthoFinder, OrthoInspector, Panther, Phylome, TreeFam
WBGene00010922	176523	WBGene00010922	M142.5	Human	124801	26407	LSM12	11	10.78	high	Yes	Yes	Compara, eggNOG, Hieranoid, Inparanoid, OrthoFinder, OrthoInspector, orthoMCL, Panther, Phylome, RoundUp, TreeFam
WBGene00006437	179013	WBGene00006437	mrck-1	Human	9578	1738	CDC42BPB	11	10.94	moderate	No	Yes	Compara, Hieranoid, Inparanoid, OMA, OrthoDB, OrthoFinder, OrthoInspector, orthoMCL, Panther, Phylome, RoundUp
WBGene00013789	178473	WBGene00013789	Y116A8C.9	Human	79134	18896	TMEM185B	11	10.86	moderate	No	Yes	Compara, eggNOG, Hieranoid, Homologene, Inparanoid, OMA, OrthoFinder, OrthoInspector, Panther, Phylome, TreeFam
WBGene00001030	173341	WBGene00001030	dnj-12	Human	3301	5229	DNAJA1	11	10.94	moderate	No	Yes	Compara, Hieranoid, Inparanoid, OMA, OrthoDB, OrthoFinder, OrthoInspector, orthoMCL, Panther, Phylome, RoundUp
WBGene00002078	179160	WBGene00002078	xpo-1	Human	7514	12825	XPO1	11	11.04	high	Yes	Yes	Compara, Hieranoid, Homologene, Inparanoid, OMA, OrthoDB, OrthoFinder, OrthoInspector, Panther, Phylome, RoundUp
WBGene00016197	175831	WBGene00016197	pxl-1	Human	7041	11767	TGFB1I1	11	10.79	high	Yes	Yes	Compara, eggNOG, Inparanoid, OrthoDB, OrthoFinder, OrthoInspector, orthoMCL, Panther, Phylome, RoundUp, TreeFam
WBGene00016197	175831	WBGene00016197	pxl-1	Human	9404	14061	LPXN	11	10.77	high	Yes	Yes	Compara, eggNOG, Inparanoid, OMA, OrthoDB, OrthoFinder, OrthoInspector, orthoMCL, Panther, Phylome, TreeFam
WBGene00018146	177147	WBGene00018146	F37C4.6	Human	84795	23517	PYROXD2	11	11.01	high	Yes	Yes	Hieranoid, Homologene, Inparanoid, OMA, OrthoDB, OrthoFinder, OrthoInspector, orthoMCL, Panther, Phylome, RoundUp
WBGene00000379	174330	WBGene00000379	cct-4	Human	10575	1617	CCT4	11	10.91	high	Yes	Yes	Compara, Hieranoid, Homologene, Inparanoid, OMA, OrthoDB, OrthoFinder, OrthoInspector, orthoMCL, Panther, Phylome
WBGene00001430	171974	WBGene00001430	fkb-5	Human	11328	3725	FKBP9	10	9.78	high	Yes	Yes	Compara, eggNOG, Homologene, Isobase, OrthoDB, OrthoInspector, orthoMCL, Panther, RoundUp, TreeFam
WBGene00001156	173300	WBGene00001156	ech-7	Human	1892	3151	ECHS1	10	9.72	moderate	Yes	No	Compara, eggNOG, OMA, OrthoDB, OrthoFinder, OrthoInspector, orthoMCL, Panther, Phylome, TreeFam
WBGene00002262	174798	WBGene00002262	ldh-1	Human	160287	28335	LDHAL6A	10	9.9	moderate	No	Yes	eggNOG, Hieranoid, Inparanoid, OrthoDB, OrthoFinder, OrthoInspector, orthoMCL, Panther, Phylome, RoundUp
WBGene00002262	174798	WBGene00002262	ldh-1	Human	3948	6544	LDHC	10	9.88	moderate	No	Yes	eggNOG, Hieranoid, Inparanoid, OMA, OrthoDB, OrthoFinder, OrthoInspector, orthoMCL, Panther, Phylome
WBGene00012280	179602	WBGene00012280	W05E10.1	Human	256471	28486	MFSD8	10	10	moderate	Yes	No	eggNOG, Hieranoid, Homologene, Inparanoid, OrthoDB, OrthoFinder, OrthoInspector, Panther, Phylome, RoundUp
WBGene00018206	185500	WBGene00018206	ugt-61	Human	7367	12547	UGT2B17	10	9.75	high	Yes	Yes	Compara, eggNOG, Hieranoid, Inparanoid, Isobase, OMA, OrthoInspector, orthoMCL, Panther, Phylome
WBGene00013455	178379	WBGene00013455	ssu-2	Human	51066	24809	SSUH2	10	9.86	high	Yes	Yes	eggNOG, Inparanoid, OrthoDB, OrthoFinder, OrthoInspector, orthoMCL, Panther, Phylome, RoundUp, TreeFam
WBGene00000177	3565336	WBGene00000177	aqp-9	Human	653437	6096	AQP12B	10	9.86	high	Yes	Yes	Compara, Hieranoid, Inparanoid, OrthoDB, OrthoFinder, OrthoInspector, orthoMCL, Panther, Phylome, TreeFam
WBGene00000177	3565336	WBGene00000177	aqp-9	Human	375318	19941	AQP12A	10	9.86	high	Yes	Yes	Compara, Hieranoid, Inparanoid, OrthoDB, OrthoFinder, OrthoInspector, orthoMCL, Panther, Phylome, TreeFam
WBGene00002260	188761	WBGene00002260	lbp-8	Human	2167	3559	FABP4	10	10.03	moderate	Yes	No	eggNOG, Hieranoid, Homologene, Inparanoid, OMA, OrthoDB, OrthoFinder, OrthoInspector, Panther, TreeFam
WBGene00002260	188761	WBGene00002260	lbp-8	Human	5375	9117	PMP2	10	9.96	high	Yes	Yes	Compara, eggNOG, Hieranoid, Inparanoid, OMA, OrthoDB, OrthoFinder, OrthoInspector, Panther, TreeFam
WBGene00002260	188761	WBGene00002260	lbp-8	Human	646480	3563	FABP9	10	9.96	high	Yes	Yes	Compara, eggNOG, Hieranoid, Inparanoid, OMA, OrthoDB, OrthoFinder, OrthoInspector, Panther, TreeFam
WBGene00002260	188761	WBGene00002260	lbp-8	Human	646486	34524	FABP12	10	9.96	high	Yes	Yes	Compara, eggNOG, Hieranoid, Inparanoid, OMA, OrthoDB, OrthoFinder, OrthoInspector, Panther, TreeFam
WBGene00002000	173086	WBGene00002000	hrp-2	Human	10492	16918	SYNCRIP	10	10.01	high	Yes	Yes	Hieranoid, Inparanoid, OMA, OrthoDB, OrthoFinder, OrthoInspector, orthoMCL, Panther, Phylome, RoundUp
WBGene00002000	173086	WBGene00002000	hrp-2	Human	10236	5047	HNRNPR	10	10.01	high	Yes	Yes	Hieranoid, Inparanoid, OMA, OrthoDB, OrthoFinder, OrthoInspector, orthoMCL, Panther, Phylome, RoundUp
WBGene00000232	172270	WBGene00000232	avr-14	Human	441509	31715	GLRA4	10	9.86	moderate	No	Yes	eggNOG, Hieranoid, OMA, OrthoDB, OrthoFinder, OrthoInspector, orthoMCL, Panther, Phylome, RoundUp
WBGene00000232	172270	WBGene00000232	avr-14	Human	2741	4326	GLRA1	10	9.77	moderate	No	Yes	eggNOG, Hieranoid, Homologene, Isobase, OMA, OrthoFinder, OrthoInspector, orthoMCL, Panther, Phylome
WBGene00020770	3565805	WBGene00020770	eat-17	Human	7813	3501	EVI5	10	9.85	high	Yes	Yes	eggNOG, Hieranoid, Homologene, OMA, OrthoFinder, OrthoInspector, orthoMCL, Panther, Phylome, RoundUp
WBGene00001915	179340	WBGene00001915	his-41	Human	8970	4761	HIST1H2BJ	10	10.1	moderate	No	Yes	Hieranoid, Homologene, Inparanoid, OMA, OrthoDB, OrthoFinder, OrthoInspector, orthoMCL, Panther, RoundUp
WBGene00001915	179340	WBGene00001915	his-41	Human	85236	13954	HIST1H2BK	10	10	moderate	No	Yes	eggNOG, Hieranoid, Inparanoid, OMA, OrthoDB, OrthoFinder, OrthoInspector, orthoMCL, Panther, RoundUp
WBGene00001915	179340	WBGene00001915	his-41	Human	8349	4760	HIST2H2BE	10	10	moderate	No	Yes	eggNOG, Hieranoid, Inparanoid, OMA, OrthoDB, OrthoFinder, OrthoInspector, orthoMCL, Panther, RoundUp
WBGene00001915	179340	WBGene00001915	his-41	Human	8345	4755	HIST1H2BH	10	10	moderate	No	Yes	eggNOG, Hieranoid, Inparanoid, OMA, OrthoDB, OrthoFinder, OrthoInspector, orthoMCL, Panther, RoundUp
WBGene00001915	179340	WBGene00001915	his-41	Human	3017	4747	HIST1H2BD	10	10	moderate	No	Yes	eggNOG, Hieranoid, Inparanoid, OMA, OrthoDB, OrthoFinder, OrthoInspector, orthoMCL, Panther, RoundUp
WBGene00001915	179340	WBGene00001915	his-41	Human	128312	20514	HIST3H2BB	10	9.88	moderate	No	Yes	eggNOG, Hieranoid, Inparanoid, OMA, OrthoDB, OrthoFinder, OrthoInspector, orthoMCL, Panther, Phylome
WBGene00006863	180644	WBGene00006863	gyg-1	Human	2992	4699	GYG1	10	9.9	moderate	Yes	No	eggNOG, Hieranoid, Inparanoid, OrthoDB, OrthoFinder, OrthoInspector, orthoMCL, Panther, Phylome, RoundUp
WBGene00006863	180644	WBGene00006863	gyg-1	Human	8908	4700	GYG2	10	9.87	moderate	Yes	No	eggNOG, Hieranoid, Homologene, Inparanoid, OrthoDB, OrthoFinder, OrthoInspector, orthoMCL, Panther, Phylome
WBGene00017449	259710	WBGene00017449	otpl-3	Human	133060	19656	OTOP1	10	9.89	moderate	No	Yes	Compara, eggNOG, Hieranoid, Inparanoid, OrthoDB, OrthoInspector, Panther, Phylome, RoundUp, TreeFam
WBGene00017449	259710	WBGene00017449	otpl-3	Human	347741	19658	OTOP3	10	9.87	moderate	No	Yes	Compara, eggNOG, Hieranoid, Inparanoid, OMA, OrthoDB, OrthoInspector, Panther, Phylome, TreeFam
WBGene00021597	266876	WBGene00021597	spsb-1	Human	92369	30630	SPSB4	10	9.74	moderate	Yes	No	Compara, eggNOG, Homologene, OrthoDB, OrthoInspector, orthoMCL, Panther, Phylome, RoundUp, TreeFam
WBGene00000424	177111	WBGene00000424	ced-10	Human	5879	9801	RAC1	10	10.01	moderate	Yes	No	eggNOG, Hieranoid, Inparanoid, OMA, OrthoDB, OrthoFinder, OrthoInspector, Panther, Phylome, RoundUp
WBGene00000424	177111	WBGene00000424	ced-10	Human	5880	9802	RAC2	10	9.91	high	Yes	Yes	Compara, eggNOG, Hieranoid, Inparanoid, OMA, OrthoDB, OrthoFinder, OrthoInspector, Panther, Phylome
WBGene00018334	185653	WBGene00018334	cyp-33E2	Human	1573	2634	CYP2J2	10	9.89	high	Yes	Yes	Compara, eggNOG, Hieranoid, Homologene, Inparanoid, OMA, OrthoFinder, OrthoInspector, orthoMCL, Panther
WBGene00019716	175305	WBGene00019716	M01G5.3	Human	83862	21697	TMEM120A	10	9.94	moderate	No	Yes	Compara, eggNOG, Hieranoid, Inparanoid, OMA, OrthoDB, OrthoInspector, Panther, Phylome, RoundUp
WBGene00008547	174780	WBGene00008547	F07A11.4	Human	10869	12617	USP19	10	9.86	high	Yes	Yes	eggNOG, Hieranoid, Homologene, Inparanoid, OrthoDB, orthoMCL, Panther, Phylome, RoundUp, TreeFam
WBGene00002189	3565407	WBGene00002189	kin-1	Human	5568	9382	PRKACG	10	9.78	moderate	No	Yes	eggNOG, Inparanoid, Isobase, OrthoDB, OrthoFinder, OrthoInspector, orthoMCL, Panther, Phylome, TreeFam
WBGene00000413	171896	WBGene00000413	cdt-1	Human	81620	24576	CDT1	10	9.87	high	Yes	Yes	Compara, eggNOG, Hieranoid, Inparanoid, OrthoFinder, OrthoInspector, orthoMCL, Panther, RoundUp, TreeFam
WBGene00014261	174536	WBGene00014261	shk-1	Human	3742	6225	KCNA6	10	9.88	moderate	No	Yes	eggNOG, Hieranoid, Inparanoid, OMA, OrthoDB, OrthoFinder, OrthoInspector, orthoMCL, Panther, Phylome
WBGene00014261	174536	WBGene00014261	shk-1	Human	3741	6224	KCNA5	10	9.88	moderate	No	Yes	eggNOG, Hieranoid, Inparanoid, OMA, OrthoDB, OrthoFinder, OrthoInspector, orthoMCL, Panther, Phylome
WBGene00001502	181348	WBGene00001502	ftt-2	Human	7529	12849	YWHAB	10	10.01	moderate	No	Yes	Hieranoid, Inparanoid, OMA, OrthoDB, OrthoFinder, OrthoInspector, orthoMCL, Panther, Phylome, RoundUp
WBGene00006310	183778	WBGene00006310	sul-3	Human	411	714	ARSB	10	9.85	high	Yes	Yes	eggNOG, Inparanoid, Isobase, OrthoDB, OrthoFinder, OrthoInspector, orthoMCL, Panther, Phylome, RoundUp
WBGene00003901	175750	WBGene00003901	paa-1	Human	5519	9303	PPP2R1B	10	10.01	moderate	No	Yes	Hieranoid, Inparanoid, OMA, OrthoDB, OrthoFinder, OrthoInspector, orthoMCL, Panther, Phylome, RoundUp
WBGene00008425	176468	WBGene00008425	D2045.8	Human	253980	22234	KCTD13	10	9.98	moderate	No	Yes	Compara, eggNOG, Hieranoid, Inparanoid, OrthoDB, OrthoFinder, OrthoInspector, Panther, RoundUp, TreeFam
WBGene00016147	179156	WBGene00016147	cyp-32A1	Human	285440	23198	CYP4V2	10	9.78	moderate	Yes	No	Compara, eggNOG, Hieranoid, Homologene, Isobase, OrthoDB, orthoMCL, Panther, RoundUp, TreeFam
WBGene00010731	187255	WBGene00010731	K10C3.4	Human	26022	24529	TMEM98	10	9.73	high	Yes	Yes	Compara, eggNOG, Hieranoid, OrthoFinder, OrthoInspector, orthoMCL, Panther, Phylome, RoundUp, TreeFam
WBGene00016197	175831	WBGene00016197	pxl-1	Human	5829	9718	PXN	10	9.89	moderate	No	Yes	Compara, eggNOG, Inparanoid, OrthoDB, OrthoFinder, OrthoInspector, Panther, Phylome, RoundUp, TreeFam
WBGene00006321	180674	WBGene00006321	sup-12	Human	221662	21539	RBM24	10	9.76	high	Yes	Yes	eggNOG, Hieranoid, Inparanoid, OrthoDB, OrthoFinder, OrthoInspector, orthoMCL, Phylome, RoundUp, TreeFam
WBGene00006321	180674	WBGene00006321	sup-12	Human	55544	15818	RBM38	10	9.66	high	Yes	Yes	Compara, eggNOG, Hieranoid, Inparanoid, OrthoDB, OrthoFinder, OrthoInspector, orthoMCL, Phylome, TreeFam
WBGene00008681	184340	WBGene00008681	scrm-4	Human	57088	16497	PLSCR4	9	8.82	moderate	Yes	No	Compara, eggNOG, Hieranoid, OMA, OrthoDB, OrthoFinder, Panther, Phylome, TreeFam
WBGene00008681	184340	WBGene00008681	scrm-4	Human	389158	19952	PLSCR5	9	8.82	moderate	Yes	No	Compara, eggNOG, Hieranoid, OMA, OrthoDB, OrthoFinder, Panther, Phylome, TreeFam
WBGene00008681	184340	WBGene00008681	scrm-4	Human	57048	16495	PLSCR3	9	8.82	moderate	Yes	No	Compara, eggNOG, Hieranoid, OMA, OrthoDB, OrthoFinder, Panther, Phylome, TreeFam
WBGene00008681	184340	WBGene00008681	scrm-4	Human	57047	16494	PLSCR2	9	8.82	moderate	Yes	No	Compara, eggNOG, Hieranoid, OMA, OrthoDB, OrthoFinder, Panther, Phylome, TreeFam
WBGene00006394	172451	WBGene00006394	taf-11.2	Human	6882	11544	TAF11	9	8.86	high	Yes	Yes	Compara, eggNOG, Inparanoid, OrthoDB, OrthoFinder, OrthoInspector, Panther, Phylome, TreeFam
WBGene00022499	180772	WBGene00022499	set-30	Human	64754	15513	SMYD3	9	8.83	moderate	Yes	No	eggNOG, Homologene, Isobase, OrthoDB, OrthoFinder, OrthoInspector, Panther, Phylome, TreeFam
WBGene00019605	174057	WBGene00019605	ctsa-4.1	Human	5476	9251	CTSA	9	8.87	moderate	Yes	No	eggNOG, Isobase, OMA, OrthoDB, OrthoFinder, Panther, Phylome, RoundUp, TreeFam
WBGene00021320	180798	WBGene00021320	Y34B4A.4	Human	2889	4568	RAPGEF1	9	8.82	high	Yes	Yes	Compara, eggNOG, Hieranoid, OrthoFinder, OrthoInspector, orthoMCL, Panther, RoundUp, TreeFam
WBGene00018206	185500	WBGene00018206	ugt-61	Human	54490	13479	UGT2B28	9	8.85	moderate	No	Yes	Compara, eggNOG, Hieranoid, Inparanoid, Isobase, OMA, OrthoInspector, Panther, Phylome
WBGene00018206	185500	WBGene00018206	ugt-61	Human	7363	12553	UGT2B4	9	8.8	moderate	No	Yes	Compara, eggNOG, Hieranoid, Inparanoid, OMA, OrthoInspector, orthoMCL, Panther, Phylome
WBGene00018206	185500	WBGene00018206	ugt-61	Human	10720	12545	UGT2B11	9	8.8	moderate	No	Yes	Compara, eggNOG, Hieranoid, Inparanoid, OMA, OrthoInspector, orthoMCL, Panther, Phylome
WBGene00018206	185500	WBGene00018206	ugt-61	Human	79799	28528	UGT2A3	9	8.8	moderate	No	Yes	Compara, eggNOG, Hieranoid, Inparanoid, OMA, OrthoInspector, orthoMCL, Panther, Phylome
WBGene00018206	185500	WBGene00018206	ugt-61	Human	7365	12544	UGT2B10	9	8.8	moderate	No	Yes	Compara, eggNOG, Hieranoid, Inparanoid, OMA, OrthoInspector, orthoMCL, Panther, Phylome
WBGene00018206	185500	WBGene00018206	ugt-61	Human	7366	12546	UGT2B15	9	8.74	moderate	No	Yes	Compara, eggNOG, Hieranoid, Inparanoid, Isobase, OrthoInspector, orthoMCL, Panther, Phylome
WBGene00016316	174048	WBGene00016316	C32D5.8	Human	158046	30482	NXNL2	9	8.77	moderate	Yes	No	eggNOG, Hieranoid, Homologene, Inparanoid, OrthoDB, OrthoFinder, OrthoInspector, orthoMCL, Phylome
WBGene00020254	188117	WBGene00020254	T05C3.2	Human	57495	29229	NWD2	9	8.76	high	Yes	Yes	eggNOG, Inparanoid, OrthoDB, OrthoFinder, OrthoInspector, orthoMCL, Phylome, RoundUp, TreeFam
WBGene00000177	3565336	WBGene00000177	aqp-9	Human	282679	19940	AQP11	9	8.96	moderate	No	Yes	Compara, Hieranoid, Inparanoid, OMA, OrthoFinder, OrthoInspector, Panther, Phylome, TreeFam
WBGene00002260	188761	WBGene00002260	lbp-8	Human	2170	3557	FABP3	9	9	moderate	No	No	Compara, eggNOG, Hieranoid, Inparanoid, OMA, OrthoDB, OrthoFinder, OrthoInspector, Panther
WBGene00002260	188761	WBGene00002260	lbp-8	Human	2173	3562	FABP7	9	9	moderate	No	No	Compara, eggNOG, Hieranoid, Inparanoid, OMA, OrthoDB, OrthoFinder, OrthoInspector, Panther
WBGene00001909	179339	WBGene00001909	his-35	Human	3014	4739	H2AFX	9	8.83	moderate	Yes	No	Compara, eggNOG, Hieranoid, Inparanoid, OMA, OrthoDB, OrthoInspector, orthoMCL, RoundUp
WBGene00000232	172270	WBGene00000232	avr-14	Human	2742	4327	GLRA2	9	8.83	moderate	No	Yes	eggNOG, Hieranoid, OMA, OrthoDB, OrthoFinder, OrthoInspector, orthoMCL, Panther, Phylome
WBGene00001915	179340	WBGene00001915	his-41	Human	440689	24700	HIST2H2BF	9	8.99	moderate	No	Yes	eggNOG, Hieranoid, Inparanoid, OMA, OrthoFinder, OrthoInspector, orthoMCL, Panther, RoundUp
WBGene00001915	179340	WBGene00001915	his-41	Human	3018	4751	HIST1H2BB	9	8.97	moderate	No	Yes	eggNOG, Hieranoid, Inparanoid, OMA, OrthoDB, OrthoFinder, OrthoInspector, orthoMCL, Panther
WBGene00001915	179340	WBGene00001915	his-41	Human	8341	4749	HIST1H2BN	9	8.97	moderate	No	Yes	eggNOG, Hieranoid, Inparanoid, OMA, OrthoDB, OrthoFinder, OrthoInspector, orthoMCL, Panther
WBGene00001915	179340	WBGene00001915	his-41	Human	8342	4750	HIST1H2BM	9	8.97	moderate	No	Yes	eggNOG, Hieranoid, Inparanoid, OMA, OrthoDB, OrthoFinder, OrthoInspector, orthoMCL, Panther
WBGene00003174	181101	WBGene00003174	mec-10	Human	6340	10602	SCNN1G	9	8.86	high	Yes	Yes	Compara, eggNOG, Hieranoid, Homologene, Inparanoid, OrthoDB, Panther, Phylome, TreeFam
WBGene00021597	266876	WBGene00021597	spsb-1	Human	80176	30628	SPSB1	9	8.74	moderate	No	No	Compara, eggNOG, OrthoDB, OrthoInspector, orthoMCL, Panther, Phylome, RoundUp, TreeFam
WBGene00000424	177111	WBGene00000424	ced-10	Human	5881	9803	RAC3	9	8.88	moderate	No	No	eggNOG, Hieranoid, Homologene, Inparanoid, OMA, OrthoDB, OrthoFinder, OrthoInspector, Phylome
WBGene00018334	185653	WBGene00018334	cyp-33E2	Human	1559	2623	CYP2C9	9	8.89	moderate	No	Yes	Compara, eggNOG, Hieranoid, Inparanoid, OMA, OrthoFinder, OrthoInspector, orthoMCL, Panther
WBGene00018334	185653	WBGene00018334	cyp-33E2	Human	1558	2622	CYP2C8	9	8.89	moderate	No	Yes	Compara, eggNOG, Hieranoid, Inparanoid, OMA, OrthoFinder, OrthoInspector, orthoMCL, Panther
WBGene00018334	185653	WBGene00018334	cyp-33E2	Human	1562	2620	CYP2C18	9	8.89	moderate	No	Yes	Compara, eggNOG, Hieranoid, Inparanoid, OMA, OrthoFinder, OrthoInspector, orthoMCL, Panther
WBGene00018334	185653	WBGene00018334	cyp-33E2	Human	1557	2621	CYP2C19	9	8.89	moderate	No	Yes	Compara, eggNOG, Hieranoid, Inparanoid, OMA, OrthoFinder, OrthoInspector, orthoMCL, Panther
WBGene00002224	180865	WBGene00002224	klp-13	Human	124602	26735	KIF19	9	8.99	high	Yes	Yes	eggNOG, Hieranoid, Homologene, Inparanoid, OrthoFinder, OrthoInspector, Panther, Phylome, RoundUp
WBGene00002266	174557	WBGene00002266	lec-3	Human	3960	6565	LGALS4	9	9	moderate	Yes	No	Compara, eggNOG, Hieranoid, Inparanoid, OMA, OrthoDB, OrthoFinder, OrthoInspector, Panther
WBGene00002266	174557	WBGene00002266	lec-3	Human	654346	33874	LGALS9C	9	8.93	high	Yes	Yes	Compara, eggNOG, Hieranoid, Inparanoid, OMA, OrthoDB, OrthoFinder, OrthoInspector, RoundUp
WBGene00002266	174557	WBGene00002266	lec-3	Human	3965	6570	LGALS9	9	8.93	high	Yes	Yes	Compara, eggNOG, Hieranoid, Inparanoid, OMA, OrthoDB, OrthoFinder, OrthoInspector, RoundUp
WBGene00013111	178465	WBGene00013111	sta-1	Human	6778	11368	STAT6	9	8.86	moderate	No	Yes	Compara, eggNOG, Inparanoid, OrthoDB, OrthoFinder, OrthoInspector, Panther, Phylome, TreeFam
WBGene00020256	178931	WBGene00020256	T05C3.6	Human	122618	23792	PLD4	9	8.77	moderate	Yes	No	Compara, eggNOG, Homologene, Isobase, OMA, OrthoDB, Panther, Phylome, TreeFam
WBGene00013354	190399	WBGene00013354	snx-6	Human	27131	14969	SNX5	9	9.01	moderate	No	Yes	Compara, Hieranoid, Inparanoid, OMA, OrthoDB, OrthoFinder, OrthoInspector, Panther, Phylome
WBGene00017088	171997	WBGene00017088	akir-1	Human	79647	25744	AKIRIN1	9	9.03	moderate	No	Yes	Compara, Hieranoid, Inparanoid, OrthoDB, OrthoFinder, OrthoInspector, Panther, Phylome, RoundUp
WBGene00014261	174536	WBGene00014261	shk-1	Human	3744	6219	KCNA10	9	8.98	moderate	No	Yes	eggNOG, Hieranoid, Inparanoid, OMA, OrthoDB, OrthoFinder, OrthoInspector, Panther, Phylome
WBGene00014261	174536	WBGene00014261	shk-1	Human	3743	6226	KCNA7	9	8.98	moderate	No	Yes	eggNOG, Hieranoid, Inparanoid, OMA, OrthoDB, OrthoFinder, OrthoInspector, Panther, Phylome
WBGene00014261	174536	WBGene00014261	shk-1	Human	3739	6222	KCNA4	9	8.87	moderate	No	Yes	eggNOG, Hieranoid, Inparanoid, OrthoDB, OrthoFinder, OrthoInspector, orthoMCL, Panther, Phylome
WBGene00006310	183778	WBGene00006310	sul-3	Human	79642	26286	ARSJ	9	8.9	moderate	No	Yes	eggNOG, Inparanoid, OrthoDB, OrthoFinder, OrthoInspector, orthoMCL, Panther, Phylome, RoundUp
WBGene00006310	183778	WBGene00006310	sul-3	Human	340075	32521	ARSI	9	8.9	moderate	No	Yes	eggNOG, Inparanoid, OrthoDB, OrthoFinder, OrthoInspector, orthoMCL, Panther, Phylome, RoundUp
WBGene00001609	176286	WBGene00001609	glp-1	Human	4854	7883	NOTCH3	9	8.75	moderate	Yes	No	eggNOG, Hieranoid, Isobase, OrthoDB, OrthoFinder, OrthoInspector, orthoMCL, RoundUp, TreeFam
WBGene00019636	175196	WBGene00019636	gsto-3	Human	119391	23064	GSTO2	9	8.91	moderate	No	No	eggNOG, Hieranoid, OrthoDB, OrthoFinder, OrthoInspector, Panther, Phylome, RoundUp, TreeFam
WBGene00004782	175662	WBGene00004782	set-2	Human	9739	29010	SETD1A	9	8.91	high	Yes	Yes	eggNOG, Hieranoid, Inparanoid, Isobase, OrthoDB, OrthoFinder, OrthoInspector, orthoMCL, Panther
WBGene00008425	176468	WBGene00008425	D2045.8	Human	7126	11894	TNFAIP1	9	8.95	moderate	No	Yes	Compara, eggNOG, Hieranoid, Inparanoid, OrthoDB, OrthoFinder, OrthoInspector, Panther, TreeFam
WBGene00022642	178563	WBGene00022642	lipl-5	Human	142910	21773	LIPJ	9	8.9	moderate	No	Yes	Compara, eggNOG, Hieranoid, Inparanoid, OMA, OrthoFinder, OrthoInspector, Panther, Phylome
WBGene00002999	172597	WBGene00002999	lin-10	Human	321	579	APBA2	9	8.73	high	Yes	Yes	Compara, eggNOG, OrthoFinder, OrthoInspector, orthoMCL, Panther, Phylome, RoundUp, TreeFam
WBGene00002999	172597	WBGene00002999	lin-10	Human	320	578	APBA1	9	8.68	high	Yes	Yes	Compara, eggNOG, Isobase, OrthoInspector, orthoMCL, Panther, Phylome, RoundUp, TreeFam
WBGene00013733	3565679	WBGene00013732	aakg-1	Human	5571	9385	PRKAG1	9	8.81	high	Yes	Yes	eggNOG, OrthoDB, OrthoFinder, OrthoInspector, orthoMCL, Panther, Phylome, RoundUp, TreeFam
WBGene00013733	3565679	WBGene00013732	aakg-1	Human	51422	9386	PRKAG2	9	8.81	high	Yes	Yes	eggNOG, OrthoDB, OrthoFinder, OrthoInspector, orthoMCL, Panther, Phylome, RoundUp, TreeFam
WBGene00018413	178704	WBGene00018413	cyp-33C4	Human	1573	2634	CYP2J2	9	8.89	moderate	Yes	No	Compara, eggNOG, Homologene, Inparanoid, OMA, OrthoFinder, OrthoInspector, orthoMCL, Panther
WBGene00003801	176114	WBGene00003801	npp-15	Human	55746	18016	NUP133	9	8.94	high	Yes	Yes	Compara, Hieranoid, OrthoDB, OrthoFinder, OrthoInspector, Panther, Phylome, RoundUp, TreeFam
WBGene00019259	177437	WBGene00019259	H34C03.2	Human	8237	12609	USP11	9	8.95	moderate	No	Yes	eggNOG, Hieranoid, Inparanoid, OrthoDB, OrthoFinder, orthoMCL, Panther, RoundUp, TreeFam
WBGene00008681	184340	WBGene00008681	scrm-4	Human	5359	9092	PLSCR1	8	7.89	moderate	No	No	eggNOG, Hieranoid, OMA, OrthoDB, OrthoFinder, Panther, Phylome, TreeFam
WBGene00008565	173163	WBGene00008565	acox-1.2	Human	8309	120	ACOX2	8	7.79	moderate	No	Yes	Compara, eggNOG, Isobase, OrthoDB, OrthoFinder, OrthoInspector, orthoMCL, Panther
WBGene00022499	180772	WBGene00022499	set-30	Human	56950	20982	SMYD2	8	7.89	moderate	No	No	eggNOG, OMA, OrthoDB, OrthoFinder, OrthoInspector, Panther, Phylome, TreeFam
WBGene00001786	185299	WBGene00001786	gst-38	Human	27306	17890	HPGDS	8	7.82	moderate	Yes	No	eggNOG, Hieranoid, Homologene, OrthoDB, OrthoFinder, orthoMCL, Panther, Phylome
WBGene00002262	174798	WBGene00002262	ldh-1	Human	92483	21481	LDHAL6B	8	7.97	moderate	No	Yes	eggNOG, Hieranoid, Inparanoid, OrthoDB, OrthoFinder, OrthoInspector, Panther, Phylome
WBGene00018206	185500	WBGene00018206	ugt-61	Human	54658	12530	UGT1A1	8	7.9	moderate	No	Yes	Compara, eggNOG, Hieranoid, Inparanoid, OMA, OrthoInspector, Panther, Phylome
WBGene00018206	185500	WBGene00018206	ugt-61	Human	54659	12535	UGT1A3	8	7.9	moderate	No	Yes	Compara, eggNOG, Hieranoid, Inparanoid, OMA, OrthoInspector, Panther, Phylome
WBGene00018206	185500	WBGene00018206	ugt-61	Human	7364	12554	UGT2B7	8	7.79	moderate	No	Yes	Compara, eggNOG, Hieranoid, Inparanoid, OrthoInspector, orthoMCL, Panther, Phylome
WBGene00018206	185500	WBGene00018206	ugt-61	Human	7368	12555	UGT8	8	7.75	moderate	No	No	Compara, eggNOG, Hieranoid, OMA, OrthoInspector, orthoMCL, Panther, Phylome
WBGene00018206	185500	WBGene00018206	ugt-61	Human	574537	28183	UGT2A2	8	7.72	moderate	No	Yes	Compara, eggNOG, Hieranoid, Inparanoid, OrthoInspector, orthoMCL, Phylome, RoundUp
WBGene00011330	179863	WBGene00011330	T01D3.6	Human	8857	13572	FCGBP	8	7.73	high	Yes	Yes	Compara, eggNOG, OrthoDB, OrthoFinder, OrthoInspector, orthoMCL, RoundUp, TreeFam
WBGene00002260	188761	WBGene00002260	lbp-8	Human	2171	3560	FABP5	8	7.95	moderate	No	Yes	Compara, eggNOG, Inparanoid, OrthoDB, OrthoFinder, OrthoInspector, Panther, TreeFam
WBGene00001909	179339	WBGene00001909	his-35	Human	8969	4737	HIST1H2AG	8	7.9	moderate	No	No	eggNOG, Hieranoid, Inparanoid, OMA, OrthoDB, OrthoInspector, orthoMCL, RoundUp
WBGene00001909	179339	WBGene00001909	his-35	Human	317772	20508	HIST2H2AB	8	7.9	moderate	No	No	eggNOG, Hieranoid, Inparanoid, OMA, OrthoDB, OrthoInspector, orthoMCL, RoundUp
WBGene00001909	179339	WBGene00001909	his-35	Human	8334	4733	HIST1H2AC	8	7.9	moderate	No	No	eggNOG, Hieranoid, Inparanoid, OMA, OrthoDB, OrthoInspector, orthoMCL, RoundUp
WBGene00001909	179339	WBGene00001909	his-35	Human	8335	4734	HIST1H2AB	8	7.9	moderate	No	No	eggNOG, Hieranoid, Inparanoid, OMA, OrthoDB, OrthoInspector, orthoMCL, RoundUp
WBGene00001909	179339	WBGene00001909	his-35	Human	92815	20507	HIST3H2A	8	7.9	moderate	No	No	eggNOG, Hieranoid, Inparanoid, OMA, OrthoDB, OrthoInspector, orthoMCL, RoundUp
WBGene00001909	179339	WBGene00001909	his-35	Human	8338	4738	HIST2H2AC	8	7.87	moderate	No	No	eggNOG, Hieranoid, Homologene, Inparanoid, OMA, OrthoDB, OrthoInspector, orthoMCL
WBGene00003174	181101	WBGene00003174	mec-10	Human	6337	10599	SCNN1A	8	7.86	moderate	No	Yes	Compara, eggNOG, Hieranoid, Inparanoid, OrthoDB, Panther, Phylome, TreeFam
WBGene00003174	181101	WBGene00003174	mec-10	Human	6339	10601	SCNN1D	8	7.86	moderate	No	Yes	Compara, eggNOG, Hieranoid, Inparanoid, OrthoDB, Panther, Phylome, TreeFam
WBGene00003174	181101	WBGene00003174	mec-10	Human	6338	10600	SCNN1B	8	7.86	moderate	No	Yes	Compara, eggNOG, Hieranoid, Inparanoid, OrthoDB, Panther, Phylome, TreeFam
WBGene00018334	185653	WBGene00018334	cyp-33E2	Human	1553	2608	CYP2A13	8	7.99	moderate	No	No	Compara, eggNOG, Hieranoid, Inparanoid, OMA, OrthoFinder, OrthoInspector, Panther
WBGene00018334	185653	WBGene00018334	cyp-33E2	Human	1548	2610	CYP2A6	8	7.99	moderate	No	No	Compara, eggNOG, Hieranoid, Inparanoid, OMA, OrthoFinder, OrthoInspector, Panther
WBGene00018334	185653	WBGene00018334	cyp-33E2	Human	1555	2615	CYP2B6	8	7.88	moderate	No	Yes	Compara, eggNOG, Hieranoid, Inparanoid, OrthoFinder, OrthoInspector, orthoMCL, Panther
WBGene00002266	174557	WBGene00002266	lec-3	Human	284194	24842	LGALS9B	8	7.9	moderate	No	Yes	Compara, eggNOG, Hieranoid, Inparanoid, OMA, OrthoDB, OrthoFinder, OrthoInspector
WBGene00019612	180600	WBGene00019612	gpcp-1	Human	56261	26957	GPCPD1	8	8.1	moderate	Yes	No	Hieranoid, Inparanoid, OrthoDB, OrthoFinder, OrthoInspector, Panther, Phylome, RoundUp
WBGene00001767	175010	WBGene00001767	gst-19	Human	27306	17890	HPGDS	8	7.82	moderate	Yes	No	eggNOG, Hieranoid, Homologene, OrthoDB, OrthoFinder, orthoMCL, Panther, Phylome
WBGene00016848	177557	WBGene00016848	klo-1	Human	57733	19069	GBA3	8	8.02	moderate	No	No	Compara, Hieranoid, Inparanoid, OrthoFinder, OrthoInspector, Panther, Phylome, RoundUp
WBGene00016848	177557	WBGene00016848	klo-1	Human	3938	6530	LCT	8	7.78	moderate	No	Yes	Compara, eggNOG, OrthoDB, OrthoInspector, orthoMCL, Panther, Phylome, RoundUp
WBGene00016848	177557	WBGene00016848	klo-1	Human	9365	6344	KL	8	7.78	moderate	No	Yes	Compara, eggNOG, OrthoDB, OrthoInspector, orthoMCL, Panther, Phylome, RoundUp
WBGene00011936	173054	WBGene00011936	pgrn-1	Human	2896	4601	GRN	8	7.8	high	Yes	Yes	eggNOG, OrthoFinder, OrthoInspector, orthoMCL, Panther, Phylome, RoundUp, TreeFam
WBGene00001609	176286	WBGene00001609	glp-1	Human	4851	7881	NOTCH1	8	7.8	moderate	No	No	eggNOG, Hieranoid, OrthoDB, OrthoFinder, OrthoInspector, orthoMCL, RoundUp, TreeFam
WBGene00001609	176286	WBGene00001609	glp-1	Human	4853	7882	NOTCH2	8	7.8	moderate	No	No	eggNOG, Hieranoid, OrthoDB, OrthoFinder, OrthoInspector, orthoMCL, RoundUp, TreeFam
WBGene00004782	175662	WBGene00004782	set-2	Human	23067	29187	SETD1B	8	7.96	moderate	No	Yes	eggNOG, Hieranoid, Inparanoid, OrthoDB, OrthoFinder, OrthoInspector, orthoMCL, Panther
WBGene00012718	176731	WBGene00012718	dhhc-8	Human	25921	18472	ZDHHC5	8	7.71	high	Yes	Yes	eggNOG, OrthoDB, OrthoFinder, OrthoInspector, orthoMCL, Phylome, RoundUp, TreeFam
WBGene00013730	190949	WBGene00013730	sql-1	Human	9321	12305	TRIP11	8	8.01	high	Yes	Yes	Compara, eggNOG, Hieranoid, Inparanoid, OrthoFinder, OrthoInspector, Panther, RoundUp
WBGene00006437	179013	WBGene00006437	mrck-1	Human	55561	29829	CDC42BPG	8	7.98	moderate	No	Yes	Inparanoid, OMA, OrthoDB, OrthoFinder, OrthoInspector, orthoMCL, Panther, Phylome
WBGene00002999	172597	WBGene00002999	lin-10	Human	9546	580	APBA3	8	7.83	moderate	No	Yes	Compara, eggNOG, OrthoFinder, OrthoInspector, Panther, Phylome, RoundUp, TreeFam
WBGene00008006	175636	WBGene00008006	tag-325	Human	64333	14130	ARHGAP9	8	7.92	high	Yes	Yes	Compara, eggNOG, Inparanoid, OrthoFinder, OrthoInspector, Panther, Phylome, RoundUp
WBGene00008006	175636	WBGene00008006	tag-325	Human	201176	31813	ARHGAP27	8	7.89	high	Yes	Yes	eggNOG, Inparanoid, OrthoFinder, OrthoInspector, orthoMCL, Panther, Phylome, RoundUp
WBGene00010502	174300	WBGene00010502	K02C4.3	Human	57646	12625	USP28	8	7.74	high	Yes	Yes	eggNOG, Inparanoid, Isobase, OrthoFinder, OrthoInspector, orthoMCL, Phylome, RoundUp
WBGene00018413	178704	WBGene00018413	cyp-33C4	Human	1559	2623	CYP2C9	8	7.89	moderate	No	No	Compara, eggNOG, Inparanoid, OMA, OrthoFinder, OrthoInspector, orthoMCL, Panther
WBGene00018413	178704	WBGene00018413	cyp-33C4	Human	1558	2622	CYP2C8	8	7.89	moderate	No	No	Compara, eggNOG, Inparanoid, OMA, OrthoFinder, OrthoInspector, orthoMCL, Panther
WBGene00018413	178704	WBGene00018413	cyp-33C4	Human	1562	2620	CYP2C18	8	7.89	moderate	No	No	Compara, eggNOG, Inparanoid, OMA, OrthoFinder, OrthoInspector, orthoMCL, Panther
WBGene00018413	178704	WBGene00018413	cyp-33C4	Human	1557	2621	CYP2C19	8	7.89	moderate	No	No	Compara, eggNOG, Inparanoid, OMA, OrthoFinder, OrthoInspector, orthoMCL, Panther
WBGene00019259	177437	WBGene00019259	H34C03.2	Human	9958	12613	USP15	8	7.92	moderate	No	Yes	eggNOG, Hieranoid, Inparanoid, OrthoDB, OrthoFinder, orthoMCL, Panther, TreeFam
WBGene00044067	178509	WBGene00044067	zipt-7.1	Human	7922	4927	SLC39A7	8	7.83	moderate	Yes	No	Compara, eggNOG, OrthoDB, OrthoFinder, orthoMCL, Panther, RoundUp, TreeFam
WBGene00002245	177373	WBGene00002245	lag-1	Human	11317	13761	RBPJL	8	7.93	moderate	No	Yes	Compara, eggNOG, OrthoDB, OrthoFinder, OrthoInspector, Panther, RoundUp, TreeFam
WBGene00020168	187995	WBGene00020168	mct-5	Human	387700	23094	SLC16A12	8	7.94	moderate	Yes	No	Compara, eggNOG, Hieranoid, Homologene, OrthoDB, OrthoFinder, OrthoInspector, Panther
WBGene00013443	176583	WBGene00013443	such-1	Human	51433	15713	ANAPC5	8	7.98	high	Yes	Yes	Compara, Inparanoid, OrthoFinder, OrthoInspector, Panther, Phylome, RoundUp, TreeFam
WBGene00001430	171974	WBGene00001430	fkb-5	Human	60681	18169	FKBP10	7	6.8	moderate	No	Yes	Compara, eggNOG, OrthoDB, OrthoInspector, orthoMCL, Panther, TreeFam
WBGene00001764	175009	WBGene00001764	gst-16	Human	27306	17890	HPGDS	7	6.92	moderate	Yes	No	eggNOG, Hieranoid, Homologene, OrthoDB, OrthoFinder, Panther, Phylome
WBGene00001787	190226	WBGene00001787	gst-39	Human	27306	17890	HPGDS	7	6.92	moderate	Yes	No	eggNOG, Hieranoid, Homologene, OrthoDB, OrthoFinder, Panther, Phylome
WBGene00022499	180772	WBGene00022499	set-30	Human	150572	20986	SMYD1	7	6.88	moderate	No	No	eggNOG, OrthoDB, OrthoFinder, OrthoInspector, Panther, Phylome, TreeFam
WBGene00015735	175942	WBGene00015735	pdfr-1	Human	799	1440	CALCR	7	7.03	high	Yes	Yes	Inparanoid, Isobase, OrthoFinder, OrthoInspector, orthoMCL, Panther, RoundUp
WBGene00000882	175231	WBGene00000882	cyn-6	Human	5480	9256	PPIC	7	6.88	moderate	No	Yes	eggNOG, OrthoDB, OrthoFinder, OrthoInspector, Panther, Phylome, TreeFam
WBGene00020516	188512	WBGene00020516	T15B7.1	Human	8547	3625	FCN3	7	7.05	high	Yes	Yes	eggNOG, Hieranoid, Homologene, Inparanoid, OrthoFinder, OrthoInspector, Panther
WBGene00001403	177788	WBGene00001403	fbl-1	Human	2199	3601	FBLN2	7	6.84	moderate	No	Yes	eggNOG, OrthoFinder, OrthoInspector, orthoMCL, Panther, Phylome, RoundUp
WBGene00011262	179621	WBGene00011262	pho-8	Human	55	125	ACPP	7	7	moderate	Yes	No	eggNOG, Homologene, OrthoDB, OrthoFinder, Panther, RoundUp, TreeFam
WBGene00011672	188356	WBGene00011672	cyp-13A5	Human	64816	17450	CYP3A43	7	6.72	high	Yes	Yes	eggNOG, Inparanoid, Isobase, OrthoDB, OrthoInspector, orthoMCL, Phylome
WBGene00011672	188356	WBGene00011672	cyp-13A5	Human	1577	2638	CYP3A5	7	6.72	high	Yes	Yes	eggNOG, Inparanoid, Isobase, OrthoDB, OrthoInspector, orthoMCL, Phylome
WBGene00016134	180803	WBGene00016134	C26B9.5	Human	10279	9480	PRSS16	7	6.83	moderate	Yes	No	eggNOG, Isobase, OrthoDB, OrthoInspector, Panther, Phylome, TreeFam
WBGene00001795	178031	WBGene00001795	gtl-1	Human	80036	17992	TRPM3	7	6.78	moderate	Yes	No	eggNOG, Isobase, OMA, OrthoDB, orthoMCL, Panther, Phylome
WBGene00017487	177192	WBGene00017487	F15E6.6	Human	7498	12805	XDH	7	6.73	moderate	Yes	No	eggNOG, Isobase, OrthoDB, orthoMCL, Panther, Phylome, TreeFam
WBGene00017430	179019	WBGene00017430	bcl-11	Human	64919	13222	BCL11B	7	6.91	high	Yes	Yes	Compara, Hieranoid, Inparanoid, OrthoFinder, OrthoInspector, orthoMCL, RoundUp
WBGene00017430	179019	WBGene00017430	bcl-11	Human	53335	13221	BCL11A	7	6.91	high	Yes	Yes	Compara, Hieranoid, Inparanoid, OrthoFinder, OrthoInspector, orthoMCL, RoundUp
WBGene00001909	179339	WBGene00001909	his-35	Human	55766	14456	H2AFJ	7	7	moderate	No	Yes	eggNOG, Hieranoid, Inparanoid, OMA, OrthoDB, OrthoInspector, RoundUp
WBGene00001909	179339	WBGene00001909	his-35	Human	723790	29668	HIST2H2AA4	7	6.87	moderate	No	No	eggNOG, Hieranoid, Inparanoid, OMA, OrthoDB, OrthoInspector, orthoMCL
WBGene00001909	179339	WBGene00001909	his-35	Human	85235	13671	HIST1H2AH	7	6.87	moderate	No	No	eggNOG, Hieranoid, Inparanoid, OMA, OrthoDB, OrthoInspector, orthoMCL
WBGene00001909	179339	WBGene00001909	his-35	Human	221613	18729	HIST1H2AA	7	6.87	moderate	No	No	eggNOG, Hieranoid, Inparanoid, OMA, OrthoDB, OrthoInspector, orthoMCL
WBGene00006804	176706	WBGene00006804	unc-71	Human	10863	206	ADAM28	7	6.97	moderate	Yes	No	Compara, eggNOG, OrthoDB, OrthoFinder, OrthoInspector, Panther, RoundUp
WBGene00019858	187558	WBGene00019858	R03H10.6	Human	6117	10289	RPA1	7	6.8	moderate	Yes	No	Compara, eggNOG, Isobase, OrthoDB, OrthoFinder, Panther, Phylome
WBGene00010139	176740	WBGene00010139	F56A8.3	Human	55379	28817	LRRC59	7	6.84	high	Yes	Yes	Hieranoid, Homologene, OrthoFinder, OrthoInspector, orthoMCL, Phylome, RoundUp
WBGene00020770	3565805	WBGene00020770	eat-17	Human	115704	30464	EVI5L	7	6.72	moderate	No	Yes	eggNOG, Hieranoid, OMA, OrthoFinder, OrthoInspector, orthoMCL, Phylome
WBGene00018334	185653	WBGene00018334	cyp-33E2	Human	1571	2631	CYP2E1	7	7.09	moderate	No	Yes	Compara, Hieranoid, Inparanoid, OMA, OrthoFinder, OrthoInspector, Panther
WBGene00018334	185653	WBGene00018334	cyp-33E2	Human	1549	2611	CYP2A7	7	7.06	moderate	No	Yes	eggNOG, Hieranoid, Inparanoid, OMA, OrthoFinder, OrthoInspector, Panther
WBGene00018334	185653	WBGene00018334	cyp-33E2	Human	1572	2632	CYP2F1	7	6.99	moderate	No	Yes	Compara, eggNOG, Hieranoid, Inparanoid, OMA, OrthoInspector, Panther
WBGene00018334	185653	WBGene00018334	cyp-33E2	Human	113612	20582	CYP2U1	7	6.74	moderate	No	No	Compara, eggNOG, Hieranoid, OrthoInspector, orthoMCL, Panther, Phylome
WBGene00002266	174557	WBGene00002266	lec-3	Human	3964	6569	LGALS8	7	6.87	moderate	No	Yes	Compara, eggNOG, Hieranoid, OrthoDB, OrthoFinder, OrthoInspector, RoundUp
WBGene00007186	176329	WBGene00007186	B0464.6	Human	84928	21898	TMEM209	7	6.87	high	Yes	Yes	Compara, OrthoFinder, OrthoInspector, orthoMCL, Panther, Phylome, RoundUp
WBGene00017747	184903	WBGene00017747	F23F1.6	Human	6542	11060	SLC7A2	7	6.74	moderate	No	Yes	Compara, eggNOG, Homologene, OrthoDB, OrthoFinder, OrthoInspector, orthoMCL
WBGene00016848	177557	WBGene00016848	klo-1	Human	152831	15527	KLB	7	6.75	moderate	No	Yes	Compara, eggNOG, OrthoDB, OrthoInspector, orthoMCL, Panther, Phylome
WBGene00007455	178330	WBGene00007455	ugt-22	Human	7365	12544	UGT2B10	7	6.9	moderate	Yes	No	Compara, Hieranoid, Isobase, OMA, OrthoInspector, Panther, Phylome
WBGene00020471	188466	WBGene00020471	pho-14	Human	55	125	ACPP	7	6.95	moderate	Yes	No	eggNOG, OMA, OrthoDB, OrthoFinder, orthoMCL, Panther, RoundUp
WBGene00004357	178458	WBGene00004357	rho-1	Human	388	668	RHOB	7	6.77	moderate	No	Yes	eggNOG, Hieranoid, OrthoFinder, orthoMCL, Panther, Phylome, TreeFam
WBGene00012718	176731	WBGene00012718	dhhc-8	Human	29801	18474	ZDHHC8	7	6.7	moderate	No	Yes	eggNOG, OrthoFinder, OrthoInspector, orthoMCL, Phylome, RoundUp, TreeFam
WBGene00001243	177320	WBGene00001243	elo-5	Human	79071	15829	ELOVL6	7	6.85	moderate	Yes	No	Compara, eggNOG, Isobase, OrthoDB, OrthoFinder, Panther, TreeFam
WBGene00000277	181382	WBGene00000277	cab-1	Human	56654	7899	NPDC1	7	6.87	high	Yes	Yes	Compara, OrthoFinder, OrthoInspector, orthoMCL, Panther, Phylome, RoundUp
WBGene00003999	181276	WBGene00003999	pgp-5	Human	8647	42	ABCB11	7	6.77	moderate	Yes	No	eggNOG, Isobase, OrthoDB, OrthoFinder, orthoMCL, Panther, Phylome
WBGene00003999	181276	WBGene00003999	pgp-5	Human	340273	46	ABCB5	7	6.75	moderate	Yes	No	Compara, eggNOG, OrthoDB, OrthoFinder, orthoMCL, Panther, Phylome
WBGene00008006	175636	WBGene00008006	tag-325	Human	94134	16348	ARHGAP12	7	6.96	moderate	No	Yes	eggNOG, Hieranoid, Inparanoid, OrthoFinder, OrthoInspector, Panther, Phylome
WBGene00008006	175636	WBGene00008006	tag-325	Human	55843	21030	ARHGAP15	7	6.84	moderate	No	Yes	Compara, eggNOG, Homologene, OrthoFinder, OrthoInspector, Panther, Phylome
WBGene00010502	174300	WBGene00010502	K02C4.3	Human	29761	12624	USP25	7	6.79	moderate	No	Yes	eggNOG, Inparanoid, OrthoFinder, OrthoInspector, orthoMCL, Phylome, RoundUp
WBGene00002023	180872	WBGene00002023	hsp-25	Human	3315	5246	HSPB1	7	7.02	high	Yes	Yes	Compara, eggNOG, Inparanoid, OrthoDB, OrthoInspector, Panther, RoundUp
WBGene00013733	3565679	WBGene00013732	aakg-1	Human	53632	9387	PRKAG3	7	6.88	moderate	No	Yes	eggNOG, OrthoDB, OrthoFinder, OrthoInspector, Panther, Phylome, TreeFam
WBGene00018413	178704	WBGene00018413	cyp-33C4	Human	1553	2608	CYP2A13	7	6.99	moderate	No	No	Compara, eggNOG, Inparanoid, OMA, OrthoFinder, OrthoInspector, Panther
WBGene00018413	178704	WBGene00018413	cyp-33C4	Human	1548	2610	CYP2A6	7	6.99	moderate	No	No	Compara, eggNOG, Inparanoid, OMA, OrthoFinder, OrthoInspector, Panther
WBGene00018413	178704	WBGene00018413	cyp-33C4	Human	1555	2615	CYP2B6	7	6.88	moderate	No	No	Compara, eggNOG, Inparanoid, OrthoFinder, OrthoInspector, orthoMCL, Panther
WBGene00021332	189588	WBGene00021332	Y34D9A.7	Human	55596	25265	ZCCHC8	7	6.97	moderate	Yes	No	Compara, Isobase, OrthoFinder, OrthoInspector, Panther, RoundUp, TreeFam
WBGene00020168	187995	WBGene00020168	mct-5	Human	9120	10927	SLC16A6	7	6.96	moderate	No	Yes	Compara, eggNOG, Hieranoid, OrthoFinder, OrthoInspector, Panther, RoundUp
WBGene00020168	187995	WBGene00020168	mct-5	Human	9122	10925	SLC16A4	7	6.79	moderate	No	Yes	Compara, eggNOG, Isobase, OrthoDB, OrthoInspector, orthoMCL, Panther
WBGene00003959	180301	WBGene00003959	pcp-4	Human	10279	9480	PRSS16	7	6.6	moderate	Yes	No	Compara, eggNOG, Isobase, OrthoDB, OrthoInspector, orthoMCL, Phylome
WBGene00021596	266877	WBGene00021596	spsb-2	Human	84727	29522	SPSB2	6	6.06	moderate	No	Yes	eggNOG, Inparanoid, OrthoDB, OrthoFinder, OrthoInspector, Panther
WBGene00004023	173897	WBGene00004023	pho-4	Human	53	123	ACP2	6	5.97	moderate	Yes	No	eggNOG, Isobase, OMA, OrthoDB, OrthoFinder, Panther
WBGene00017648	184746	WBGene00017648	ddo-3	Human	8528	2727	DDO	6	5.9	moderate	Yes	No	Compara, eggNOG, OrthoDB, OrthoFinder, Panther, TreeFam
WBGene00016431	178921	WBGene00016431	C35A11.4	Human	144195	18301	SLC2A14	6	5.89	moderate	Yes	No	Compara, eggNOG, Isobase, OrthoDB, OrthoFinder, Panther
WBGene00000527	172678	WBGene00000527	cle-1	Human	1306	2192	COL15A1	6	5.92	high	Yes	Yes	eggNOG, Inparanoid, OrthoDB, OrthoFinder, OrthoInspector, TreeFam
WBGene00000789	179818	WBGene00000789	cpz-2	Human	1522	2547	CTSZ	6	5.79	moderate	Yes	No	Compara, eggNOG, Isobase, OrthoInspector, Panther, Phylome
WBGene00004910	191770	WBGene00004910	snf-11	Human	6538	11044	SLC6A11	6	5.84	moderate	No	Yes	Compara, eggNOG, OrthoDB, OrthoFinder, orthoMCL, Panther
WBGene00004910	191770	WBGene00004910	snf-11	Human	6540	11046	SLC6A13	6	5.84	moderate	No	Yes	Compara, eggNOG, OrthoDB, OrthoFinder, orthoMCL, Panther
WBGene00004910	191770	WBGene00004910	snf-11	Human	6539	11045	SLC6A12	6	5.84	moderate	No	Yes	Compara, eggNOG, OrthoDB, OrthoFinder, orthoMCL, Panther
WBGene00001814	171639	WBGene00001814	haf-4	Human	6890	43	TAP1	6	5.88	moderate	No	No	eggNOG, OrthoDB, OrthoFinder, Panther, Phylome, TreeFam
WBGene00001814	171639	WBGene00001814	haf-4	Human	6891	44	TAP2	6	5.88	moderate	No	No	eggNOG, OrthoDB, OrthoFinder, Panther, Phylome, TreeFam
WBGene00011262	179621	WBGene00011262	pho-8	Human	53	123	ACP2	6	6	moderate	No	No	eggNOG, OrthoDB, OrthoFinder, Panther, RoundUp, TreeFam
WBGene00002268	173992	WBGene00002268	lec-5	Human	3960	6565	LGALS4	6	6.16	moderate	Yes	No	Hieranoid, Inparanoid, OrthoDB, OrthoFinder, OrthoInspector, Panther
WBGene00015660	179189	WBGene00015660	catp-3	Human	479	13816	ATP12A	6	5.8	high	Yes	Yes	Compara, eggNOG, OrthoDB, orthoMCL, Panther, TreeFam
WBGene00021662	190031	WBGene00021662	snpc-3.3	Human	6619	11136	SNAPC3	6	5.8	moderate	Yes	No	Compara, eggNOG, OrthoFinder, Panther, Phylome, TreeFam
WBGene00017858	3565116	WBGene00017858	F27C1.11	Human	125336	26521	LOXHD1	6	6.04	high	Yes	Yes	eggNOG, OrthoDB, OrthoFinder, OrthoInspector, Panther, RoundUp
WBGene00018206	185500	WBGene00018206	ugt-61	Human	54657	12536	UGT1A4	6	6.07	moderate	No	Yes	Hieranoid, Inparanoid, OMA, OrthoInspector, Panther, Phylome
WBGene00018206	185500	WBGene00018206	ugt-61	Human	54575	12531	UGT1A10	6	6.07	moderate	No	Yes	Hieranoid, Inparanoid, OMA, OrthoInspector, Panther, Phylome
WBGene00018206	185500	WBGene00018206	ugt-61	Human	54577	12539	UGT1A7	6	6.07	moderate	No	Yes	Hieranoid, Inparanoid, OMA, OrthoInspector, Panther, Phylome
WBGene00018206	185500	WBGene00018206	ugt-61	Human	54579	12537	UGT1A5	6	6.07	moderate	No	Yes	Hieranoid, Inparanoid, OMA, OrthoInspector, Panther, Phylome
WBGene00018206	185500	WBGene00018206	ugt-61	Human	54600	12541	UGT1A9	6	6.07	moderate	No	Yes	Hieranoid, Inparanoid, OMA, OrthoInspector, Panther, Phylome
WBGene00018206	185500	WBGene00018206	ugt-61	Human	54578	12538	UGT1A6	6	6.07	moderate	No	Yes	Hieranoid, Inparanoid, OMA, OrthoInspector, Panther, Phylome
WBGene00018206	185500	WBGene00018206	ugt-61	Human	54576	12540	UGT1A8	6	6.07	moderate	No	Yes	Hieranoid, Inparanoid, OMA, OrthoInspector, Panther, Phylome
WBGene00011672	188356	WBGene00011672	cyp-13A5	Human	100861540	51504	CYP3A7-CYP3A51P	6	5.87	moderate	No	No	eggNOG, Homologene, Inparanoid, OrthoDB, OrthoInspector, Phylome
WBGene00011672	188356	WBGene00011672	cyp-13A5	Human	1576	2637	CYP3A4	6	5.77	moderate	No	No	eggNOG, Inparanoid, OrthoDB, OrthoInspector, orthoMCL, Phylome
WBGene00001795	178031	WBGene00001795	gtl-1	Human	54822	17994	TRPM7	6	5.83	moderate	No	No	eggNOG, OMA, OrthoDB, orthoMCL, Panther, Phylome
WBGene00007967	183248	WBGene00007967	cyp-25A4	Human	1576	2637	CYP3A4	6	5.72	moderate	Yes	No	eggNOG, Homologene, OrthoDB, OrthoInspector, orthoMCL, Phylome
WBGene00011330	179863	WBGene00011330	T01D3.6	Human	7007	11720	TECTA	6	5.77	moderate	No	Yes	Compara, eggNOG, OrthoDB, OrthoFinder, orthoMCL, RoundUp
WBGene00005649	191960	WBGene00005649	srp-8	Human	1992	3311	SERPINB1	6	6.06	moderate	Yes	No	eggNOG, Hieranoid, Inparanoid, OrthoDB, OrthoFinder, Panther
WBGene00005649	191960	WBGene00005649	srp-8	Human	5276	8945	SERPINI2	6	6.03	moderate	Yes	No	OMA, OrthoDB, OrthoFinder, OrthoInspector, Panther, Phylome
WBGene00005649	191960	WBGene00005649	srp-8	Human	5275	8944	SERPINB13	6	5.97	high	Yes	Yes	eggNOG, Hieranoid, Inparanoid, OMA, OrthoDB, OrthoFinder
WBGene00005649	191960	WBGene00005649	srp-8	Human	5272	8955	SERPINB9	6	5.96	moderate	Yes	No	eggNOG, Hieranoid, Inparanoid, OrthoDB, OrthoFinder, OrthoInspector
WBGene00005649	191960	WBGene00005649	srp-8	Human	6317	10569	SERPINB3	6	5.96	moderate	Yes	No	eggNOG, Hieranoid, Inparanoid, OrthoDB, OrthoFinder, OrthoInspector
WBGene00005649	191960	WBGene00005649	srp-8	Human	5269	8950	SERPINB6	6	5.96	moderate	Yes	No	eggNOG, Hieranoid, Inparanoid, OrthoDB, OrthoFinder, OrthoInspector
WBGene00005649	191960	WBGene00005649	srp-8	Human	5274	8943	SERPINI1	6	5.92	moderate	Yes	No	eggNOG, OrthoDB, OrthoFinder, OrthoInspector, Panther, Phylome
WBGene00001909	179339	WBGene00001909	his-35	Human	3013	4729	HIST1H2AD	6	5.86	moderate	No	No	eggNOG, Hieranoid, Inparanoid, OrthoDB, OrthoInspector, orthoMCL
WBGene00001909	179339	WBGene00001909	his-35	Human	8331	4727	HIST1H2AJ	6	5.86	moderate	No	No	eggNOG, Hieranoid, Inparanoid, OMA, OrthoInspector, orthoMCL
WBGene00020004	187811	WBGene00020004	R11E3.2	Human	151295	20601	SLC23A3	6	5.9	moderate	No	Yes	Compara, eggNOG, OrthoDB, OrthoFinder, Panther, TreeFam
WBGene00006804	176706	WBGene00006804	unc-71	Human	8038	190	ADAM12	6	6.04	moderate	No	No	eggNOG, OrthoDB, OrthoFinder, OrthoInspector, Panther, RoundUp
WBGene00006804	176706	WBGene00006804	unc-71	Human	8754	216	ADAM9	6	6.04	moderate	No	No	eggNOG, OrthoDB, OrthoFinder, OrthoInspector, Panther, RoundUp
WBGene00006804	176706	WBGene00006804	unc-71	Human	8751	193	ADAM15	6	6.04	moderate	No	No	eggNOG, OrthoDB, OrthoFinder, OrthoInspector, Panther, RoundUp
WBGene00006804	176706	WBGene00006804	unc-71	Human	8756	214	ADAM7	6	5.94	moderate	No	No	Compara, eggNOG, OrthoDB, OrthoFinder, OrthoInspector, Panther
WBGene00006804	176706	WBGene00006804	unc-71	Human	80332	15478	ADAM33	6	5.94	moderate	No	No	Compara, eggNOG, OrthoDB, OrthoFinder, OrthoInspector, Panther
WBGene00006804	176706	WBGene00006804	unc-71	Human	203102	15479	ADAM32	6	5.91	moderate	No	Yes	Compara, eggNOG, OMA, OrthoDB, Panther, TreeFam
WBGene00006804	176706	WBGene00006804	unc-71	Human	4185	189	ADAM11	6	5.89	moderate	No	Yes	eggNOG, Isobase, OrthoDB, orthoMCL, Panther, RoundUp
WBGene00006804	176706	WBGene00006804	unc-71	Human	8745	202	ADAM23	6	5.84	moderate	No	Yes	Compara, eggNOG, OrthoDB, OrthoInspector, orthoMCL, Panther
WBGene00008549	174782	WBGene00008549	din-1	Human	23013	17575	SPEN	6	5.99	high	Yes	Yes	eggNOG, Hieranoid, Inparanoid, OrthoDB, OrthoInspector, RoundUp
WBGene00022144	171746	WBGene00022144	pghm-1	Human	5066	8596	PAM	6	5.89	moderate	Yes	No	eggNOG, Isobase, OrthoFinder, Panther, Phylome, RoundUp
WBGene00001915	179340	WBGene00001915	his-41	Human	102724334		LOC102724334	6	6.07	moderate	No	Yes	Hieranoid, Inparanoid, OMA, OrthoDB, OrthoFinder, OrthoInspector
WBGene00010706	187184	WBGene00010706	cyp-14A2	Human	113612	20582	CYP2U1	6	5.76	moderate	Yes	No	eggNOG, Hieranoid, Inparanoid, OrthoInspector, orthoMCL, Phylome
WBGene00018334	185653	WBGene00018334	cyp-33E2	Human	29785	15654	CYP2S1	6	6.09	moderate	No	Yes	Compara, Hieranoid, Inparanoid, OMA, OrthoInspector, Panther
WBGene00018334	185653	WBGene00018334	cyp-33E2	Human	120227	20580	CYP2R1	6	5.98	moderate	No	Yes	Compara, eggNOG, Hieranoid, Inparanoid, OrthoInspector, Panther
WBGene00002013	177778	WBGene00002013	hsp-12.6	Human	126393	26511	HSPB6	6	6.07	high	Yes	Yes	Inparanoid, OrthoDB, OrthoFinder, OrthoInspector, Panther, Phylome
WBGene00002013	177778	WBGene00002013	hsp-12.6	Human	1410	2389	CRYAB	6	6.07	moderate	Yes	No	Inparanoid, OrthoDB, OrthoFinder, OrthoInspector, Panther, Phylome
WBGene00002013	177778	WBGene00002013	hsp-12.6	Human	3316	5247	HSPB2	6	5.97	high	Yes	Yes	eggNOG, Inparanoid, OrthoDB, OrthoInspector, Panther, Phylome
WBGene00002013	177778	WBGene00002013	hsp-12.6	Human	3315	5246	HSPB1	6	5.92	moderate	Yes	No	eggNOG, OrthoDB, OrthoFinder, OrthoInspector, Panther, Phylome
WBGene00013111	178465	WBGene00013111	sta-1	Human	6774	11364	STAT3	6	5.97	moderate	No	Yes	eggNOG, Inparanoid, OrthoDB, OrthoInspector, Panther, Phylome
WBGene00013111	178465	WBGene00013111	sta-1	Human	6775	11365	STAT4	6	5.97	moderate	No	Yes	eggNOG, Inparanoid, OrthoDB, OrthoInspector, Panther, Phylome
WBGene00013111	178465	WBGene00013111	sta-1	Human	6772	11362	STAT1	6	5.97	moderate	No	Yes	eggNOG, Inparanoid, OrthoDB, OrthoInspector, Panther, Phylome
WBGene00020256	178931	WBGene00020256	T05C3.6	Human	23646	17158	PLD3	6	5.81	moderate	No	No	Compara, eggNOG, OrthoDB, Panther, Phylome, TreeFam
WBGene00020256	178931	WBGene00020256	T05C3.6	Human	200150	26879	PLD5	6	5.81	moderate	No	No	Compara, eggNOG, OrthoDB, Panther, Phylome, TreeFam
WBGene00004047	246019	WBGene00004047	plx-1	Human	5365	9105	PLXNB3	6	5.91	moderate	No	Yes	eggNOG, Hieranoid, OrthoDB, OrthoFinder, orthoMCL, Panther
WBGene00004047	246019	WBGene00004047	plx-1	Human	23654	9104	PLXNB2	6	5.91	moderate	No	Yes	eggNOG, Hieranoid, OrthoDB, OrthoFinder, orthoMCL, Panther
WBGene00013575	176785	WBGene00013575	acs-5	Human	2180	3569	ACSL1	6	5.87	moderate	Yes	No	eggNOG, OrthoDB, OrthoFinder, orthoMCL, Panther, TreeFam
WBGene00013575	176785	WBGene00013575	acs-5	Human	23305	16496	ACSL6	6	5.87	moderate	Yes	No	eggNOG, OrthoDB, OrthoFinder, orthoMCL, Panther, TreeFam
WBGene00002021	186113	WBGene00002021	hsp-17	Human	3315	5246	HSPB1	6	6.04	moderate	Yes	No	eggNOG, OrthoDB, OrthoFinder, OrthoInspector, Panther, RoundUp
WBGene00008547	174780	WBGene00008547	F07A11.4	Human	8237	12609	USP11	6	6.04	moderate	No	No	eggNOG, OrthoDB, OrthoFinder, OrthoInspector, Panther, RoundUp
WBGene00017747	184903	WBGene00017747	F23F1.6	Human	6541	11057	SLC7A1	6	5.74	moderate	No	Yes	Compara, eggNOG, OrthoDB, OrthoFinder, OrthoInspector, orthoMCL
WBGene00017747	184903	WBGene00017747	F23F1.6	Human	84889	11061	SLC7A3	6	5.74	moderate	No	Yes	Compara, eggNOG, OrthoDB, OrthoFinder, OrthoInspector, orthoMCL
WBGene00012715	176734	WBGene00012715	snpc-1.2	Human	6617	11134	SNAPC1	6	5.85	moderate	Yes	No	Compara, eggNOG, OMA, OrthoFinder, Panther, Phylome
WBGene00007455	178330	WBGene00007455	ugt-22	Human	54578	12538	UGT1A6	6	5.97	moderate	No	Yes	Hieranoid, Isobase, OMA, OrthoInspector, Panther, Phylome
WBGene00007455	178330	WBGene00007455	ugt-22	Human	54658	12530	UGT1A1	6	5.95	moderate	No	No	Compara, Hieranoid, OMA, OrthoInspector, Panther, Phylome
WBGene00007455	178330	WBGene00007455	ugt-22	Human	7363	12553	UGT2B4	6	5.95	moderate	No	No	Compara, Hieranoid, OMA, OrthoInspector, Panther, Phylome
WBGene00007455	178330	WBGene00007455	ugt-22	Human	7368	12555	UGT8	6	5.95	moderate	No	No	Compara, Hieranoid, OMA, OrthoInspector, Panther, Phylome
WBGene00007455	178330	WBGene00007455	ugt-22	Human	54490	13479	UGT2B28	6	5.95	moderate	No	No	Compara, Hieranoid, OMA, OrthoInspector, Panther, Phylome
WBGene00007455	178330	WBGene00007455	ugt-22	Human	54659	12535	UGT1A3	6	5.95	moderate	No	No	Compara, Hieranoid, OMA, OrthoInspector, Panther, Phylome
WBGene00007455	178330	WBGene00007455	ugt-22	Human	7367	12547	UGT2B17	6	5.95	moderate	No	No	Compara, Hieranoid, OMA, OrthoInspector, Panther, Phylome
WBGene00007455	178330	WBGene00007455	ugt-22	Human	10720	12545	UGT2B11	6	5.95	moderate	No	No	Compara, Hieranoid, OMA, OrthoInspector, Panther, Phylome
WBGene00007455	178330	WBGene00007455	ugt-22	Human	79799	28528	UGT2A3	6	5.95	moderate	No	No	Compara, Hieranoid, OMA, OrthoInspector, Panther, Phylome
WBGene00004051	177683	WBGene00004051	parg-1	Human	8505	8605	PARG	6	5.79	high	Yes	Yes	Compara, eggNOG, OrthoFinder, orthoMCL, Panther, TreeFam
WBGene00001502	181348	WBGene00001502	ftt-2	Human	10971	12854	YWHAQ	6	6.02	moderate	No	Yes	Hieranoid, OrthoDB, OrthoFinder, OrthoInspector, Panther, Phylome
WBGene00020471	188466	WBGene00020471	pho-14	Human	93650	14376	ACP4	6	6	moderate	No	No	eggNOG, Isobase, OMA, OrthoDB, Panther, RoundUp
WBGene00020471	188466	WBGene00020471	pho-14	Human	53	123	ACP2	6	5.94	moderate	No	No	eggNOG, OrthoDB, OrthoFinder, orthoMCL, Panther, RoundUp
WBGene00009444	185323	WBGene00009444	erh-2	Human	2079	3447	ERH	6	5.98	moderate	Yes	No	Compara, OrthoDB, OrthoFinder, Panther, Phylome, RoundUp
WBGene00001243	177320	WBGene00001243	elo-5	Human	83401	18047	ELOVL3	6	5.9	moderate	No	No	Compara, eggNOG, OrthoDB, OrthoFinder, Panther, TreeFam
WBGene00003999	181276	WBGene00003999	pgp-5	Human	5243	40	ABCB1	6	5.85	moderate	No	No	Compara, OrthoDB, OrthoFinder, orthoMCL, Panther, Phylome
WBGene00003999	181276	WBGene00003999	pgp-5	Human	5244	45	ABCB4	6	5.82	moderate	No	No	eggNOG, OrthoDB, OrthoFinder, orthoMCL, Panther, Phylome
WBGene00019479	179200	WBGene00019479	K07C11.7	Human	758	1306	MPPED1	6	5.8	moderate	Yes	No	Compara, eggNOG, Hieranoid, Panther, Phylome, TreeFam
WBGene00019479	179200	WBGene00019479	K07C11.7	Human	744	1180	MPPED2	6	5.8	moderate	Yes	No	Compara, eggNOG, Hieranoid, Panther, Phylome, TreeFam
WBGene00000397	177671	WBGene00000397	cdh-5	Human	65217	14674	PCDH15	6	5.99	high	Yes	Yes	eggNOG, Homologene, Inparanoid, OrthoDB, OrthoFinder, RoundUp
WBGene00018413	178704	WBGene00018413	cyp-33C4	Human	1571	2631	CYP2E1	6	6.09	moderate	No	No	Compara, Inparanoid, OMA, OrthoFinder, OrthoInspector, Panther
WBGene00018413	178704	WBGene00018413	cyp-33C4	Human	1549	2611	CYP2A7	6	6.06	moderate	No	No	eggNOG, Inparanoid, OMA, OrthoFinder, OrthoInspector, Panther
WBGene00018413	178704	WBGene00018413	cyp-33C4	Human	1572	2632	CYP2F1	6	5.99	moderate	No	No	Compara, eggNOG, Inparanoid, OMA, OrthoInspector, Panther
WBGene00018413	178704	WBGene00018413	cyp-33C4	Human	113612	20582	CYP2U1	6	5.74	moderate	No	No	Compara, eggNOG, OrthoInspector, orthoMCL, Panther, Phylome
WBGene00017080	178548	WBGene00017080	lec-12	Human	284194	24842	LGALS9B	6	5.94	moderate	Yes	No	Compara, eggNOG, OrthoDB, OrthoFinder, OrthoInspector, Panther
WBGene00017080	178548	WBGene00017080	lec-12	Human	654346	33874	LGALS9C	6	5.94	moderate	Yes	No	Compara, eggNOG, OrthoDB, OrthoFinder, OrthoInspector, Panther
WBGene00017080	178548	WBGene00017080	lec-12	Human	3965	6570	LGALS9	6	5.94	moderate	Yes	No	Compara, eggNOG, OrthoDB, OrthoFinder, OrthoInspector, Panther
WBGene00020168	187995	WBGene00020168	mct-5	Human	201232	31037	SLC16A13	6	5.99	moderate	No	Yes	Compara, eggNOG, Inparanoid, OrthoDB, OrthoFinder, Panther
WBGene00020168	187995	WBGene00020168	mct-5	Human	151473	26417	SLC16A14	6	5.94	moderate	No	No	Compara, eggNOG, OrthoDB, OrthoFinder, OrthoInspector, Panther
WBGene00020168	187995	WBGene00020168	mct-5	Human	9194	10928	SLC16A7	6	5.94	moderate	No	Yes	Compara, eggNOG, Hieranoid, OrthoDB, OrthoFinder, Panther
WBGene00020168	187995	WBGene00020168	mct-5	Human	6566	10922	SLC16A1	6	5.94	moderate	No	Yes	Compara, eggNOG, Hieranoid, OrthoDB, OrthoFinder, Panther
WBGene00020168	187995	WBGene00020168	mct-5	Human	9121	10926	SLC16A5	6	5.94	moderate	No	Yes	Compara, eggNOG, Hieranoid, OrthoDB, OrthoFinder, Panther
WBGene00020168	187995	WBGene00020168	mct-5	Human	23539	16270	SLC16A8	6	5.94	moderate	No	Yes	Compara, eggNOG, Hieranoid, OrthoDB, OrthoFinder, Panther
WBGene00020168	187995	WBGene00020168	mct-5	Human	162515	23093	SLC16A11	6	5.9	moderate	No	Yes	Compara, eggNOG, Inparanoid, OrthoDB, Panther, Phylome
WBGene00003598	175654	WBGene00003598	nhl-2	Human	80263	19018	TRIM45	6	5.97	high	Yes	Yes	Isobase, OrthoDB, OrthoFinder, OrthoInspector, Panther, Phylome
WBGene00001764	175009	WBGene00001764	gst-16	Human	2948	4636	GSTM4	5	4.74	moderate	No	Yes	Compara, eggNOG, OrthoDB, OrthoFinder, orthoMCL
WBGene00015735	175942	WBGene00015735	pdfr-1	Human	10203	16709	CALCRL	5	5.18	moderate	No	Yes	Inparanoid, OrthoFinder, OrthoInspector, Panther, RoundUp
WBGene00020516	188512	WBGene00020516	T15B7.1	Human	2219	3623	FCN1	5	5.05	moderate	No	Yes	eggNOG, Hieranoid, Inparanoid, OrthoFinder, Panther
WBGene00020516	188512	WBGene00020516	T15B7.1	Human	2220	3624	FCN2	5	5.05	moderate	No	Yes	eggNOG, Hieranoid, Inparanoid, OrthoFinder, Panther
WBGene00017648	184746	WBGene00017648	ddo-3	Human	1610	2671	DAO	5	4.94	moderate	No	No	Compara, eggNOG, OrthoDB, OrthoFinder, Panther
WBGene00016266	172430	WBGene00016266	idhg-2	Human	3420	5385	IDH3B	5	4.84	moderate	No	No	eggNOG, OrthoDB, OrthoFinder, orthoMCL, RoundUp
WBGene00016431	178921	WBGene00016431	C35A11.4	Human	56606	13446	SLC2A9	5	4.94	moderate	No	Yes	Compara, eggNOG, OrthoDB, OrthoFinder, Panther
WBGene00016431	178921	WBGene00016431	C35A11.4	Human	6518	11010	SLC2A5	5	4.94	moderate	No	Yes	Compara, eggNOG, OrthoDB, OrthoFinder, Panther
WBGene00016431	178921	WBGene00016431	C35A11.4	Human	6515	11007	SLC2A3	5	4.88	moderate	No	No	Compara, eggNOG, Isobase, OrthoFinder, Panther
WBGene00000527	172678	WBGene00000527	cle-1	Human	80781	2195	COL18A1	5	4.92	moderate	No	Yes	eggNOG, Inparanoid, OrthoDB, OrthoInspector, TreeFam
WBGene00004910	191770	WBGene00004910	snf-11	Human	6533	11052	SLC6A6	5	4.74	moderate	No	Yes	Compara, eggNOG, OrthoDB, OrthoFinder, orthoMCL
WBGene00011262	179621	WBGene00011262	pho-8	Human	93650	14376	ACP4	5	5	moderate	No	No	eggNOG, OrthoDB, Panther, RoundUp, TreeFam
WBGene00002268	173992	WBGene00002268	lec-5	Human	284194	24842	LGALS9B	5	5.06	moderate	No	No	Hieranoid, Inparanoid, OrthoDB, OrthoFinder, OrthoInspector
WBGene00002268	173992	WBGene00002268	lec-5	Human	654346	33874	LGALS9C	5	5.06	moderate	No	No	Hieranoid, Inparanoid, OrthoDB, OrthoFinder, OrthoInspector
WBGene00002268	173992	WBGene00002268	lec-5	Human	3965	6570	LGALS9	5	5.06	moderate	No	No	Hieranoid, Inparanoid, OrthoDB, OrthoFinder, OrthoInspector
WBGene00015660	179189	WBGene00015660	catp-3	Human	477	800	ATP1A2	5	4.84	moderate	No	No	Compara, eggNOG, OrthoDB, orthoMCL, Panther
WBGene00015660	179189	WBGene00015660	catp-3	Human	495	819	ATP4A	5	4.79	moderate	No	No	Compara, eggNOG, orthoMCL, Panther, TreeFam
WBGene00015660	179189	WBGene00015660	catp-3	Human	476	799	ATP1A1	5	4.78	moderate	No	No	Compara, eggNOG, Isobase, orthoMCL, Panther
WBGene00002174	171846	WBGene00002174	itx-1	Human	8506	8011	CNTNAP1	5	4.97	moderate	Yes	No	eggNOG, OrthoDB, OrthoFinder, Panther, TreeFam
WBGene00002174	171846	WBGene00002174	itx-1	Human	85445	18747	CNTNAP4	5	4.97	moderate	Yes	No	eggNOG, OrthoDB, OrthoFinder, Panther, TreeFam
WBGene00002174	171846	WBGene00002174	itx-1	Human	79937	13834	CNTNAP3	5	4.97	moderate	Yes	No	eggNOG, OrthoDB, OrthoFinder, Panther, TreeFam
WBGene00002174	171846	WBGene00002174	itx-1	Human	129684	18748	CNTNAP5	5	4.97	moderate	Yes	No	eggNOG, OrthoDB, OrthoFinder, Panther, TreeFam
WBGene00002174	171846	WBGene00002174	itx-1	Human	26047	13830	CNTNAP2	5	4.97	moderate	Yes	No	eggNOG, OrthoDB, OrthoFinder, Panther, TreeFam
WBGene00002174	171846	WBGene00002174	itx-1	Human	728577	32035	CNTNAP3B	5	4.97	moderate	Yes	No	eggNOG, OrthoDB, OrthoFinder, Panther, TreeFam
WBGene00018206	185500	WBGene00018206	ugt-61	Human	133688	26625	UGT3A1	5	4.84	moderate	No	No	Compara, eggNOG, OrthoInspector, Panther, Phylome
WBGene00018206	185500	WBGene00018206	ugt-61	Human	167127	27266	UGT3A2	5	4.84	moderate	No	No	Compara, eggNOG, OrthoInspector, Panther, Phylome
WBGene00011672	188356	WBGene00011672	cyp-13A5	Human	6916	11609	TBXAS1	5	4.87	moderate	No	No	eggNOG, Inparanoid, OrthoDB, OrthoInspector, Phylome
WBGene00016316	174048	WBGene00016316	C32D5.8	Human	115861	25179	NXNL1	5	4.78	moderate	No	Yes	eggNOG, Hieranoid, OrthoDB, Phylome, TreeFam
WBGene00001795	178031	WBGene00001795	gtl-1	Human	140803	17995	TRPM6	5	4.82	moderate	No	No	eggNOG, OrthoDB, orthoMCL, Panther, Phylome
WBGene00001795	178031	WBGene00001795	gtl-1	Human	4308	7146	TRPM1	5	4.82	moderate	No	No	eggNOG, OrthoDB, orthoMCL, Panther, Phylome
WBGene00003150	178250	WBGene00003150	mbk-2	Human	8798	3095	DYRK4	5	4.84	moderate	No	Yes	eggNOG, OrthoDB, OrthoFinder, orthoMCL, RoundUp
WBGene00013654	178448	WBGene00013654	Y105C5B.15	Human	390928	33781	ACP7	5	4.87	moderate	Yes	No	eggNOG, OrthoDB, orthoMCL, Panther, TreeFam
WBGene00017487	177192	WBGene00017487	F15E6.6	Human	316	553	AOX1	5	4.77	moderate	No	No	eggNOG, orthoMCL, Panther, Phylome, TreeFam
WBGene00020254	188117	WBGene00020254	T05C3.2	Human	284434	27619	NWD1	5	4.84	moderate	No	Yes	eggNOG, Hieranoid, OrthoDB, orthoMCL, RoundUp
WBGene00007967	183248	WBGene00007967	cyp-25A4	Human	6916	11609	TBXAS1	5	4.78	moderate	No	No	eggNOG, OrthoDB, OrthoInspector, Phylome, TreeFam
WBGene00007967	183248	WBGene00007967	cyp-25A4	Human	64816	17450	CYP3A43	5	4.72	moderate	No	No	eggNOG, OrthoDB, OrthoInspector, orthoMCL, Phylome
WBGene00007967	183248	WBGene00007967	cyp-25A4	Human	1577	2638	CYP3A5	5	4.72	moderate	No	No	eggNOG, OrthoDB, OrthoInspector, orthoMCL, Phylome
WBGene00011330	179863	WBGene00011330	T01D3.6	Human	7455	12857	ZAN	5	4.84	moderate	No	Yes	Compara, eggNOG, OrthoDB, OrthoFinder, OrthoInspector
WBGene00005649	191960	WBGene00005649	srp-8	Human	6318	10570	SERPINB4	5	5.06	moderate	No	No	Hieranoid, Homologene, Inparanoid, OrthoDB, OrthoFinder
WBGene00005649	191960	WBGene00005649	srp-8	Human	5271	8952	SERPINB8	5	5.06	moderate	No	No	Hieranoid, Inparanoid, OrthoDB, OrthoFinder, OrthoInspector
WBGene00006804	176706	WBGene00006804	unc-71	Human	101	215	ADAM8	5	5.03	moderate	No	No	eggNOG, OrthoFinder, OrthoInspector, Panther, RoundUp
WBGene00006804	176706	WBGene00006804	unc-71	Human	8728	197	ADAM19	5	5.01	moderate	No	No	eggNOG, OrthoDB, OrthoFinder, OrthoInspector, Panther
WBGene00006804	176706	WBGene00006804	unc-71	Human	53616	201	ADAM22	5	4.94	moderate	No	Yes	eggNOG, OrthoDB, orthoMCL, Panther, RoundUp
WBGene00006804	176706	WBGene00006804	unc-71	Human	8748	199	ADAM20	5	4.94	moderate	No	Yes	Compara, eggNOG, OrthoDB, OrthoInspector, Panther
WBGene00006804	176706	WBGene00006804	unc-71	Human	8747	200	ADAM21	5	4.94	moderate	No	Yes	Compara, eggNOG, OrthoDB, OrthoInspector, Panther
WBGene00006804	176706	WBGene00006804	unc-71	Human	2515	198	ADAM2	5	4.9	moderate	No	Yes	Compara, eggNOG, OrthoDB, Panther, TreeFam
WBGene00006804	176706	WBGene00006804	unc-71	Human	8749	196	ADAM18	5	4.9	moderate	No	Yes	Compara, eggNOG, OrthoDB, Panther, TreeFam
WBGene00004042	176143	WBGene00004042	plk-1	Human	10769	19699	PLK2	5	4.84	moderate	No	Yes	eggNOG, OrthoDB, OrthoFinder, orthoMCL, RoundUp
WBGene00000232	172270	WBGene00000232	avr-14	Human	2743	4329	GLRB	5	4.91	moderate	No	Yes	eggNOG, Hieranoid, OrthoInspector, Panther, Phylome
WBGene00006541	181639	WBGene00006541	tbh-1	Human	26002	21063	MOXD1	5	4.82	moderate	No	Yes	eggNOG, OrthoDB, orthoMCL, Panther, Phylome
WBGene00001915	179340	WBGene00001915	his-41	Human	158983	27252	H2BFWT	5	4.94	moderate	No	Yes	Compara, eggNOG, Hieranoid, OrthoDB, Panther
WBGene00001915	179340	WBGene00001915	his-41	Human	286436	27867	H2BFM	5	4.94	moderate	No	Yes	Compara, eggNOG, Hieranoid, OrthoDB, Panther
WBGene00001915	179340	WBGene00001915	his-41	Human	8339	4746	HIST1H2BG	5	4.91	moderate	No	Yes	eggNOG, OMA, OrthoFinder, orthoMCL, Panther
WBGene00001915	179340	WBGene00001915	his-41	Human	8347	4757	HIST1H2BC	5	4.82	moderate	No	Yes	eggNOG, OMA, OrthoDB, OrthoFinder, orthoMCL
WBGene00000010	190250	WBGene00000010	aat-9	Human	9057	11064	SLC7A6	5	4.94	moderate	Yes	No	Compara, eggNOG, OrthoDB, OrthoFinder, Panther
WBGene00000010	190250	WBGene00000010	aat-9	Human	23657	11059	SLC7A11	5	4.94	moderate	Yes	No	Compara, eggNOG, OrthoDB, OrthoFinder, Panther
WBGene00000010	190250	WBGene00000010	aat-9	Human	8140	11063	SLC7A5	5	4.94	moderate	Yes	No	Compara, eggNOG, OrthoDB, OrthoFinder, Panther
WBGene00000010	190250	WBGene00000010	aat-9	Human	23428	11066	SLC7A8	5	4.94	moderate	Yes	No	Compara, eggNOG, OrthoDB, OrthoFinder, Panther
WBGene00003174	181101	WBGene00003174	mec-10	Human	9311	101	ASIC3	5	4.84	moderate	No	No	Compara, eggNOG, OrthoDB, OrthoFinder, OrthoInspector
WBGene00003174	181101	WBGene00003174	mec-10	Human	41	100	ASIC1	5	4.84	moderate	No	No	Compara, eggNOG, OrthoDB, OrthoFinder, OrthoInspector
WBGene00003174	181101	WBGene00003174	mec-10	Human	40	99	ASIC2	5	4.78	moderate	No	No	Compara, eggNOG, Isobase, OrthoFinder, OrthoInspector
WBGene00010706	187184	WBGene00010706	cyp-14A2	Human	1573	2634	CYP2J2	5	4.8	moderate	No	No	eggNOG, Hieranoid, Homologene, OrthoInspector, orthoMCL
WBGene00000199	171857	WBGene00000199	arx-1	Human	653857	37282	ACTR3C	5	4.82	moderate	No	Yes	eggNOG, Isobase, Panther, Phylome, TreeFam
WBGene00018334	185653	WBGene00018334	cyp-33E2	Human	1565	2625	CYP2D6	5	4.93	moderate	No	No	Compara, eggNOG, Hieranoid, OrthoInspector, Panther
WBGene00002013	177778	WBGene00002013	hsp-12.6	Human	102724652	51901	CRYAA2	5	4.86	moderate	No	No	eggNOG, Inparanoid, OrthoFinder, OrthoInspector, Phylome
WBGene00003628	180725	WBGene00003628	nhr-35	Human	3172	5024	HNF4A	5	4.93	moderate	Yes	No	Isobase, OrthoDB, Panther, Phylome, TreeFam
WBGene00004047	246019	WBGene00004047	plx-1	Human	5364	9103	PLXNB1	5	4.91	moderate	No	Yes	eggNOG, Hieranoid, OrthoDB, orthoMCL, Panther
WBGene00013575	176785	WBGene00013575	acs-5	Human	51703	16526	ACSL5	5	4.77	moderate	No	No	eggNOG, OrthoDB, OrthoFinder, orthoMCL, TreeFam
WBGene00016030	175225	WBGene00016030	C24A1.3	Human	51086	19661	TNNI3K	5	4.76	moderate	No	Yes	eggNOG, Homologene, OrthoFinder, orthoMCL, TreeFam
WBGene00002021	186113	WBGene00002021	hsp-17	Human	1410	2389	CRYAB	5	5.14	moderate	No	No	OrthoDB, OrthoFinder, OrthoInspector, Panther, RoundUp
WBGene00002021	186113	WBGene00002021	hsp-17	Human	1409	2388	CRYAA	5	5.04	moderate	No	No	eggNOG, OrthoDB, OrthoFinder, Panther, RoundUp
WBGene00008547	174780	WBGene00008547	F07A11.4	Human	7375	12627	USP4	5	5.04	moderate	No	No	eggNOG, OrthoDB, OrthoFinder, Panther, RoundUp
WBGene00019986	181087	WBGene00019986	R09F10.1	Human	8722	2531	CTSF	5	4.74	moderate	Yes	No	Compara, eggNOG, Hieranoid, OrthoDB, orthoMCL
WBGene00017747	184903	WBGene00017747	F23F1.6	Human	57709	29326	SLC7A14	5	4.87	moderate	No	Yes	Compara, eggNOG, OrthoDB, OrthoFinder, RoundUp
WBGene00006528	172831	WBGene00006528	tba-1	Human	7277	12407	TUBA4A	5	4.91	moderate	Yes	No	eggNOG, OrthoDB, OrthoFinder, orthoMCL, Panther
WBGene00006528	172831	WBGene00006528	tba-1	Human	84790	20768	TUBA1C	5	4.81	moderate	Yes	No	eggNOG, Homologene, OrthoDB, OrthoFinder, orthoMCL
WBGene00006528	172831	WBGene00006528	tba-1	Human	51807	12410	TUBA8	5	4.77	high	Yes	Yes	eggNOG, OMA, OrthoFinder, orthoMCL, TreeFam
WBGene00006528	172831	WBGene00006528	tba-1	Human	79861	23534	TUBAL3	5	4.74	moderate	Yes	No	Compara, eggNOG, OrthoDB, OrthoFinder, orthoMCL
WBGene00007455	178330	WBGene00007455	ugt-22	Human	54657	12536	UGT1A4	5	5.02	moderate	No	No	Hieranoid, OMA, OrthoInspector, Panther, Phylome
WBGene00007455	178330	WBGene00007455	ugt-22	Human	54575	12531	UGT1A10	5	5.02	moderate	No	No	Hieranoid, OMA, OrthoInspector, Panther, Phylome
WBGene00007455	178330	WBGene00007455	ugt-22	Human	54577	12539	UGT1A7	5	5.02	moderate	No	No	Hieranoid, OMA, OrthoInspector, Panther, Phylome
WBGene00007455	178330	WBGene00007455	ugt-22	Human	54579	12537	UGT1A5	5	5.02	moderate	No	No	Hieranoid, OMA, OrthoInspector, Panther, Phylome
WBGene00007455	178330	WBGene00007455	ugt-22	Human	54600	12541	UGT1A9	5	5.02	moderate	No	No	Hieranoid, OMA, OrthoInspector, Panther, Phylome
WBGene00007455	178330	WBGene00007455	ugt-22	Human	54576	12540	UGT1A8	5	5.02	moderate	No	No	Hieranoid, OMA, OrthoInspector, Panther, Phylome
WBGene00007455	178330	WBGene00007455	ugt-22	Human	133688	26625	UGT3A1	5	4.99	moderate	No	No	Compara, Inparanoid, OrthoInspector, Panther, Phylome
WBGene00007455	178330	WBGene00007455	ugt-22	Human	167127	27266	UGT3A2	5	4.99	moderate	No	No	Compara, Inparanoid, OrthoInspector, Panther, Phylome
WBGene00007455	178330	WBGene00007455	ugt-22	Human	7366	12546	UGT2B15	5	4.94	moderate	No	No	Compara, Hieranoid, OrthoInspector, Panther, Phylome
WBGene00007455	178330	WBGene00007455	ugt-22	Human	7364	12554	UGT2B7	5	4.94	moderate	No	No	Compara, Hieranoid, OrthoInspector, Panther, Phylome
WBGene00007914	183194	WBGene00007914	mys-4	Human	11143	17016	KAT7	5	4.97	high	Yes	Yes	eggNOG, Inparanoid, OrthoDB, Panther, Phylome
WBGene00004037	180029	WBGene00004037	plc-2	Human	5330	9055	PLCB2	5	4.82	high	Yes	Yes	eggNOG, Isobase, OrthoDB, OrthoFinder, TreeFam
WBGene00001502	181348	WBGene00001502	ftt-2	Human	7533	12853	YWHAH	5	4.95	moderate	No	Yes	Compara, OrthoDB, OrthoFinder, Panther, Phylome
WBGene00001502	181348	WBGene00001502	ftt-2	Human	7532	12852	YWHAG	5	4.95	moderate	No	Yes	Compara, OrthoDB, OrthoFinder, Panther, Phylome
WBGene00001609	176286	WBGene00001609	glp-1	Human	4855	7884	NOTCH4	5	4.87	moderate	No	No	Hieranoid, OrthoDB, OrthoFinder, orthoMCL, TreeFam
WBGene00004043	171838	WBGene00004043	plk-2	Human	10769	19699	PLK2	5	4.84	moderate	No	Yes	eggNOG, OrthoDB, OrthoFinder, orthoMCL, RoundUp
WBGene00004043	171838	WBGene00004043	plk-2	Human	1263	2154	PLK3	5	4.78	moderate	No	Yes	eggNOG, Isobase, OrthoFinder, orthoMCL, RoundUp
WBGene00016147	179156	WBGene00016147	cyp-32A1	Human	66002	18857	CYP4F12	5	4.69	moderate	No	Yes	Compara, eggNOG, Isobase, OrthoDB, orthoMCL
WBGene00012718	176731	WBGene00012718	dhhc-8	Human	131540	20713	ZDHHC19	5	4.89	moderate	No	Yes	Compara, eggNOG, Isobase, OrthoDB, Panther
WBGene00021689	3565634	WBGene00021689	Y48G8AL.10	Human	7776	13028	ZNF236	5	4.76	high	Yes	Yes	eggNOG, Hieranoid, Inparanoid, orthoMCL, Phylome
WBGene00019779	181079	WBGene00019779	endu-2	Human	8909	14369	ENDOU	5	4.9	moderate	Yes	No	Compara, Isobase, OrthoDB, Panther, Phylome
WBGene00015407	182182	WBGene00015407	C03H5.5	Human	51386	18138	EIF3L	5	4.85	moderate	Yes	No	Compara, eggNOG, OrthoDB, Panther, Phylome
WBGene00001030	173341	WBGene00001030	dnj-12	Human	10294	14884	DNAJA2	5	4.94	moderate	No	No	OrthoDB, OrthoFinder, OrthoInspector, orthoMCL, RoundUp
WBGene00002023	180872	WBGene00002023	hsp-25	Human	1410	2389	CRYAB	5	5.07	moderate	No	No	Compara, OrthoDB, OrthoInspector, Panther, RoundUp
WBGene00002023	180872	WBGene00002023	hsp-25	Human	1409	2388	CRYAA	5	4.97	moderate	No	No	Compara, eggNOG, OrthoDB, Panther, RoundUp
WBGene00018413	178704	WBGene00018413	cyp-33C4	Human	29785	15654	CYP2S1	5	5.09	moderate	No	No	Compara, Inparanoid, OMA, OrthoInspector, Panther
WBGene00018413	178704	WBGene00018413	cyp-33C4	Human	120227	20580	CYP2R1	5	4.98	moderate	No	No	Compara, eggNOG, Inparanoid, OrthoInspector, Panther
WBGene00018367	185685	WBGene00018367	F42H10.3	Human	10529	16932	NEBL	5	4.79	moderate	No	Yes	eggNOG, OMA, OrthoDB, Phylome, TreeFam
WBGene00017080	178548	WBGene00017080	lec-12	Human	3964	6569	LGALS8	5	5.01	moderate	No	No	eggNOG, OrthoDB, OrthoFinder, OrthoInspector, Panther
WBGene00020168	187995	WBGene00020168	mct-5	Human	9123	10924	SLC16A3	5	5.01	moderate	No	Yes	eggNOG, Hieranoid, OrthoDB, OrthoFinder, Panther
WBGene00020168	187995	WBGene00020168	mct-5	Human	220963	23520	SLC16A9	5	4.94	moderate	No	Yes	Compara, eggNOG, OrthoDB, OrthoInspector, Panther
WBGene00001430	171974	WBGene00001430	fkb-5	Human	51303	18624	FKBP11	4	3.8	moderate	No	No	Compara, eggNOG, OrthoDB, TreeFam
WBGene00017048	183943	WBGene00017048	D2021.4	Human	10005	15919	ACOT8	4	3.84	moderate	Yes	No	Compara, eggNOG, Panther, Phylome
WBGene00001764	175009	WBGene00001764	gst-16	Human	2950	4638	GSTP1	4	3.84	moderate	No	No	Compara, eggNOG, OrthoDB, OrthoFinder
WBGene00001764	175009	WBGene00001764	gst-16	Human	2946	4634	GSTM2	4	3.74	moderate	No	No	Compara, eggNOG, OrthoDB, orthoMCL
WBGene00001764	175009	WBGene00001764	gst-16	Human	2947	4635	GSTM3	4	3.74	moderate	No	Yes	Compara, eggNOG, OrthoDB, orthoMCL
WBGene00013480	190557	WBGene00013480	egas-3	Human	6340	10602	SCNN1G	4	3.92	moderate	Yes	No	eggNOG, OrthoDB, Panther, Phylome
WBGene00001787	190226	WBGene00001787	gst-39	Human	2948	4636	GSTM4	4	3.84	moderate	No	No	Compara, eggNOG, OrthoDB, OrthoFinder
WBGene00001787	190226	WBGene00001787	gst-39	Human	2950	4638	GSTP1	4	3.84	moderate	No	No	Compara, eggNOG, OrthoDB, OrthoFinder
WBGene00004023	173897	WBGene00004023	pho-4	Human	55	125	ACPP	4	4.01	moderate	No	No	eggNOG, OrthoDB, OrthoFinder, Panther
WBGene00019605	174057	WBGene00019605	ctsa-4.1	Human	54504	14399	CPVL	4	3.91	moderate	No	No	eggNOG, Hieranoid, OrthoDB, OrthoFinder
WBGene00020516	188512	WBGene00020516	T15B7.1	Human	4239	7035	MFAP4	4	4.05	moderate	No	Yes	eggNOG, Inparanoid, OrthoFinder, Panther
WBGene00020516	188512	WBGene00020516	T15B7.1	Human	284	484	ANGPT1	4	3.94	moderate	No	Yes	eggNOG, Panther, Phylome, RoundUp
WBGene00020516	188512	WBGene00020516	T15B7.1	Human	7143	11953	TNR	4	3.92	moderate	No	Yes	eggNOG, OrthoDB, Panther, Phylome
WBGene00020516	188512	WBGene00020516	T15B7.1	Human	63923	22942	TNN	4	3.92	moderate	No	Yes	eggNOG, OrthoDB, Panther, Phylome
WBGene00011166	187738	WBGene00011166	chil-22	Human	1116	1932	CHI3L1	4	3.79	moderate	Yes	No	Compara, eggNOG, Isobase, OMA
WBGene00016431	178921	WBGene00016431	C35A11.4	Human	66035	14239	SLC2A11	4	4.01	moderate	No	Yes	eggNOG, OrthoDB, OrthoFinder, Panther
WBGene00016431	178921	WBGene00016431	C35A11.4	Human	6517	11009	SLC2A4	4	3.93	moderate	No	No	Compara, eggNOG, OrthoFinder, Panther
WBGene00016431	178921	WBGene00016431	C35A11.4	Human	6514	11006	SLC2A2	4	3.93	moderate	No	No	Compara, eggNOG, OrthoFinder, Panther
WBGene00016431	178921	WBGene00016431	C35A11.4	Human	6513	11005	SLC2A1	4	3.93	moderate	No	No	Compara, eggNOG, OrthoFinder, Panther
WBGene00016431	178921	WBGene00016431	C35A11.4	Human	155184	13445	SLC2A7	4	3.93	moderate	No	No	Compara, eggNOG, OrthoFinder, Panther
WBGene00002058	180430	WBGene00002058	ifd-2	Human	84823	6638	LMNB2	4	4.01	moderate	Yes	No	eggNOG, Homologene, OrthoDB, Panther
WBGene00002058	180430	WBGene00002058	ifd-2	Human	4000	6636	LMNA	4	3.97	moderate	Yes	No	eggNOG, OrthoDB, Panther, TreeFam
WBGene00002058	180430	WBGene00002058	ifd-2	Human	4001	6637	LMNB1	4	3.97	moderate	Yes	No	eggNOG, OrthoDB, Panther, TreeFam
WBGene00001786	185299	WBGene00001786	gst-38	Human	2948	4636	GSTM4	4	3.84	moderate	No	No	Compara, eggNOG, OrthoDB, OrthoFinder
WBGene00001786	185299	WBGene00001786	gst-38	Human	2950	4638	GSTP1	4	3.84	moderate	No	No	Compara, eggNOG, OrthoDB, OrthoFinder
WBGene00004910	191770	WBGene00004910	snf-11	Human	6535	11055	SLC6A8	4	3.84	moderate	No	Yes	Compara, eggNOG, OrthoDB, OrthoFinder
WBGene00011262	179621	WBGene00011262	pho-8	Human	51205	29609	ACP6	4	3.89	moderate	No	Yes	eggNOG, Isobase, OrthoDB, RoundUp
WBGene00001819	172288	WBGene00001819	haf-9	Human	6891	44	TAP2	4	4.02	moderate	No	No	OrthoDB, OrthoFinder, Panther, Phylome
WBGene00001819	172288	WBGene00001819	haf-9	Human	6890	43	TAP1	4	4.02	moderate	No	No	OrthoDB, OrthoFinder, Panther, Phylome
WBGene00006893	174169	WBGene00006893	spon-1	Human	10417	11253	SPON2	4	3.85	moderate	No	Yes	eggNOG, OrthoDB, Phylome, RoundUp
WBGene00000067	176793	WBGene00000067	act-5	Human	653269	37093	POTEI	4	3.91	moderate	Yes	No	Homologene, OrthoDB, OrthoFinder, orthoMCL
WBGene00013439	190497	WBGene00013439	Y66D12A.13	Human	6581	10967	SLC22A3	4	4.01	moderate	Yes	No	eggNOG, OrthoDB, OrthoFinder, Panther
WBGene00013439	190497	WBGene00013439	Y66D12A.13	Human	85413	20302	SLC22A16	4	4.01	moderate	Yes	No	eggNOG, OrthoDB, OrthoFinder, Panther
WBGene00002268	173992	WBGene00002268	lec-5	Human	3964	6569	LGALS8	4	4.01	moderate	No	No	Hieranoid, OrthoDB, OrthoFinder, OrthoInspector
WBGene00015660	179189	WBGene00015660	catp-3	Human	480	14073	ATP1A4	4	3.83	moderate	No	No	Compara, eggNOG, orthoMCL, Panther
WBGene00001686	174578	WBGene00001686	gpd-4	Human	26330	24864	GAPDHS	4	3.81	moderate	No	Yes	eggNOG, OrthoDB, OrthoFinder, orthoMCL
WBGene00003989	173161	WBGene00003989	pfn-1	Human	375189	31103	PFN4	4	3.71	moderate	Yes	No	eggNOG, OrthoFinder, orthoMCL, Phylome
WBGene00016316	174048	WBGene00016316	C32D5.8	Human	64359	18008	NXN	4	3.73	moderate	No	No	Compara, eggNOG, OrthoInspector, orthoMCL
WBGene00007967	183248	WBGene00007967	cyp-25A4	Human	100861540	51504	CYP3A7-CYP3A51P	4	3.82	moderate	No	No	eggNOG, OrthoDB, OrthoInspector, Phylome
WBGene00001683	174603	WBGene00001683	gpd-1	Human	26330	24864	GAPDHS	4	3.94	moderate	No	Yes	OrthoDB, OrthoFinder, orthoMCL, RoundUp
WBGene00005649	191960	WBGene00005649	srp-8	Human	462	775	SERPINC1	4	4.16	moderate	No	Yes	Inparanoid, OrthoDB, OrthoInspector, Panther
WBGene00005649	191960	WBGene00005649	srp-8	Human	5273	8942	SERPINB10	4	4.06	moderate	No	No	Hieranoid, Inparanoid, OrthoDB, OrthoFinder
WBGene00005649	191960	WBGene00005649	srp-8	Human	89778	14221	SERPINB11	4	4.06	moderate	No	No	Hieranoid, Inparanoid, OrthoDB, OrthoInspector
WBGene00005649	191960	WBGene00005649	srp-8	Human	5270	8951	SERPINE2	4	4.03	moderate	No	Yes	OMA, OrthoDB, Panther, Phylome
WBGene00005649	191960	WBGene00005649	srp-8	Human	89777	14220	SERPINB12	4	3.96	moderate	No	No	eggNOG, Hieranoid, Inparanoid, OrthoDB
WBGene00002260	188761	WBGene00002260	lbp-8	Human	5948	9920	RBP2	4	3.94	moderate	No	Yes	Compara, eggNOG, OrthoDB, Panther
WBGene00002260	188761	WBGene00002260	lbp-8	Human	116362	30316	RBP7	4	3.94	moderate	No	Yes	Compara, eggNOG, OrthoDB, Panther
WBGene00006804	176706	WBGene00006804	unc-71	Human	27299	16299	ADAMDEC1	4	3.94	moderate	No	Yes	Compara, eggNOG, OrthoDB, Panther
WBGene00006804	176706	WBGene00006804	unc-71	Human	11085	208	ADAM30	4	3.94	moderate	No	No	Compara, eggNOG, OrthoDB, Panther
WBGene00004042	176143	WBGene00004042	plk-1	Human	1263	2154	PLK3	4	3.83	moderate	No	No	eggNOG, OrthoFinder, orthoMCL, RoundUp
WBGene00001811	178522	WBGene00001811	haf-1	Human	11194	49	ABCB8	4	3.81	moderate	No	No	eggNOG, OrthoDB, OrthoFinder, orthoMCL
WBGene00020146	181726	WBGene00020146	got-1.2	Human	137362	28487	GOT1L1	4	3.95	moderate	No	Yes	Compara, OrthoDB, Panther, Phylome
WBGene00020146	181726	WBGene00020146	got-1.2	Human	2806	4433	GOT2	4	3.94	moderate	No	No	OrthoDB, OrthoFinder, orthoMCL, RoundUp
WBGene00011945	172861	WBGene00011945	alg-5	Human	192670	18424	AGO4	4	4.01	moderate	Yes	No	eggNOG, OrthoDB, OrthoFinder, Panther
WBGene00011945	172861	WBGene00011945	alg-5	Human	26523	3262	AGO1	4	4.01	moderate	Yes	No	eggNOG, OrthoDB, OrthoFinder, Panther
WBGene00011945	172861	WBGene00011945	alg-5	Human	192669	18421	AGO3	4	4.01	moderate	Yes	No	eggNOG, OrthoDB, OrthoFinder, Panther
WBGene00011945	172861	WBGene00011945	alg-5	Human	27161	3263	AGO2	4	4.01	moderate	Yes	No	eggNOG, OrthoDB, OrthoFinder, Panther
WBGene00001915	179340	WBGene00001915	his-41	Human	54145	4762	H2BFS	4	4.12	moderate	No	Yes	OMA, OrthoDB, OrthoFinder, Panther
WBGene00001915	179340	WBGene00001915	his-41	Human	8344	4753	HIST1H2BE	4	3.81	moderate	No	Yes	eggNOG, OMA, OrthoFinder, orthoMCL
WBGene00001915	179340	WBGene00001915	his-41	Human	8346	4756	HIST1H2BI	4	3.81	moderate	No	Yes	eggNOG, OMA, OrthoFinder, orthoMCL
WBGene00000010	190250	WBGene00000010	aat-9	Human	9056	11065	SLC7A7	4	3.93	moderate	No	No	Compara, eggNOG, OrthoFinder, Panther
WBGene00000010	190250	WBGene00000010	aat-9	Human	56301	11058	SLC7A10	4	3.93	moderate	No	No	Compara, eggNOG, OrthoFinder, Panther
WBGene00000010	190250	WBGene00000010	aat-9	Human	11136	11067	SLC7A9	4	3.84	moderate	No	No	Compara, eggNOG, OrthoDB, OrthoFinder
WBGene00000010	190250	WBGene00000010	aat-9	Human	157724	23092	SLC7A13	4	3.84	moderate	No	Yes	Compara, eggNOG, OrthoDB, OrthoFinder
WBGene00003174	181101	WBGene00003174	mec-10	Human	51802	17537	ASIC5	4	3.91	moderate	No	No	eggNOG, OrthoDB, OrthoFinder, OrthoInspector
WBGene00003174	181101	WBGene00003174	mec-10	Human	55515	21263	ASIC4	4	3.84	moderate	No	No	Compara, eggNOG, OrthoDB, OrthoFinder
WBGene00021597	266876	WBGene00021597	spsb-1	Human	84727	29522	SPSB2	4	4.01	moderate	No	No	eggNOG, OrthoDB, OrthoInspector, Panther
WBGene00003607	177551	WBGene00003607	nhr-8	Human	7421	12679	VDR	4	4.16	moderate	Yes	No	Inparanoid, OrthoDB, OrthoInspector, Panther
WBGene00003607	177551	WBGene00003607	nhr-8	Human	8856	7968	NR1I2	4	4.16	moderate	Yes	No	Inparanoid, OrthoDB, OrthoInspector, Panther
WBGene00003607	177551	WBGene00003607	nhr-8	Human	9970	7969	NR1I3	4	4.07	high	Yes	Yes	Inparanoid, OrthoDB, Panther, Phylome
WBGene00000424	177111	WBGene00000424	ced-10	Human	391	672	RHOG	4	4.01	moderate	No	No	eggNOG, OrthoDB, OrthoFinder, Panther
WBGene00010706	187184	WBGene00010706	cyp-14A2	Human	54905	20243	CYP2W1	4	4	moderate	No	Yes	Hieranoid, Inparanoid, Isobase, OrthoInspector
WBGene00010706	187184	WBGene00010706	cyp-14A2	Human	1565	2625	CYP2D6	4	3.95	moderate	No	No	eggNOG, Hieranoid, Inparanoid, OrthoInspector
WBGene00010706	187184	WBGene00010706	cyp-14A2	Human	1558	2622	CYP2C8	4	3.8	moderate	No	No	eggNOG, Hieranoid, OrthoInspector, orthoMCL
WBGene00010706	187184	WBGene00010706	cyp-14A2	Human	1559	2623	CYP2C9	4	3.8	moderate	No	No	eggNOG, Hieranoid, OrthoInspector, orthoMCL
WBGene00010706	187184	WBGene00010706	cyp-14A2	Human	1555	2615	CYP2B6	4	3.8	moderate	No	No	eggNOG, Hieranoid, OrthoInspector, orthoMCL
WBGene00010706	187184	WBGene00010706	cyp-14A2	Human	1562	2620	CYP2C18	4	3.8	moderate	No	No	eggNOG, Hieranoid, OrthoInspector, orthoMCL
WBGene00010706	187184	WBGene00010706	cyp-14A2	Human	1557	2621	CYP2C19	4	3.8	moderate	No	No	eggNOG, Hieranoid, OrthoInspector, orthoMCL
WBGene00018334	185653	WBGene00018334	cyp-33E2	Human	54905	20243	CYP2W1	4	4.03	moderate	No	Yes	Compara, Hieranoid, OrthoInspector, Panther
WBGene00018334	185653	WBGene00018334	cyp-33E2	Human	1564	2624	CYP2D7	4	4.03	moderate	No	Yes	Compara, Hieranoid, OrthoInspector, Panther
WBGene00002013	177778	WBGene00002013	hsp-12.6	Human	1409	2388	CRYAA	4	4.01	moderate	No	No	eggNOG, OrthoDB, OrthoFinder, Panther
WBGene00002013	177778	WBGene00002013	hsp-12.6	Human	26353	30171	HSPB8	4	3.82	moderate	No	No	eggNOG, Isobase, OrthoDB, TreeFam
WBGene00002266	174557	WBGene00002266	lec-3	Human	56891	30054	LGALS14	4	3.94	moderate	No	Yes	Compara, eggNOG, OrthoDB, Panther
WBGene00002266	174557	WBGene00002266	lec-3	Human	1178	2014	CLC	4	3.94	moderate	No	Yes	Compara, eggNOG, OrthoDB, Panther
WBGene00002266	174557	WBGene00002266	lec-3	Human	29124	15449	LGALS13	4	3.94	moderate	No	Yes	Compara, eggNOG, OrthoDB, Panther
WBGene00002266	174557	WBGene00002266	lec-3	Human	29094	25012	LGALSL	4	3.8	moderate	No	Yes	Compara, eggNOG, OrthoDB, TreeFam
WBGene00013111	178465	WBGene00013111	sta-1	Human	6773	11363	STAT2	4	3.92	moderate	No	Yes	eggNOG, OrthoDB, Panther, Phylome
WBGene00009729	185801	WBGene00009729	F45E10.2	Human	6582	10966	SLC22A2	4	4.01	moderate	Yes	No	eggNOG, OrthoDB, OrthoFinder, Panther
WBGene00009729	185801	WBGene00009729	F45E10.2	Human	6581	10967	SLC22A3	4	4.01	moderate	Yes	No	eggNOG, OrthoDB, OrthoFinder, Panther
WBGene00009729	185801	WBGene00009729	F45E10.2	Human	85413	20302	SLC22A16	4	4.01	moderate	Yes	No	eggNOG, OrthoDB, OrthoFinder, Panther
WBGene00009729	185801	WBGene00009729	F45E10.2	Human	387775	18057	SLC22A10	4	4.01	high	Yes	Yes	eggNOG, OrthoDB, OrthoFinder, Panther
WBGene00009729	185801	WBGene00009729	F45E10.2	Human	116085	17989	SLC22A12	4	4.01	moderate	Yes	No	eggNOG, OrthoDB, OrthoFinder, Panther
WBGene00009729	185801	WBGene00009729	F45E10.2	Human	387601	32935	SLC22A25	4	4.01	high	Yes	Yes	eggNOG, OrthoDB, OrthoFinder, Panther
WBGene00009729	185801	WBGene00009729	F45E10.2	Human	55867	18120	SLC22A11	4	4.01	moderate	Yes	No	eggNOG, OrthoDB, OrthoFinder, Panther
WBGene00009729	185801	WBGene00009729	F45E10.2	Human	9356	10970	SLC22A6	4	4.01	moderate	Yes	No	eggNOG, OrthoDB, OrthoFinder, Panther
WBGene00009729	185801	WBGene00009729	F45E10.2	Human	6580	10963	SLC22A1	4	4.01	moderate	Yes	No	eggNOG, OrthoDB, OrthoFinder, Panther
WBGene00009729	185801	WBGene00009729	F45E10.2	Human	9390	8494	SLC22A13	4	3.91	moderate	Yes	No	eggNOG, Hieranoid, OrthoDB, OrthoFinder
WBGene00003628	180725	WBGene00003628	nhr-35	Human	3174	5026	HNF4G	4	3.98	moderate	No	No	OrthoDB, Panther, Phylome, TreeFam
WBGene00006494	181640	WBGene00006494	zipt-7.2	Human	91252	20859	SLC39A13	4	3.94	moderate	No	No	eggNOG, OrthoDB, OrthoFinder, RoundUp
WBGene00004047	246019	WBGene00004047	plx-1	Human	23129	9107	PLXND1	4	3.91	moderate	No	No	eggNOG, OrthoDB, orthoMCL, Panther
WBGene00006683	176572	WBGene00006683	twk-31	Human	338567	19439	KCNK18	4	4.01	moderate	Yes	No	eggNOG, OrthoDB, OrthoFinder, Panther
WBGene00002021	186113	WBGene00002021	hsp-17	Human	126393	26511	HSPB6	4	4.11	moderate	No	No	OrthoDB, OrthoFinder, OrthoInspector, Panther
WBGene00002021	186113	WBGene00002021	hsp-17	Human	102724652	51901	CRYAA2	4	3.93	moderate	No	No	eggNOG, OrthoFinder, OrthoInspector, RoundUp
WBGene00008547	174780	WBGene00008547	F07A11.4	Human	9958	12613	USP15	4	4.01	moderate	No	No	eggNOG, OrthoDB, OrthoFinder, Panther
WBGene00019986	181087	WBGene00019986	R09F10.1	Human	1521	2546	CTSW	4	3.85	moderate	No	Yes	Compara, eggNOG, OMA, OrthoDB
WBGene00019986	181087	WBGene00019986	R09F10.1	Human	1515	2538	CTSV	4	3.68	moderate	No	No	Compara, eggNOG, Isobase, orthoMCL
WBGene00002189	3565407	WBGene00002189	kin-1	Human	5613	9441	PRKX	4	3.81	moderate	No	No	eggNOG, OrthoDB, OrthoFinder, orthoMCL
WBGene00001767	175010	WBGene00001767	gst-19	Human	2948	4636	GSTM4	4	3.84	moderate	No	No	Compara, eggNOG, OrthoDB, OrthoFinder
WBGene00001767	175010	WBGene00001767	gst-19	Human	2950	4638	GSTP1	4	3.84	moderate	No	No	Compara, eggNOG, OrthoDB, OrthoFinder
WBGene00006686	180054	WBGene00006686	twk-34	Human	89822	14465	KCNK17	4	3.93	high	Yes	Yes	Compara, eggNOG, OrthoFinder, Panther
WBGene00006686	180054	WBGene00006686	twk-34	Human	83795	14464	KCNK16	4	3.93	high	Yes	Yes	Compara, eggNOG, OrthoFinder, Panther
WBGene00006528	172831	WBGene00006528	tba-1	Human	112714	20765	TUBA3E	4	3.9	moderate	No	No	eggNOG, OrthoFinder, orthoMCL, Panther
WBGene00006528	172831	WBGene00006528	tba-1	Human	7846	20766	TUBA1A	4	3.81	moderate	No	No	eggNOG, OrthoDB, OrthoFinder, orthoMCL
WBGene00006528	172831	WBGene00006528	tba-1	Human	10376	18809	TUBA1B	4	3.81	moderate	No	No	eggNOG, OrthoDB, OrthoFinder, orthoMCL
WBGene00006528	172831	WBGene00006528	tba-1	Human	113457	24071	TUBA3D	4	3.81	moderate	No	No	eggNOG, OrthoDB, OrthoFinder, orthoMCL
WBGene00013024	179935	WBGene00013024	cept-2	Human	85465	29361	SELENOI	4	3.84	moderate	No	No	eggNOG, OrthoDB, orthoMCL, RoundUp
WBGene00006479	181150	WBGene00006479	tmbi-4	Human	23017	17067	FAIM2	4	3.94	moderate	No	No	eggNOG, OrthoDB, OrthoFinder, RoundUp
WBGene00006479	181150	WBGene00006479	tmbi-4	Human	64114	23410	TMBIM1	4	3.94	moderate	No	No	eggNOG, OrthoDB, OrthoFinder, RoundUp
WBGene00006479	181150	WBGene00006479	tmbi-4	Human	2907	4589	GRINA	4	3.83	moderate	No	No	eggNOG, OrthoFinder, orthoMCL, RoundUp
WBGene00007455	178330	WBGene00007455	ugt-22	Human	574537	28183	UGT2A2	4	3.84	moderate	No	No	Compara, Hieranoid, OrthoInspector, Phylome
WBGene00003482	176430	WBGene00003482	mua-3	Human	4147	6908	MATN2	4	3.94	moderate	Yes	No	eggNOG, OrthoDB, OrthoInspector, RoundUp
WBGene00004051	177683	WBGene00004051	parg-1	Human	670	1094	BPHL	4	3.95	moderate	No	No	OrthoDB, OrthoInspector, Phylome, RoundUp
WBGene00006593	171635	WBGene00006593	tol-1	Human	7098	11849	TLR3	4	3.97	high	Yes	Yes	eggNOG, OrthoDB, Panther, TreeFam
WBGene00007914	183194	WBGene00007914	mys-4	Human	10524	5275	KAT5	4	3.97	moderate	No	No	eggNOG, OrthoDB, Panther, TreeFam
WBGene00004037	180029	WBGene00004037	plc-2	Human	23236	15917	PLCB1	4	3.87	moderate	No	No	eggNOG, OrthoDB, OrthoFinder, TreeFam
WBGene00004037	180029	WBGene00004037	plc-2	Human	5331	9056	PLCB3	4	3.87	moderate	No	No	eggNOG, OrthoDB, OrthoFinder, TreeFam
WBGene00001502	181348	WBGene00001502	ftt-2	Human	2810	10773	SFN	4	4.02	moderate	No	Yes	OrthoDB, OrthoFinder, Panther, Phylome
WBGene00001502	181348	WBGene00001502	ftt-2	Human	7531	12851	YWHAE	4	3.94	moderate	No	Yes	OrthoDB, OrthoFinder, orthoMCL, RoundUp
WBGene00000780	172996	WBGene00000780	cpn-4	Human	8407	11554	TAGLN2	4	3.84	moderate	Yes	No	Compara, eggNOG, OrthoDB, OrthoFinder
WBGene00000780	172996	WBGene00000780	cpn-4	Human	1265	2156	CNN2	4	3.84	moderate	Yes	No	Compara, eggNOG, OrthoDB, OrthoFinder
WBGene00000780	172996	WBGene00000780	cpn-4	Human	1264	2155	CNN1	4	3.84	moderate	Yes	No	Compara, eggNOG, OrthoDB, OrthoFinder
WBGene00000780	172996	WBGene00000780	cpn-4	Human	29114	29868	TAGLN3	4	3.84	moderate	Yes	No	Compara, eggNOG, OrthoDB, OrthoFinder
WBGene00016147	179156	WBGene00016147	cyp-32A1	Human	1588	2594	CYP19A1	4	3.94	moderate	No	Yes	Compara, eggNOG, OrthoDB, Panther
WBGene00016147	179156	WBGene00016147	cyp-32A1	Human	4051	2646	CYP4F3	4	3.74	moderate	No	Yes	Compara, eggNOG, OrthoDB, orthoMCL
WBGene00016147	179156	WBGene00016147	cyp-32A1	Human	1580	2644	CYP4B1	4	3.74	moderate	No	Yes	Compara, eggNOG, OrthoDB, orthoMCL
WBGene00016147	179156	WBGene00016147	cyp-32A1	Human	57834	13265	CYP4F11	4	3.74	moderate	No	Yes	Compara, eggNOG, OrthoDB, orthoMCL
WBGene00016147	179156	WBGene00016147	cyp-32A1	Human	8529	2645	CYP4F2	4	3.74	moderate	No	No	Compara, eggNOG, OrthoDB, orthoMCL
WBGene00016147	179156	WBGene00016147	cyp-32A1	Human	260293	20244	CYP4X1	4	3.74	moderate	No	Yes	Compara, eggNOG, OrthoDB, orthoMCL
WBGene00016147	179156	WBGene00016147	cyp-32A1	Human	11283	2648	CYP4F8	4	3.74	moderate	No	Yes	Compara, eggNOG, OrthoDB, orthoMCL
WBGene00016147	179156	WBGene00016147	cyp-32A1	Human	126410	26820	CYP4F22	4	3.74	moderate	No	Yes	Compara, eggNOG, OrthoDB, orthoMCL
WBGene00006437	179013	WBGene00006437	mrck-1	Human	1760	2933	DMPK	4	3.87	moderate	No	Yes	Isobase, OrthoDB, OrthoFinder, Phylome
WBGene00020195	180561	WBGene00020195	T03G6.3	Human	59084	13717	ENPP5	4	4.06	moderate	No	No	eggNOG, Inparanoid, OrthoDB, Panther
WBGene00020195	180561	WBGene00020195	T03G6.3	Human	339221	23764	ENPP7	4	4.06	moderate	No	No	eggNOG, Inparanoid, OrthoDB, Panther
WBGene00021689	3565634	WBGene00021689	Y48G8AL.10	Human	91664	25112	ZNF845	4	4.07	moderate	No	Yes	Inparanoid, OMA, Panther, Phylome
WBGene00002057	187585	WBGene00002057	ifd-1	Human	84823	6638	LMNB2	4	4.01	moderate	Yes	No	eggNOG, Homologene, OrthoDB, Panther
WBGene00002057	187585	WBGene00002057	ifd-1	Human	4000	6636	LMNA	4	3.97	moderate	Yes	No	eggNOG, OrthoDB, Panther, TreeFam
WBGene00002057	187585	WBGene00002057	ifd-1	Human	4001	6637	LMNB1	4	3.97	moderate	Yes	No	eggNOG, OrthoDB, Panther, TreeFam
WBGene00001172	179412	WBGene00001172	egl-3	Human	5122	8743	PCSK1	4	3.94	moderate	No	Yes	eggNOG, OrthoDB, OrthoFinder, RoundUp
WBGene00001172	179412	WBGene00001172	egl-3	Human	5045	8568	FURIN	4	3.94	moderate	No	No	eggNOG, OrthoDB, OrthoFinder, RoundUp
WBGene00001172	179412	WBGene00001172	egl-3	Human	9159	8748	PCSK7	4	3.94	moderate	No	No	eggNOG, OrthoDB, OrthoFinder, RoundUp
WBGene00001172	179412	WBGene00001172	egl-3	Human	5046	8569	PCSK6	4	3.87	moderate	No	No	eggNOG, OrthoDB, OrthoFinder, TreeFam
WBGene00001172	179412	WBGene00001172	egl-3	Human	5125	8747	PCSK5	4	3.87	moderate	No	No	eggNOG, OrthoDB, OrthoFinder, TreeFam
WBGene00000994	24104403	WBGene00000994	dic-1	Human	55511	30369	SAGE1	4	3.89	moderate	No	Yes	Compara, eggNOG, Panther, TreeFam
WBGene00019653	187304	WBGene00019653	K11G9.2	Human	590	983	BCHE	4	3.94	moderate	Yes	No	eggNOG, OrthoDB, OrthoFinder, RoundUp
WBGene00019653	187304	WBGene00019653	K11G9.2	Human	283848	26741	CES4A	4	3.91	moderate	Yes	No	eggNOG, Hieranoid, OrthoDB, OrthoFinder
WBGene00019653	187304	WBGene00019653	K11G9.2	Human	1066	1863	CES1	4	3.91	moderate	Yes	No	eggNOG, Hieranoid, OrthoDB, OrthoFinder
WBGene00019653	187304	WBGene00019653	K11G9.2	Human	8824	1864	CES2	4	3.91	moderate	Yes	No	eggNOG, Hieranoid, OrthoDB, OrthoFinder
WBGene00019653	187304	WBGene00019653	K11G9.2	Human	221223	26459	CES5A	4	3.91	moderate	Yes	No	eggNOG, Hieranoid, OrthoDB, OrthoFinder
WBGene00019653	187304	WBGene00019653	K11G9.2	Human	23491	1865	CES3	4	3.91	moderate	Yes	No	eggNOG, Hieranoid, OrthoDB, OrthoFinder
WBGene00002023	180872	WBGene00002023	hsp-25	Human	26353	30171	HSPB8	4	3.89	moderate	No	No	Compara, eggNOG, Inparanoid, OrthoDB
WBGene00002023	180872	WBGene00002023	hsp-25	Human	102724652	51901	CRYAA2	4	3.86	moderate	No	No	Compara, eggNOG, OrthoInspector, RoundUp
WBGene00002023	180872	WBGene00002023	hsp-25	Human	3316	5247	HSPB2	4	3.84	moderate	No	No	Compara, eggNOG, OrthoDB, OrthoInspector
WBGene00018413	178704	WBGene00018413	cyp-33C4	Human	1565	2625	CYP2D6	4	3.93	moderate	No	No	Compara, eggNOG, OrthoInspector, Panther
WBGene00011826	3564939	WBGene00011826	T18D3.9	Human	84769	28177	MPV17L2	4	3.94	moderate	No	No	eggNOG, OrthoDB, OrthoFinder, RoundUp
WBGene00017080	178548	WBGene00017080	lec-12	Human	85329	15788	LGALS12	4	3.94	moderate	No	Yes	Compara, eggNOG, OrthoDB, Panther
WBGene00017080	178548	WBGene00017080	lec-12	Human	3960	6565	LGALS4	4	3.91	moderate	No	No	eggNOG, OrthoDB, OrthoFinder, OrthoInspector
WBGene00019259	177437	WBGene00019259	H34C03.2	Human	84669	19143	USP32	4	3.89	moderate	No	No	eggNOG, Isobase, OrthoDB, RoundUp
WBGene00044067	178509	WBGene00044067	zipt-7.1	Human	91252	20859	SLC39A13	4	3.94	moderate	No	No	eggNOG, OrthoDB, OrthoFinder, RoundUp
WBGene00017800	179237	WBGene00017800	F25G6.9	Human	6727	11299	SRP14	4	3.83	moderate	Yes	No	Compara, eggNOG, orthoMCL, Panther
WBGene00006394	172451	WBGene00006394	taf-11.2	Human	391742	53845	TAF11L2	3	3.01	low	No	No	OrthoInspector, Panther, Phylome
WBGene00001430	171974	WBGene00001430	fkb-5	Human	51661	3723	FKBP7	3	2.84	low	No	No	Compara, eggNOG, OrthoDB
WBGene00001430	171974	WBGene00001430	fkb-5	Human	55033	18625	FKBP14	3	2.84	low	No	No	Compara, eggNOG, OrthoDB
WBGene00001764	175009	WBGene00001764	gst-16	Human	2949	4637	GSTM5	3	2.84	low	No	No	Compara, eggNOG, OrthoDB
WBGene00001764	175009	WBGene00001764	gst-16	Human	2940	4628	GSTA3	3	2.84	low	No	No	Compara, eggNOG, OrthoDB
WBGene00001764	175009	WBGene00001764	gst-16	Human	221357	19662	GSTA5	3	2.84	moderate	No	Yes	Compara, eggNOG, OrthoDB
WBGene00001764	175009	WBGene00001764	gst-16	Human	2941	4629	GSTA4	3	2.84	low	No	No	Compara, eggNOG, OrthoDB
WBGene00001764	175009	WBGene00001764	gst-16	Human	2944	4632	GSTM1	3	2.84	low	No	No	Compara, eggNOG, OrthoDB
WBGene00001764	175009	WBGene00001764	gst-16	Human	2939	4627	GSTA2	3	2.84	low	No	No	Compara, eggNOG, OrthoDB
WBGene00001764	175009	WBGene00001764	gst-16	Human	2938	4626	GSTA1	3	2.84	low	No	No	Compara, eggNOG, OrthoDB
WBGene00013480	190557	WBGene00013480	egas-3	Human	6337	10599	SCNN1A	3	3.01	low	No	No	eggNOG, OrthoDB, Panther
WBGene00013480	190557	WBGene00013480	egas-3	Human	6339	10601	SCNN1D	3	3.01	low	No	No	eggNOG, OrthoDB, Panther
WBGene00013480	190557	WBGene00013480	egas-3	Human	6338	10600	SCNN1B	3	3.01	low	No	No	eggNOG, OrthoDB, Panther
WBGene00001787	190226	WBGene00001787	gst-39	Human	2949	4637	GSTM5	3	2.84	low	No	No	Compara, eggNOG, OrthoDB
WBGene00001787	190226	WBGene00001787	gst-39	Human	2946	4634	GSTM2	3	2.84	low	No	No	Compara, eggNOG, OrthoDB
WBGene00001787	190226	WBGene00001787	gst-39	Human	2940	4628	GSTA3	3	2.84	low	No	No	Compara, eggNOG, OrthoDB
WBGene00001787	190226	WBGene00001787	gst-39	Human	2947	4635	GSTM3	3	2.84	low	No	No	Compara, eggNOG, OrthoDB
WBGene00001787	190226	WBGene00001787	gst-39	Human	221357	19662	GSTA5	3	2.84	moderate	No	Yes	Compara, eggNOG, OrthoDB
WBGene00001787	190226	WBGene00001787	gst-39	Human	2941	4629	GSTA4	3	2.84	low	No	No	Compara, eggNOG, OrthoDB
WBGene00001787	190226	WBGene00001787	gst-39	Human	2944	4632	GSTM1	3	2.84	low	No	No	Compara, eggNOG, OrthoDB
WBGene00001787	190226	WBGene00001787	gst-39	Human	2939	4627	GSTA2	3	2.84	low	No	No	Compara, eggNOG, OrthoDB
WBGene00001787	190226	WBGene00001787	gst-39	Human	2938	4626	GSTA1	3	2.84	low	No	No	Compara, eggNOG, OrthoDB
WBGene00004023	173897	WBGene00004023	pho-4	Human	93650	14376	ACP4	3	3.01	low	No	No	eggNOG, OrthoDB, Panther
WBGene00015735	175942	WBGene00015735	pdfr-1	Human	1395	2358	CRHR2	3	3.13	low	No	No	OrthoInspector, Panther, RoundUp
WBGene00020992	189158	WBGene00020992	W03F8.2	Human	2241	3655	FER	3	2.86	moderate	Yes	No	eggNOG, Inparanoid, Phylome
WBGene00020992	189158	WBGene00020992	W03F8.2	Human	2242	3657	FES	3	2.86	moderate	Yes	No	eggNOG, Inparanoid, Phylome
WBGene00000882	175231	WBGene00000882	cyn-6	Human	10105	9259	PPIF	3	2.91	low	No	No	eggNOG, OrthoDB, OrthoFinder
WBGene00000882	175231	WBGene00000882	cyn-6	Human	644591	33996	PPIAL4G	3	2.91	low	No	No	eggNOG, OrthoDB, OrthoFinder
WBGene00000882	175231	WBGene00000882	cyn-6	Human	653598	33995	PPIAL4C	3	2.91	low	No	No	eggNOG, OrthoDB, OrthoFinder
WBGene00000882	175231	WBGene00000882	cyn-6	Human	5478	9253	PPIA	3	2.91	low	No	No	eggNOG, OrthoDB, OrthoFinder
WBGene00000882	175231	WBGene00000882	cyn-6	Human	105371242	53889	PPIAL4H	3	2.91	low	No	No	eggNOG, OrthoDB, OrthoFinder
WBGene00000882	175231	WBGene00000882	cyn-6	Human	5481	9257	PPID	3	2.91	low	No	No	eggNOG, OrthoDB, OrthoFinder
WBGene00000882	175231	WBGene00000882	cyn-6	Human	9360	14650	PPIG	3	2.91	low	No	No	eggNOG, OrthoDB, OrthoFinder
WBGene00000882	175231	WBGene00000882	cyn-6	Human	728945	33999	PPIAL4F	3	2.91	low	No	No	eggNOG, OrthoDB, OrthoFinder
WBGene00000882	175231	WBGene00000882	cyn-6	Human	4820	7833	NKTR	3	2.91	low	No	No	eggNOG, OrthoDB, OrthoFinder
WBGene00000882	175231	WBGene00000882	cyn-6	Human	10465	14651	PPIH	3	2.91	low	No	No	eggNOG, OrthoDB, OrthoFinder
WBGene00019605	174057	WBGene00019605	ctsa-4.1	Human	59342	29507	SCPEP1	3	2.94	low	No	No	eggNOG, OrthoDB, RoundUp
WBGene00020516	188512	WBGene00020516	T15B7.1	Human	51129	16039	ANGPTL4	3	2.96	moderate	No	Yes	eggNOG, Panther, TreeFam
WBGene00020516	188512	WBGene00020516	T15B7.1	Human	2267	3695	FGL1	3	2.93	moderate	No	Yes	eggNOG, OrthoFinder, RoundUp
WBGene00020516	188512	WBGene00020516	T15B7.1	Human	51378	487	ANGPT4	3	2.91	moderate	No	Yes	eggNOG, Panther, Phylome
WBGene00018786	171679	WBGene00018786	hmbx-1	Human	6927	11621	HNF1A	3	2.89	moderate	No	Yes	eggNOG, RoundUp, TreeFam
WBGene00018786	171679	WBGene00018786	hmbx-1	Human	6928	11630	HNF1B	3	2.77	moderate	No	Yes	eggNOG, Phylome, TreeFam
WBGene00006495	173753	WBGene00006495	cpna-1	Human	144402	23498	CPNE8	3	2.87	moderate	Yes	No	eggNOG, OrthoDB, TreeFam
WBGene00006495	173753	WBGene00006495	cpna-1	Human	151835	24336	CPNE9	3	2.87	moderate	Yes	No	eggNOG, OrthoDB, TreeFam
WBGene00006495	173753	WBGene00006495	cpna-1	Human	57699	2318	CPNE5	3	2.87	moderate	Yes	No	eggNOG, OrthoDB, TreeFam
WBGene00003597	176295	WBGene00003597	nhl-1	Human	23321	15974	TRIM2	3	3.09	moderate	Yes	No	Inparanoid, OrthoDB, RoundUp
WBGene00003597	176295	WBGene00003597	nhl-1	Human	10612	10064	TRIM3	3	3.09	moderate	Yes	No	Inparanoid, OrthoDB, RoundUp
WBGene00003597	176295	WBGene00003597	nhl-1	Human	131405	32669	TRIM71	3	2.81	moderate	Yes	No	eggNOG, OrthoDB, orthoMCL
WBGene00011166	187738	WBGene00011166	chil-22	Human	1117	1933	CHI3L2	3	2.89	low	No	No	Compara, Isobase, OMA
WBGene00001403	177788	WBGene00001403	fbl-1	Human	2202	3218	EFEMP1	3	3.07	moderate	No	Yes	OrthoDB, Panther, TreeFam
WBGene00016431	178921	WBGene00016431	C35A11.4	Human	29988	13812	SLC2A8	3	2.94	low	No	No	Compara, OrthoDB, OrthoFinder
WBGene00011164	174502	WBGene00011164	chil-21	Human	1117	1933	CHI3L2	3	2.89	moderate	Yes	No	Compara, Isobase, OrthoDB
WBGene00011164	174502	WBGene00011164	chil-21	Human	1116	1932	CHI3L1	3	2.89	moderate	Yes	No	Compara, Isobase, OrthoDB
WBGene00003650	180059	WBGene00003650	nhr-60	Human	3174	5026	HNF4G	3	2.94	moderate	Yes	No	Compara, Panther, Phylome
WBGene00003650	180059	WBGene00003650	nhr-60	Human	3172	5024	HNF4A	3	2.94	moderate	Yes	No	Compara, Panther, Phylome
WBGene00002058	180430	WBGene00002058	ifd-2	Human	3891	6462	KRT85	3	2.92	moderate	No	Yes	OMA, OrthoFinder, Phylome
WBGene00002058	180430	WBGene00002058	ifd-2	Human	3892	6463	KRT86	3	2.92	moderate	No	Yes	OMA, OrthoFinder, Phylome
WBGene00001786	185299	WBGene00001786	gst-38	Human	2949	4637	GSTM5	3	2.84	low	No	No	Compara, eggNOG, OrthoDB
WBGene00001786	185299	WBGene00001786	gst-38	Human	2946	4634	GSTM2	3	2.84	low	No	No	Compara, eggNOG, OrthoDB
WBGene00001786	185299	WBGene00001786	gst-38	Human	2940	4628	GSTA3	3	2.84	low	No	No	Compara, eggNOG, OrthoDB
WBGene00001786	185299	WBGene00001786	gst-38	Human	2947	4635	GSTM3	3	2.84	low	No	No	Compara, eggNOG, OrthoDB
WBGene00001786	185299	WBGene00001786	gst-38	Human	221357	19662	GSTA5	3	2.84	moderate	No	Yes	Compara, eggNOG, OrthoDB
WBGene00001786	185299	WBGene00001786	gst-38	Human	2941	4629	GSTA4	3	2.84	low	No	No	Compara, eggNOG, OrthoDB
WBGene00001786	185299	WBGene00001786	gst-38	Human	2944	4632	GSTM1	3	2.84	low	No	No	Compara, eggNOG, OrthoDB
WBGene00001786	185299	WBGene00001786	gst-38	Human	2939	4627	GSTA2	3	2.84	low	No	No	Compara, eggNOG, OrthoDB
WBGene00001786	185299	WBGene00001786	gst-38	Human	2938	4626	GSTA1	3	2.84	low	No	No	Compara, eggNOG, OrthoDB
WBGene00000789	179818	WBGene00000789	cpz-2	Human	1075	2528	CTSC	3	2.87	low	No	No	eggNOG, OrthoDB, TreeFam
WBGene00012085	174820	WBGene00012085	T27D12.1	Human	57084	16703	SLC17A6	3	2.91	moderate	Yes	No	eggNOG, OrthoDB, OrthoFinder
WBGene00012085	174820	WBGene00012085	T27D12.1	Human	10246	10930	SLC17A2	3	2.91	moderate	Yes	No	eggNOG, OrthoDB, OrthoFinder
WBGene00012085	174820	WBGene00012085	T27D12.1	Human	57030	16704	SLC17A7	3	2.91	moderate	Yes	No	eggNOG, OrthoDB, OrthoFinder
WBGene00012085	174820	WBGene00012085	T27D12.1	Human	246213	20151	SLC17A8	3	2.91	moderate	Yes	No	eggNOG, OrthoDB, OrthoFinder
WBGene00012085	174820	WBGene00012085	T27D12.1	Human	10786	10931	SLC17A3	3	2.91	moderate	Yes	No	eggNOG, OrthoDB, OrthoFinder
WBGene00004910	191770	WBGene00004910	snf-11	Human	28968	13622	SLC6A16	3	2.84	moderate	No	Yes	Compara, eggNOG, OrthoDB
WBGene00004910	191770	WBGene00004910	snf-11	Human	6536	11056	SLC6A9	3	2.84	moderate	No	Yes	Compara, eggNOG, OrthoDB
WBGene00004910	191770	WBGene00004910	snf-11	Human	6531	11049	SLC6A3	3	2.84	low	No	No	Compara, eggNOG, OrthoDB
WBGene00004910	191770	WBGene00004910	snf-11	Human	388662	31399	SLC6A17	3	2.84	low	No	No	Compara, eggNOG, OrthoDB
WBGene00004910	191770	WBGene00004910	snf-11	Human	6534	11054	SLC6A7	3	2.84	low	No	No	Compara, eggNOG, OrthoDB
WBGene00004910	191770	WBGene00004910	snf-11	Human	6532	11050	SLC6A4	3	2.84	low	No	No	Compara, eggNOG, OrthoDB
WBGene00004910	191770	WBGene00004910	snf-11	Human	55117	13621	SLC6A15	3	2.84	moderate	No	Yes	Compara, eggNOG, OrthoDB
WBGene00004910	191770	WBGene00004910	snf-11	Human	6530	11048	SLC6A2	3	2.84	low	No	No	Compara, eggNOG, OrthoDB
WBGene00000067	176793	WBGene00000067	act-5	Human	70	143	ACTC1	3	2.91	low	No	No	OrthoDB, OrthoFinder, orthoMCL
WBGene00000067	176793	WBGene00000067	act-5	Human	59	130	ACTA2	3	2.91	low	No	No	OrthoDB, OrthoFinder, orthoMCL
WBGene00000067	176793	WBGene00000067	act-5	Human	653781	37094	POTEJ	3	2.91	low	No	No	OrthoDB, OrthoFinder, orthoMCL
WBGene00000067	176793	WBGene00000067	act-5	Human	728378	33905	POTEF	3	2.91	low	No	No	OrthoDB, OrthoFinder, orthoMCL
WBGene00000067	176793	WBGene00000067	act-5	Human	60	132	ACTB	3	2.91	low	No	No	OrthoDB, OrthoFinder, orthoMCL
WBGene00000067	176793	WBGene00000067	act-5	Human	345651	17780	ACTBL2	3	2.91	low	No	No	OrthoDB, OrthoFinder, orthoMCL
WBGene00013439	190497	WBGene00013439	Y66D12A.13	Human	6582	10966	SLC22A2	3	3	low	No	No	eggNOG, OrthoFinder, Panther
WBGene00013439	190497	WBGene00013439	Y66D12A.13	Human	387775	18057	SLC22A10	3	3	low	No	No	eggNOG, OrthoFinder, Panther
WBGene00013439	190497	WBGene00013439	Y66D12A.13	Human	116085	17989	SLC22A12	3	3	low	No	No	eggNOG, OrthoFinder, Panther
WBGene00013439	190497	WBGene00013439	Y66D12A.13	Human	387601	32935	SLC22A25	3	3	low	No	No	eggNOG, OrthoFinder, Panther
WBGene00013439	190497	WBGene00013439	Y66D12A.13	Human	55867	18120	SLC22A11	3	3	low	No	No	eggNOG, OrthoFinder, Panther
WBGene00013439	190497	WBGene00013439	Y66D12A.13	Human	114571	16261	SLC22A9	3	3	low	No	No	eggNOG, OrthoFinder, Panther
WBGene00013439	190497	WBGene00013439	Y66D12A.13	Human	6583	10968	SLC22A4	3	3	low	No	No	eggNOG, OrthoFinder, Panther
WBGene00013439	190497	WBGene00013439	Y66D12A.13	Human	9356	10970	SLC22A6	3	3	low	No	No	eggNOG, OrthoFinder, Panther
WBGene00013439	190497	WBGene00013439	Y66D12A.13	Human	6584	10969	SLC22A5	3	3	low	No	No	eggNOG, OrthoFinder, Panther
WBGene00013439	190497	WBGene00013439	Y66D12A.13	Human	6580	10963	SLC22A1	3	3	low	No	No	eggNOG, OrthoFinder, Panther
WBGene00013439	190497	WBGene00013439	Y66D12A.13	Human	9389	8495	SLC22A14	3	2.86	low	No	No	eggNOG, OrthoFinder, TreeFam
WBGene00013439	190497	WBGene00013439	Y66D12A.13	Human	9390	8494	SLC22A13	3	2.86	low	No	No	eggNOG, OrthoFinder, TreeFam
WBGene00020836	173443	WBGene00020836	lgc-34	Human	8001	4328	GLRA3	3	2.82	moderate	Yes	No	eggNOG, OrthoDB, Phylome
WBGene00002067	181182	WBGene00002067	ifp-1	Human	84823	6638	LMNB2	3	3	moderate	Yes	No	eggNOG, Homologene, Panther
WBGene00003553	181208	WBGene00003553	nas-37	Human	431705	31704	ASTL	3	3.01	moderate	Yes	No	eggNOG, OrthoDB, Panther
WBGene00018384	173591	WBGene00018384	F43C11.7	Human	25893	24150	TRIM58	3	2.97	high	Yes	Yes	Inparanoid, OrthoDB, Phylome
WBGene00018384	173591	WBGene00018384	F43C11.7	Human	339976	26698	TRIML1	3	2.97	high	Yes	Yes	Inparanoid, OrthoDB, Phylome
WBGene00018384	173591	WBGene00018384	F43C11.7	Human	4210	6998	MEFV	3	2.97	high	Yes	Yes	Inparanoid, OrthoDB, Phylome
WBGene00015660	179189	WBGene00015660	catp-3	Human	478	801	ATP1A3	3	2.9	low	No	No	eggNOG, orthoMCL, Panther
WBGene00011162	187736	WBGene00011162	chil-19	Human	1118	1936	CHIT1	3	2.84	moderate	Yes	No	Compara, eggNOG, OrthoDB
WBGene00011162	187736	WBGene00011162	chil-19	Human	1116	1932	CHI3L1	3	2.84	moderate	Yes	No	Compara, eggNOG, OrthoDB
WBGene00001795	178031	WBGene00001795	gtl-1	Human	54795	17993	TRPM4	3	2.87	low	No	No	eggNOG, OrthoDB, TreeFam
WBGene00001795	178031	WBGene00001795	gtl-1	Human	7226	12339	TRPM2	3	2.87	moderate	No	Yes	eggNOG, OrthoDB, TreeFam
WBGene00001795	178031	WBGene00001795	gtl-1	Human	79054	17961	TRPM8	3	2.87	low	No	No	eggNOG, OrthoDB, TreeFam
WBGene00001795	178031	WBGene00001795	gtl-1	Human	29850	14323	TRPM5	3	2.87	low	No	No	eggNOG, OrthoDB, TreeFam
WBGene00003154	174841	WBGene00003154	mcm-2	Human	84515	16147	MCM8	3	2.86	moderate	No	Yes	eggNOG, Isobase, OrthoDB
WBGene00004859	181373	WBGene00004859	sma-5	Human	5598	6880	MAPK7	3	3.01	moderate	Yes	No	eggNOG, OrthoDB, Panther
WBGene00011330	179863	WBGene00011330	T01D3.6	Human	375616	17585	KCP	3	2.93	moderate	No	Yes	eggNOG, OrthoInspector, RoundUp
WBGene00011330	179863	WBGene00011330	T01D3.6	Human	168667	24154	BMPER	3	2.86	moderate	No	Yes	Compara, eggNOG, RoundUp
WBGene00011330	179863	WBGene00011330	T01D3.6	Human	283310	26901	OTOGL	3	2.83	moderate	No	Yes	Compara, eggNOG, OrthoInspector
WBGene00011330	179863	WBGene00011330	T01D3.6	Human	4588	7517	MUC6	3	2.83	moderate	No	Yes	Compara, eggNOG, OrthoInspector
WBGene00011330	179863	WBGene00011330	T01D3.6	Human	4586	7515	MUC5AC	3	2.83	moderate	No	Yes	Compara, eggNOG, OrthoInspector
WBGene00011330	179863	WBGene00011330	T01D3.6	Human	727897	7516	MUC5B	3	2.83	moderate	No	Yes	Compara, eggNOG, OrthoInspector
WBGene00011330	179863	WBGene00011330	T01D3.6	Human	340990	8516	OTOG	3	2.83	moderate	No	Yes	Compara, eggNOG, OrthoInspector
WBGene00003943	181285	WBGene00003943	pbo-4	Human	389015	11077	SLC9A4	3	2.96	moderate	Yes	No	eggNOG, Panther, TreeFam
WBGene00003943	181285	WBGene00003943	pbo-4	Human	6548	11071	SLC9A1	3	2.96	moderate	Yes	No	eggNOG, Panther, TreeFam
WBGene00003943	181285	WBGene00003943	pbo-4	Human	6549	11072	SLC9A2	3	2.96	moderate	Yes	No	eggNOG, Panther, TreeFam
WBGene00005649	191960	WBGene00005649	srp-8	Human	5268	8949	SERPINB5	3	3.07	moderate	No	Yes	Inparanoid, OMA, OrthoDB
WBGene00005649	191960	WBGene00005649	srp-8	Human	5055	8584	SERPINB2	3	3.06	low	No	No	Hieranoid, Inparanoid, OrthoDB
WBGene00005649	191960	WBGene00005649	srp-8	Human	5054	8583	SERPINE1	3	3.02	low	No	No	OrthoDB, Panther, Phylome
WBGene00005649	191960	WBGene00005649	srp-8	Human	8710	13902	SERPINB7	3	2.97	low	No	No	Inparanoid, OrthoDB, Phylome
WBGene00002260	188761	WBGene00002260	lbp-8	Human	1382	2339	CRABP2	3	2.93	moderate	No	Yes	Compara, eggNOG, Panther
WBGene00002260	188761	WBGene00002260	lbp-8	Human	83758	15847	RBP5	3	2.93	moderate	No	Yes	Compara, eggNOG, Panther
WBGene00002260	188761	WBGene00002260	lbp-8	Human	2172	3561	FABP6	3	2.93	moderate	No	Yes	Compara, eggNOG, Panther
WBGene00002260	188761	WBGene00002260	lbp-8	Human	2169	3556	FABP2	3	2.93	low	No	No	Compara, eggNOG, Panther
WBGene00002260	188761	WBGene00002260	lbp-8	Human	1381	2338	CRABP1	3	2.93	moderate	No	Yes	Compara, eggNOG, Panther
WBGene00002260	188761	WBGene00002260	lbp-8	Human	2168	3555	FABP1	3	2.93	moderate	No	Yes	Compara, eggNOG, Panther
WBGene00002260	188761	WBGene00002260	lbp-8	Human	5947	9919	RBP1	3	2.93	moderate	No	Yes	Compara, eggNOG, Panther
WBGene00001909	179339	WBGene00001909	his-35	Human	8336	4735	HIST1H2AM	3	2.81	moderate	No	Yes	eggNOG, OMA, orthoMCL
WBGene00001909	179339	WBGene00001909	his-35	Human	8329	4725	HIST1H2AI	3	2.81	moderate	No	Yes	eggNOG, OMA, orthoMCL
WBGene00001909	179339	WBGene00001909	his-35	Human	8330	4726	HIST1H2AK	3	2.81	moderate	No	Yes	eggNOG, OMA, orthoMCL
WBGene00001909	179339	WBGene00001909	his-35	Human	3012	4724	HIST1H2AE	3	2.81	moderate	No	Yes	eggNOG, OMA, orthoMCL
WBGene00001909	179339	WBGene00001909	his-35	Human	8332	4730	HIST1H2AL	3	2.81	moderate	No	Yes	eggNOG, OMA, orthoMCL
WBGene00007840	259475	WBGene00007840	C31C9.6	Human	7454	12731	WAS	3	2.99	moderate	Yes	No	Compara, Panther, TreeFam
WBGene00007840	259475	WBGene00007840	C31C9.6	Human	8976	12735	WASL	3	2.99	moderate	Yes	No	Compara, Panther, TreeFam
WBGene00006804	176706	WBGene00006804	unc-71	Human	11086	207	ADAM29	3	3.01	low	No	No	eggNOG, OrthoDB, Panther
WBGene00008549	174782	WBGene00008549	din-1	Human	64783	14959	RBM15	3	3.01	low	No	No	eggNOG, OrthoDB, Panther
WBGene00008549	174782	WBGene00008549	din-1	Human	29890	24303	RBM15B	3	3.01	low	No	No	eggNOG, OrthoDB, Panther
WBGene00001980	173007	WBGene00001980	hmr-1	Human	2195	3595	FAT1	3	2.93	moderate	Yes	No	Compara, orthoMCL, Panther
WBGene00001980	173007	WBGene00001980	hmr-1	Human	120114	23112	FAT3	3	2.93	moderate	Yes	No	Compara, orthoMCL, Panther
WBGene00001980	173007	WBGene00001980	hmr-1	Human	2196	3596	FAT2	3	2.93	moderate	Yes	No	Compara, orthoMCL, Panther
WBGene00001915	179340	WBGene00001915	his-41	Human	337874	20517	HIST2H2BD	3	3.01	moderate	No	Yes	Hieranoid, Panther, Phylome
WBGene00001915	179340	WBGene00001915	his-41	Human	8343	4752	HIST1H2BF	3	2.91	moderate	No	Yes	OMA, OrthoFinder, orthoMCL
WBGene00000424	177111	WBGene00000424	ced-10	Human	23433	17736	RHOQ	3	2.91	low	No	No	eggNOG, OrthoDB, OrthoFinder
WBGene00000424	177111	WBGene00000424	ced-10	Human	58480	17794	RHOU	3	2.91	low	No	No	eggNOG, OrthoDB, OrthoFinder
WBGene00000424	177111	WBGene00000424	ced-10	Human	998	1736	CDC42	3	2.91	low	No	No	eggNOG, OrthoDB, OrthoFinder
WBGene00010706	187184	WBGene00010706	cyp-14A2	Human	29785	15654	CYP2S1	3	2.91	low	No	No	Hieranoid, OrthoInspector, Phylome
WBGene00010706	187184	WBGene00010706	cyp-14A2	Human	1553	2608	CYP2A13	3	2.9	low	No	No	eggNOG, Hieranoid, OrthoInspector
WBGene00010706	187184	WBGene00010706	cyp-14A2	Human	1549	2611	CYP2A7	3	2.9	low	No	No	eggNOG, Hieranoid, OrthoInspector
WBGene00010706	187184	WBGene00010706	cyp-14A2	Human	1548	2610	CYP2A6	3	2.9	low	No	No	eggNOG, Hieranoid, OrthoInspector
WBGene00010706	187184	WBGene00010706	cyp-14A2	Human	120227	20580	CYP2R1	3	2.9	low	No	No	eggNOG, Hieranoid, OrthoInspector
WBGene00010706	187184	WBGene00010706	cyp-14A2	Human	1572	2632	CYP2F1	3	2.9	low	No	No	eggNOG, Hieranoid, OrthoInspector
WBGene00003549	186493	WBGene00003549	nas-31	Human	4224	7015	MEP1A	3	3.01	moderate	Yes	No	eggNOG, OrthoDB, Panther
WBGene00003549	186493	WBGene00003549	nas-31	Human	4225	7020	MEP1B	3	3.01	moderate	Yes	No	eggNOG, OrthoDB, Panther
WBGene00020089	171628	WBGene00020089	R119.3	Human	317749	19731	DHRS4L2	3	2.96	moderate	Yes	No	Isobase, OrthoDB, OrthoFinder
WBGene00020089	171628	WBGene00020089	R119.3	Human	10901	16985	DHRS4	3	2.96	moderate	Yes	No	Isobase, OrthoDB, OrthoFinder
WBGene00002224	180865	WBGene00002224	klp-13	Human	81930	29441	KIF18A	3	2.93	moderate	No	Yes	eggNOG, OrthoFinder, RoundUp
WBGene00002266	174557	WBGene00002266	lec-3	Human	148003	40039	LGALS16	3	3.04	moderate	No	Yes	Compara, OrthoDB, Panther
WBGene00002266	174557	WBGene00002266	lec-3	Human	3957	6562	LGALS2	3	2.93	moderate	No	Yes	Compara, eggNOG, Panther
WBGene00002266	174557	WBGene00002266	lec-3	Human	3956	6561	LGALS1	3	2.93	moderate	No	Yes	Compara, eggNOG, Panther
WBGene00002266	174557	WBGene00002266	lec-3	Human	653499	34447	LGALS7B	3	2.93	moderate	No	Yes	Compara, eggNOG, Panther
WBGene00002266	174557	WBGene00002266	lec-3	Human	3958	6563	LGALS3	3	2.84	low	No	No	Compara, eggNOG, OrthoDB
WBGene00002266	174557	WBGene00002266	lec-3	Human	85329	15788	LGALS12	3	2.84	low	No	No	Compara, eggNOG, OrthoDB
WBGene00009729	185801	WBGene00009729	F45E10.2	Human	55356	20301	SLC22A15	3	3.01	low	No	No	eggNOG, OrthoDB, Panther
WBGene00009729	185801	WBGene00009729	F45E10.2	Human	114571	16261	SLC22A9	3	3	low	No	No	eggNOG, OrthoFinder, Panther
WBGene00009729	185801	WBGene00009729	F45E10.2	Human	6583	10968	SLC22A4	3	3	low	No	No	eggNOG, OrthoFinder, Panther
WBGene00009729	185801	WBGene00009729	F45E10.2	Human	6584	10969	SLC22A5	3	3	low	No	No	eggNOG, OrthoFinder, Panther
WBGene00009729	185801	WBGene00009729	F45E10.2	Human	283238	28542	SLC22A24	3	2.91	low	No	No	eggNOG, OrthoDB, OrthoFinder
WBGene00009729	185801	WBGene00009729	F45E10.2	Human	9389	8495	SLC22A14	3	2.91	low	No	No	eggNOG, OrthoDB, OrthoFinder
WBGene00009729	185801	WBGene00009729	F45E10.2	Human	9376	10972	SLC22A8	3	2.91	low	No	No	eggNOG, OrthoDB, OrthoFinder
WBGene00003159	178831	WBGene00003159	mcm-7	Human	254394	21484	MCM9	3	2.86	moderate	No	Yes	eggNOG, Isobase, OrthoDB
WBGene00004047	246019	WBGene00004047	plx-1	Human	10154	9106	PLXNC1	3	3.01	low	No	No	eggNOG, OrthoDB, Panther
WBGene00002021	186113	WBGene00002021	hsp-17	Human	3316	5247	HSPB2	3	2.91	low	No	No	eggNOG, OrthoDB, OrthoInspector
WBGene00002021	186113	WBGene00002021	hsp-17	Human	26353	30171	HSPB8	3	2.87	low	No	No	eggNOG, OrthoDB, TreeFam
WBGene00008547	174780	WBGene00008547	F07A11.4	Human	84669	19143	USP32	3	2.94	low	No	No	eggNOG, OrthoDB, RoundUp
WBGene00019986	181087	WBGene00019986	R09F10.1	Human	1514	2537	CTSL	3	2.73	low	No	No	Compara, eggNOG, orthoMCL
WBGene00019986	181087	WBGene00019986	R09F10.1	Human	1520	2545	CTSS	3	2.73	low	No	No	Compara, eggNOG, orthoMCL
WBGene00019986	181087	WBGene00019986	R09F10.1	Human	1513	2536	CTSK	3	2.73	low	No	No	Compara, eggNOG, orthoMCL
WBGene00019087	173864	WBGene00019087	F59A6.5	Human	11113	1985	CIT	3	2.85	moderate	Yes	No	eggNOG, Inparanoid, orthoMCL
WBGene00000872	175983	WBGene00000872	cyk-1	Human	23500	18143	DAAM2	3	3.04	low	No	No	OrthoDB, OrthoFinder, RoundUp
WBGene00000872	175983	WBGene00000872	cyk-1	Human	23002	18142	DAAM1	3	3.04	low	No	No	OrthoDB, OrthoFinder, RoundUp
WBGene00017747	184903	WBGene00017747	F23F1.6	Human	9056	11065	SLC7A7	3	2.86	low	No	No	Compara, eggNOG, RoundUp
WBGene00017747	184903	WBGene00017747	F23F1.6	Human	9057	11064	SLC7A6	3	2.86	low	No	No	Compara, eggNOG, RoundUp
WBGene00017747	184903	WBGene00017747	F23F1.6	Human	11136	11067	SLC7A9	3	2.86	low	No	No	Compara, eggNOG, RoundUp
WBGene00017747	184903	WBGene00017747	F23F1.6	Human	8140	11063	SLC7A5	3	2.86	low	No	No	Compara, eggNOG, RoundUp
WBGene00017747	184903	WBGene00017747	F23F1.6	Human	23428	11066	SLC7A8	3	2.86	low	No	No	Compara, eggNOG, RoundUp
WBGene00001767	175010	WBGene00001767	gst-19	Human	2949	4637	GSTM5	3	2.84	low	No	No	Compara, eggNOG, OrthoDB
WBGene00001767	175010	WBGene00001767	gst-19	Human	2946	4634	GSTM2	3	2.84	low	No	No	Compara, eggNOG, OrthoDB
WBGene00001767	175010	WBGene00001767	gst-19	Human	2940	4628	GSTA3	3	2.84	low	No	No	Compara, eggNOG, OrthoDB
WBGene00001767	175010	WBGene00001767	gst-19	Human	2947	4635	GSTM3	3	2.84	low	No	No	Compara, eggNOG, OrthoDB
WBGene00001767	175010	WBGene00001767	gst-19	Human	221357	19662	GSTA5	3	2.84	moderate	No	Yes	Compara, eggNOG, OrthoDB
WBGene00001767	175010	WBGene00001767	gst-19	Human	2941	4629	GSTA4	3	2.84	low	No	No	Compara, eggNOG, OrthoDB
WBGene00001767	175010	WBGene00001767	gst-19	Human	2944	4632	GSTM1	3	2.84	low	No	No	Compara, eggNOG, OrthoDB
WBGene00001767	175010	WBGene00001767	gst-19	Human	2939	4627	GSTA2	3	2.84	low	No	No	Compara, eggNOG, OrthoDB
WBGene00001767	175010	WBGene00001767	gst-19	Human	2938	4626	GSTA1	3	2.84	low	No	No	Compara, eggNOG, OrthoDB
WBGene00006686	180054	WBGene00006686	twk-34	Human	8645	6280	KCNK5	3	2.93	moderate	No	Yes	Compara, eggNOG, Panther
WBGene00006686	180054	WBGene00006686	twk-34	Human	54207	6273	KCNK10	3	2.83	moderate	No	Yes	Compara, eggNOG, OrthoFinder
WBGene00006686	180054	WBGene00006686	twk-34	Human	3775	6272	KCNK1	3	2.83	low	No	No	Compara, eggNOG, OrthoFinder
WBGene00006686	180054	WBGene00006686	twk-34	Human	3776	6277	KCNK2	3	2.83	low	No	No	Compara, eggNOG, OrthoFinder
WBGene00006686	180054	WBGene00006686	twk-34	Human	9424	6281	KCNK6	3	2.83	low	No	No	Compara, eggNOG, OrthoFinder
WBGene00006528	172831	WBGene00006528	tba-1	Human	7278	12408	TUBA3C	3	2.8	low	No	No	eggNOG, OrthoFinder, orthoMCL
WBGene00003482	176430	WBGene00003482	mua-3	Human	8785	6910	MATN4	3	2.91	low	No	No	eggNOG, OrthoDB, OrthoInspector
WBGene00003482	176430	WBGene00003482	mua-3	Human	84467	18794	FBN3	3	2.81	low	No	No	eggNOG, OrthoDB, orthoMCL
WBGene00003482	176430	WBGene00003482	mua-3	Human	2201	3604	FBN2	3	2.81	low	No	No	eggNOG, OrthoDB, orthoMCL
WBGene00003482	176430	WBGene00003482	mua-3	Human	2200	3603	FBN1	3	2.81	low	No	No	eggNOG, OrthoDB, orthoMCL
WBGene00006593	171635	WBGene00006593	tol-1	Human	51284	15631	TLR7	3	2.87	moderate	No	Yes	eggNOG, OrthoDB, TreeFam
WBGene00006593	171635	WBGene00006593	tol-1	Human	54106	15633	TLR9	3	2.87	moderate	No	Yes	eggNOG, OrthoDB, TreeFam
WBGene00006593	171635	WBGene00006593	tol-1	Human	81793	15634	TLR10	3	2.82	moderate	No	Yes	eggNOG, OrthoDB, Phylome
WBGene00006593	171635	WBGene00006593	tol-1	Human	4064	6726	CD180	3	2.82	moderate	No	Yes	eggNOG, OrthoDB, Phylome
WBGene00006593	171635	WBGene00006593	tol-1	Human	7099	11850	TLR4	3	2.82	moderate	No	Yes	eggNOG, OrthoDB, Phylome
WBGene00006593	171635	WBGene00006593	tol-1	Human	7100	11851	TLR5	3	2.82	moderate	No	Yes	eggNOG, OrthoDB, Phylome
WBGene00006593	171635	WBGene00006593	tol-1	Human	10333	16711	TLR6	3	2.82	moderate	No	Yes	eggNOG, OrthoDB, Phylome
WBGene00006593	171635	WBGene00006593	tol-1	Human	7097	11848	TLR2	3	2.82	moderate	No	Yes	eggNOG, OrthoDB, Phylome
WBGene00006593	171635	WBGene00006593	tol-1	Human	7096	11847	TLR1	3	2.82	moderate	No	Yes	eggNOG, OrthoDB, Phylome
WBGene00007914	183194	WBGene00007914	mys-4	Human	23522	17582	KAT6B	3	2.82	moderate	No	Yes	eggNOG, OrthoDB, Phylome
WBGene00007914	183194	WBGene00007914	mys-4	Human	7994	13013	KAT6A	3	2.82	moderate	No	Yes	eggNOG, OrthoDB, Phylome
WBGene00019217	173769	WBGene00019217	athp-2	Human	9031	961	BAZ1B	3	2.82	moderate	No	Yes	eggNOG, OrthoDB, Phylome
WBGene00004037	180029	WBGene00004037	plc-2	Human	5332	9059	PLCB4	3	3.01	low	No	No	eggNOG, OrthoDB, Panther
WBGene00000788	171829	WBGene00000788	cpz-1	Human	1075	2528	CTSC	3	2.87	low	No	No	eggNOG, OrthoDB, TreeFam
WBGene00020471	188466	WBGene00020471	pho-14	Human	51205	29609	ACP6	3	2.94	low	No	No	eggNOG, OrthoDB, RoundUp
WBGene00006310	183778	WBGene00006310	sul-3	Human	2588	4122	GALNS	3	2.87	low	No	No	eggNOG, OrthoDB, TreeFam
WBGene00020858	188992	WBGene00020858	mop-25.3	Human	51719	20292	CAB39	3	2.96	moderate	Yes	No	eggNOG, Panther, TreeFam
WBGene00020858	188992	WBGene00020858	mop-25.3	Human	81617	20290	CAB39L	3	2.96	moderate	Yes	No	eggNOG, Panther, TreeFam
WBGene00001609	176286	WBGene00001609	glp-1	Human	346007	21555	EYS	3	3	moderate	No	Yes	OrthoFinder, orthoMCL, Panther
WBGene00000088	173358	WBGene00000088	aex-5	Human	5122	8743	PCSK1	3	2.96	moderate	Yes	No	eggNOG, Panther, TreeFam
WBGene00000088	173358	WBGene00000088	aex-5	Human	5126	8744	PCSK2	3	2.86	moderate	Yes	No	eggNOG, Isobase, OrthoDB
WBGene00013920	181211	WBGene00013920	pssy-1	Human	81490	15463	PTDSS2	3	2.84	low	No	No	Compara, OrthoDB, orthoMCL
WBGene00000780	172996	WBGene00000780	cpn-4	Human	1266	2157	CNN3	3	2.83	low	No	No	Compara, eggNOG, OrthoFinder
WBGene00019547	180621	WBGene00019547	K09C4.1	Human	6517	11009	SLC2A4	3	2.93	moderate	Yes	No	Compara, eggNOG, Panther
WBGene00019547	180621	WBGene00019547	K09C4.1	Human	6515	11007	SLC2A3	3	2.93	moderate	Yes	No	Compara, eggNOG, Panther
WBGene00019547	180621	WBGene00019547	K09C4.1	Human	6514	11006	SLC2A2	3	2.93	moderate	Yes	No	Compara, eggNOG, Panther
WBGene00019547	180621	WBGene00019547	K09C4.1	Human	6513	11005	SLC2A1	3	2.93	moderate	Yes	No	Compara, eggNOG, Panther
WBGene00019547	180621	WBGene00019547	K09C4.1	Human	144195	18301	SLC2A14	3	2.93	moderate	Yes	No	Compara, eggNOG, Panther
WBGene00016147	179156	WBGene00016147	cyp-32A1	Human	1579	2642	CYP4A11	3	2.73	moderate	No	Yes	Compara, eggNOG, orthoMCL
WBGene00016147	179156	WBGene00016147	cyp-32A1	Human	199974	20583	CYP4Z1	3	2.73	moderate	No	Yes	Compara, eggNOG, orthoMCL
WBGene00016147	179156	WBGene00016147	cyp-32A1	Human	284541	20575	CYP4A22	3	2.73	moderate	No	Yes	Compara, eggNOG, orthoMCL
WBGene00004357	178458	WBGene00004357	rho-1	Human	29984	670	RHOD	3	3.01	moderate	No	Yes	eggNOG, OrthoDB, Panther
WBGene00012718	176731	WBGene00012718	dhhc-8	Human	84243	20712	ZDHHC18	3	2.94	low	No	No	eggNOG, OrthoDB, RoundUp
WBGene00012718	176731	WBGene00012718	dhhc-8	Human	79683	20341	ZDHHC14	3	2.94	low	No	No	eggNOG, OrthoDB, RoundUp
WBGene00012718	176731	WBGene00012718	dhhc-8	Human	51114	18475	ZDHHC9	3	2.94	low	No	No	eggNOG, OrthoDB, RoundUp
WBGene00020195	180561	WBGene00020195	T03G6.3	Human	22875	3359	ENPP4	3	3.01	low	No	No	eggNOG, OrthoDB, Panther
WBGene00021689	3565634	WBGene00021689	Y48G8AL.10	Human	26149	25226	ZNF658	3	3.06	moderate	No	Yes	Inparanoid, Panther, Phylome
WBGene00021689	3565634	WBGene00021689	Y48G8AL.10	Human	51427	12887	ZNF107	3	3.06	moderate	No	Yes	Inparanoid, Panther, Phylome
WBGene00021689	3565634	WBGene00021689	Y48G8AL.10	Human	7652	13175	ZNF99	3	3.06	moderate	No	Yes	Inparanoid, Panther, Phylome
WBGene00021689	3565634	WBGene00021689	Y48G8AL.10	Human	7771	12892	ZNF112	3	3.06	moderate	No	Yes	Inparanoid, Panther, Phylome
WBGene00021689	3565634	WBGene00021689	Y48G8AL.10	Human	7644	13166	ZNF91	3	3.06	moderate	No	Yes	Inparanoid, Panther, Phylome
WBGene00021689	3565634	WBGene00021689	Y48G8AL.10	Human	401509	32033	ZNF658B	3	3.06	moderate	No	Yes	Inparanoid, Panther, Phylome
WBGene00021689	3565634	WBGene00021689	Y48G8AL.10	Human	284371	27611	ZNF841	3	3.06	moderate	No	Yes	Inparanoid, Panther, Phylome
WBGene00021689	3565634	WBGene00021689	Y48G8AL.10	Human	23361	29008	ZNF629	3	3.06	moderate	No	Yes	Inparanoid, Panther, Phylome
WBGene00021689	3565634	WBGene00021689	Y48G8AL.10	Human	342892	27994	ZNF850	3	3.06	moderate	No	Yes	Inparanoid, Panther, Phylome
WBGene00021689	3565634	WBGene00021689	Y48G8AL.10	Human	170960	29425	ZNF721	3	3.06	moderate	No	Yes	Inparanoid, Panther, Phylome
WBGene00021689	3565634	WBGene00021689	Y48G8AL.10	Human	162962	34333	ZNF836	3	3.06	moderate	No	Yes	Inparanoid, Panther, Phylome
WBGene00021689	3565634	WBGene00021689	Y48G8AL.10	Human	7757	12999	ZNF208	3	3.06	moderate	No	Yes	Inparanoid, Panther, Phylome
WBGene00021689	3565634	WBGene00021689	Y48G8AL.10	Human	730051	33258	ZNF814	3	3.06	moderate	No	Yes	Inparanoid, Panther, Phylome
WBGene00021689	3565634	WBGene00021689	Y48G8AL.10	Human	25888	23239	ZNF473	3	3.06	moderate	No	Yes	Inparanoid, Panther, Phylome
WBGene00021689	3565634	WBGene00021689	Y48G8AL.10	Human	284443	23708	ZNF493	3	3.06	moderate	No	Yes	Inparanoid, Panther, Phylome
WBGene00021689	3565634	WBGene00021689	Y48G8AL.10	Human	100287226	32464	ZNF729	3	3.06	moderate	No	Yes	Inparanoid, Panther, Phylome
WBGene00021689	3565634	WBGene00021689	Y48G8AL.10	Human	84622	29392	ZNF594	3	3.06	moderate	No	Yes	Inparanoid, Panther, Phylome
WBGene00021689	3565634	WBGene00021689	Y48G8AL.10	Human	643836	23241	ZFP62	3	3.06	moderate	No	Yes	Inparanoid, Panther, Phylome
WBGene00021689	3565634	WBGene00021689	Y48G8AL.10	Human	388558	33230	ZNF808	3	3.06	moderate	No	Yes	Inparanoid, Panther, Phylome
WBGene00022599	175727	WBGene00022599	daf-41	Human	100885848	43943	PTGES3L	3	3.03	moderate	No	Yes	Compara, OrthoFinder, Panther
WBGene00007227	174470	WBGene00007227	C01G6.5	Human	6941	11629	TCF19	3	3.03	high	Yes	Yes	Compara, OrthoFinder, Panther
WBGene00006784	176472	WBGene00006784	unc-49	Human	2561	4082	GABRB2	3	3.01	moderate	Yes	No	eggNOG, OrthoDB, Panther
WBGene00006784	176472	WBGene00006784	unc-49	Human	200959	17969	GABRR3	3	3.01	moderate	Yes	No	eggNOG, OrthoDB, Panther
WBGene00006784	176472	WBGene00006784	unc-49	Human	55879	14454	GABRQ	3	3.01	moderate	Yes	No	eggNOG, OrthoDB, Panther
WBGene00006784	176472	WBGene00006784	unc-49	Human	2563	4084	GABRD	3	3.01	moderate	Yes	No	eggNOG, OrthoDB, Panther
WBGene00006784	176472	WBGene00006784	unc-49	Human	2562	4083	GABRB3	3	3.01	moderate	Yes	No	eggNOG, OrthoDB, Panther
WBGene00006784	176472	WBGene00006784	unc-49	Human	2568	4089	GABRP	3	3.01	moderate	Yes	No	eggNOG, OrthoDB, Panther
WBGene00006784	176472	WBGene00006784	unc-49	Human	2560	4081	GABRB1	3	3.01	moderate	Yes	No	eggNOG, OrthoDB, Panther
WBGene00010198	175113	WBGene00010198	spat-1	Human	79866	24724	BORA	3	3.03	high	Yes	Yes	Compara, OrthoFinder, Panther
WBGene00008568	184168	WBGene00008568	F08A8.5	Human	2524	4013	FUT2	3	2.88	moderate	Yes	No	OrthoDB, Phylome, TreeFam
WBGene00008568	184168	WBGene00008568	F08A8.5	Human	2523	4012	FUT1	3	2.88	moderate	Yes	No	OrthoDB, Phylome, TreeFam
WBGene00000915	179971	WBGene00000915	hsp-90	Human	3327	5259	HSP90AB3P	3	3.01	moderate	No	Yes	Hieranoid, Panther, Phylome
WBGene00000915	179971	WBGene00000915	hsp-90	Human	7184	12028	HSP90B1	3	2.91	low	No	No	OrthoDB, OrthoFinder, orthoMCL
WBGene00001172	179412	WBGene00001172	egl-3	Human	54760	8746	PCSK4	3	2.91	low	No	No	eggNOG, OrthoDB, OrthoFinder
WBGene00000994	24104403	WBGene00000994	dic-1	Human	441519	33268	CT45A3	3	2.93	moderate	No	Yes	Compara, eggNOG, Panther
WBGene00000994	24104403	WBGene00000994	dic-1	Human	102723680	51262	CT45A9	3	2.93	moderate	No	Yes	Compara, eggNOG, Panther
WBGene00000994	24104403	WBGene00000994	dic-1	Human	541465	33271	CT45A6	3	2.93	moderate	No	Yes	Compara, eggNOG, Panther
WBGene00000994	24104403	WBGene00000994	dic-1	Human	541466	33267	CT45A1	3	2.93	moderate	No	Yes	Compara, eggNOG, Panther
WBGene00000994	24104403	WBGene00000994	dic-1	Human	102723631	51263	CT45A10	3	2.93	moderate	No	Yes	Compara, eggNOG, Panther
WBGene00000994	24104403	WBGene00000994	dic-1	Human	101060211	51260	CT45A7	3	2.93	moderate	No	Yes	Compara, eggNOG, Panther
WBGene00000994	24104403	WBGene00000994	dic-1	Human	102723737	51261	CT45A8	3	2.93	moderate	No	Yes	Compara, eggNOG, Panther
WBGene00000994	24104403	WBGene00000994	dic-1	Human	728911	28400	CT45A2	3	2.93	moderate	No	Yes	Compara, eggNOG, Panther
WBGene00016896	183746	WBGene00016896	nep-4	Human	3792	6308	KEL	3	2.93	moderate	Yes	No	Compara, eggNOG, Panther
WBGene00016896	183746	WBGene00016896	nep-4	Human	79258	14668	MMEL1	3	2.93	moderate	Yes	No	Compara, eggNOG, Panther
WBGene00016896	183746	WBGene00016896	nep-4	Human	1889	3146	ECE1	3	2.93	moderate	Yes	No	Compara, eggNOG, Panther
WBGene00016896	183746	WBGene00016896	nep-4	Human	9427	3147	ECEL1	3	2.93	moderate	Yes	No	Compara, eggNOG, Panther
WBGene00016896	183746	WBGene00016896	nep-4	Human	4311	7154	MME	3	2.93	moderate	Yes	No	Compara, eggNOG, Panther
WBGene00018778	176944	WBGene00018778	F53H1.4	Human	57117	25067	INTS12	3	3.04	moderate	Yes	No	Compara, OrthoDB, Panther
WBGene00019653	187304	WBGene00019653	K11G9.2	Human	43	108	ACHE	3	2.91	low	No	No	eggNOG, OrthoDB, OrthoFinder
WBGene00002023	180872	WBGene00002023	hsp-25	Human	126393	26511	HSPB6	3	3.11	low	No	No	OrthoDB, OrthoInspector, Panther
WBGene00002023	180872	WBGene00002023	hsp-25	Human	8988	5248	HSPB3	3	2.84	moderate	No	Yes	Compara, eggNOG, OrthoDB
WBGene00018413	178704	WBGene00018413	cyp-33C4	Human	54905	20243	CYP2W1	3	3.03	low	No	No	Compara, OrthoInspector, Panther
WBGene00018413	178704	WBGene00018413	cyp-33C4	Human	1564	2624	CYP2D7	3	3.03	low	No	No	Compara, OrthoInspector, Panther
WBGene00000485	172593	WBGene00000485	che-3	Human	1778	2961	DYNC1H1	3	2.81	low	No	No	eggNOG, OrthoDB, orthoMCL
WBGene00000485	172593	WBGene00000485	che-3	Human	1770	2953	DNAH9	3	2.75	moderate	No	Yes	eggNOG, Isobase, orthoMCL
WBGene00012782	177911	WBGene00012782	Y43C5A.2	Human	9068	489	ANGPTL1	3	3.05	high	Yes	Yes	eggNOG, Inparanoid, Panther
WBGene00012782	177911	WBGene00012782	Y43C5A.2	Human	2266	3694	FGG	3	3.05	high	Yes	Yes	eggNOG, Inparanoid, Panther
WBGene00012782	177911	WBGene00012782	Y43C5A.2	Human	23452	490	ANGPTL2	3	3.05	high	Yes	Yes	eggNOG, Inparanoid, Panther
WBGene00018367	185685	WBGene00018367	F42H10.3	Human	4703	7720	NEB	3	2.87	moderate	No	Yes	eggNOG, OrthoDB, TreeFam
WBGene00011826	3564939	WBGene00011826	T18D3.9	Human	5827	9716	PXMP2	3	2.93	moderate	No	Yes	eggNOG, OrthoFinder, RoundUp
WBGene00017080	178548	WBGene00017080	lec-12	Human	3958	6563	LGALS3	3	3.01	low	No	No	eggNOG, OrthoDB, Panther
WBGene00017080	178548	WBGene00017080	lec-12	Human	29094	25012	LGALSL	3	3.01	low	No	No	eggNOG, OrthoDB, Panther
WBGene00017080	178548	WBGene00017080	lec-12	Human	56891	30054	LGALS14	3	2.84	low	No	No	Compara, eggNOG, OrthoDB
WBGene00017080	178548	WBGene00017080	lec-12	Human	1178	2014	CLC	3	2.84	low	No	No	Compara, eggNOG, OrthoDB
WBGene00017080	178548	WBGene00017080	lec-12	Human	29124	15449	LGALS13	3	2.84	low	No	No	Compara, eggNOG, OrthoDB
WBGene00019259	177437	WBGene00019259	H34C03.2	Human	9099	12618	USP2	3	2.97	low	No	No	Compara, OrthoDB, RoundUp
WBGene00019259	177437	WBGene00019259	H34C03.2	Human	9098	12629	USP6	3	2.86	low	No	No	eggNOG, Isobase, OrthoDB
WBGene00020168	187995	WBGene00020168	mct-5	Human	6567	10923	SLC16A2	3	2.84	low	No	No	Compara, eggNOG, OrthoDB
WBGene00020168	187995	WBGene00020168	mct-5	Human	117247	17027	SLC16A10	3	2.84	low	No	No	Compara, eggNOG, OrthoDB
WBGene00003598	175654	WBGene00003598	nhl-2	Human	81844	19028	TRIM56	3	3.02	moderate	No	Yes	OrthoDB, Panther, Phylome
WBGene00000395	176085	WBGene00000395	cdh-3	Human	389118	34527	CDHR4	2	2	high	Yes	Yes	eggNOG, Panther
WBGene00000395	176085	WBGene00000395	cdh-3	Human	8642	13681	DCHS1	2	1.97	moderate	Yes	No	OrthoDB, TreeFam
WBGene00000395	176085	WBGene00000395	cdh-3	Human	54798	23111	DCHS2	2	1.91	moderate	Yes	No	eggNOG, OrthoDB
WBGene00008629	179881	WBGene00008629	cpt-5	Human	1375	2329	CPT1B	2	2.11	moderate	Yes	No	OrthoDB, Panther
WBGene00008629	179881	WBGene00008629	cpt-5	Human	1374	2328	CPT1A	2	2.11	moderate	Yes	No	OrthoDB, Panther
WBGene00008629	179881	WBGene00008629	cpt-5	Human	126129	18540	CPT1C	2	2.11	moderate	Yes	No	OrthoDB, Panther
WBGene00010184	180057	WBGene00010184	F57A10.2	Human	9217	12649	VAPB	2	1.85	moderate	Yes	No	eggNOG, Isobase
WBGene00009857	186005	WBGene00009857	clec-28	Human	7123	11891	CLEC3B	2	2.06	moderate	Yes	No	Inparanoid, OrthoDB
WBGene00009857	186005	WBGene00009857	clec-28	Human	130120	29595	REG3G	2	2.01	moderate	Yes	No	Hieranoid, OrthoDB
WBGene00009857	186005	WBGene00009857	clec-28	Human	728276	34522	CLEC19A	2	2.01	high	Yes	Yes	Hieranoid, OrthoDB
WBGene00009857	186005	WBGene00009857	clec-28	Human	5068	8601	REG3A	2	2.01	moderate	Yes	No	Hieranoid, OrthoDB
WBGene00009857	186005	WBGene00009857	clec-28	Human	5968	9952	REG1B	2	2.01	moderate	Yes	No	Hieranoid, OrthoDB
WBGene00009857	186005	WBGene00009857	clec-28	Human	5967	9951	REG1A	2	2.01	moderate	Yes	No	Hieranoid, OrthoDB
WBGene00009857	186005	WBGene00009857	clec-28	Human	83998	22977	REG4	2	2.01	high	Yes	Yes	Hieranoid, OrthoDB
WBGene00021928	190309	WBGene00021928	Y55F3AM.11	Human	728464	21566	METTL24	2	2.11	high	Yes	Yes	OrthoDB, Panther
WBGene00022858	180396	WBGene00022858	ZK1193.2	Human	432	742	ASGR1	2	1.91	moderate	Yes	No	OrthoInspector, Phylome
WBGene00006927	24104675	WBGene00006927	vit-3	Human	400499		LOC400499	2	2	high	Yes	Yes	eggNOG, Panther
WBGene00006927	24104675	WBGene00006927	vit-3	Human	338	603	APOB	2	1.81	high	Yes	Yes	eggNOG, Phylome
WBGene00020954	178731	WBGene00020954	W02G9.4	Human	8828	8005	NRP2	2	1.99	high	Yes	Yes	RoundUp, TreeFam
WBGene00020954	178731	WBGene00020954	W02G9.4	Human	200008	27297	CDCP2	2	1.96	high	Yes	Yes	Hieranoid, TreeFam
WBGene00010989	174682	WBGene00010989	R03D7.2	Human	55345	25654	ZGRF1	2	1.91	high	Yes	Yes	eggNOG, OrthoDB
WBGene00010989	174682	WBGene00010989	R03D7.2	Human	3508	5542	IGHMBP2	2	1.83	moderate	Yes	No	Compara, eggNOG
WBGene00010989	174682	WBGene00010989	R03D7.2	Human	4343	7200	MOV10	2	1.81	moderate	Yes	No	eggNOG, Phylome
WBGene00003699	173780	WBGene00003699	nhr-109	Human	5465	9232	PPARA	2	1.84	moderate	Yes	No	Compara, Phylome
WBGene00003238	171677	WBGene00003238	mig-1	Human	8322	4042	FZD4	2	2	moderate	Yes	No	eggNOG, Panther
WBGene00003238	171677	WBGene00003238	mig-1	Human	7976	4041	FZD3	2	1.91	moderate	Yes	No	eggNOG, OrthoDB
WBGene00003238	171677	WBGene00003238	mig-1	Human	8323	4044	FZD6	2	1.91	moderate	Yes	No	eggNOG, OrthoDB
WBGene00003238	171677	WBGene00003238	mig-1	Human	8324	4045	FZD7	2	1.91	moderate	Yes	No	eggNOG, OrthoDB
WBGene00003238	171677	WBGene00003238	mig-1	Human	8321	4038	FZD1	2	1.91	moderate	Yes	No	eggNOG, OrthoDB
WBGene00003238	171677	WBGene00003238	mig-1	Human	6423	10777	SFRP2	2	1.85	moderate	Yes	No	eggNOG, Isobase
WBGene00001440	174026	WBGene00001440	fkh-8	Human	399823	32448	FOXI2	2	2.1	moderate	Yes	No	OrthoFinder, Panther
WBGene00001440	174026	WBGene00001440	fkh-8	Human	2307	3735	FOXS1	2	2.1	moderate	Yes	No	OrthoFinder, Panther
WBGene00001440	174026	WBGene00001440	fkh-8	Human	2300	3817	FOXL1	2	2.1	moderate	Yes	No	OrthoFinder, Panther
WBGene00001440	174026	WBGene00001440	fkh-8	Human	2296	3800	FOXC1	2	2.1	moderate	Yes	No	OrthoFinder, Panther
WBGene00001440	174026	WBGene00001440	fkh-8	Human	2303	3801	FOXC2	2	2.1	moderate	Yes	No	OrthoFinder, Panther
WBGene00001440	174026	WBGene00001440	fkh-8	Human	2299	3815	FOXI1	2	2.1	moderate	Yes	No	OrthoFinder, Panther
WBGene00001440	174026	WBGene00001440	fkh-8	Human	344167	35123	FOXI3	2	2.1	moderate	Yes	No	OrthoFinder, Panther
WBGene00001440	174026	WBGene00001440	fkh-8	Human	94234	20951	FOXQ1	2	2.1	moderate	Yes	No	OrthoFinder, Panther
WBGene00022870	191540	WBGene00022870	ZK1240.5	Human	493829	32671	TRIM72	2	2.08	high	Yes	Yes	Inparanoid, RoundUp
WBGene00006928	180646	WBGene00006928	vit-4	Human	400499		LOC400499	2	2	high	Yes	Yes	eggNOG, Panther
WBGene00006928	180646	WBGene00006928	vit-4	Human	338	603	APOB	2	1.81	high	Yes	Yes	eggNOG, Phylome
WBGene00019970	187708	WBGene00019970	R08F11.7	Human	4025	6678	LPO	2	1.91	moderate	Yes	No	eggNOG, OrthoDB
WBGene00019970	187708	WBGene00019970	R08F11.7	Human	7837	14966	PXDN	2	1.91	moderate	Yes	No	eggNOG, OrthoDB
WBGene00019970	187708	WBGene00019970	R08F11.7	Human	137902	26359	PXDNL	2	1.91	moderate	Yes	No	eggNOG, OrthoDB
WBGene00019970	187708	WBGene00019970	R08F11.7	Human	8288	3423	EPX	2	1.91	moderate	Yes	No	eggNOG, OrthoDB
WBGene00019970	187708	WBGene00019970	R08F11.7	Human	7173	12015	TPO	2	1.91	moderate	Yes	No	eggNOG, OrthoDB
WBGene00019970	187708	WBGene00019970	R08F11.7	Human	4353	7218	MPO	2	1.91	moderate	Yes	No	eggNOG, OrthoDB
WBGene00019970	187708	WBGene00019970	R08F11.7	Human	5742	9604	PTGS1	2	1.85	moderate	Yes	No	eggNOG, Isobase
WBGene00008177	178271	WBGene00008177	C48D1.1	Human	79699	25820	ZYG11B	2	2	moderate	Yes	No	eggNOG, Panther
WBGene00008177	178271	WBGene00008177	C48D1.1	Human	10444	30960	ZER1	2	2	moderate	Yes	No	eggNOG, Panther
WBGene00008177	178271	WBGene00008177	C48D1.1	Human	440590	32058	ZYG11A	2	2	moderate	Yes	No	eggNOG, Panther
WBGene00018708	186125	WBGene00018708	oac-32	Human	112268211		LOC112268211	2	2.01	high	Yes	Yes	OrthoDB, OrthoFinder
WBGene00012583	189654	WBGene00012583	clec-4	Human	7123	11891	CLEC3B	2	2.06	moderate	Yes	No	Inparanoid, OrthoDB
WBGene00012583	189654	WBGene00012583	clec-4	Human	130120	29595	REG3G	2	2.01	moderate	Yes	No	Hieranoid, OrthoDB
WBGene00012583	189654	WBGene00012583	clec-4	Human	728276	34522	CLEC19A	2	2.01	high	Yes	Yes	Hieranoid, OrthoDB
WBGene00012583	189654	WBGene00012583	clec-4	Human	5068	8601	REG3A	2	2.01	moderate	Yes	No	Hieranoid, OrthoDB
WBGene00012583	189654	WBGene00012583	clec-4	Human	5968	9952	REG1B	2	2.01	moderate	Yes	No	Hieranoid, OrthoDB
WBGene00012583	189654	WBGene00012583	clec-4	Human	5967	9951	REG1A	2	2.01	moderate	Yes	No	Hieranoid, OrthoDB
WBGene00012583	189654	WBGene00012583	clec-4	Human	83998	22977	REG4	2	2.01	high	Yes	Yes	Hieranoid, OrthoDB
WBGene00006366	181555	WBGene00006366	sym-1	Human	1634	2705	DCN	2	1.91	high	Yes	Yes	OrthoFinder, Phylome
WBGene00006366	181555	WBGene00006366	sym-1	Human	633	1044	BGN	2	1.91	high	Yes	Yes	OrthoFinder, Phylome
WBGene00006366	181555	WBGene00006366	sym-1	Human	4060	6724	LUM	2	1.84	high	Yes	Yes	Compara, Phylome
WBGene00006366	181555	WBGene00006366	sym-1	Human	5549	9357	PRELP	2	1.84	high	Yes	Yes	Compara, Phylome
WBGene00006366	181555	WBGene00006366	sym-1	Human	2331	3774	FMOD	2	1.84	high	Yes	Yes	Compara, Phylome
WBGene00023500	3564775	WBGene00023500	C11H1.9	Human	730005	40047	SEC14L6	2	1.86	moderate	Yes	No	eggNOG, TreeFam
WBGene00023500	3564775	WBGene00023500	C11H1.9	Human	284904	20627	SEC14L4	2	1.86	moderate	Yes	No	eggNOG, TreeFam
WBGene00023500	3564775	WBGene00023500	C11H1.9	Human	266629	18655	SEC14L3	2	1.86	moderate	Yes	No	eggNOG, TreeFam
WBGene00023500	3564775	WBGene00023500	C11H1.9	Human	23541	10699	SEC14L2	2	1.86	moderate	Yes	No	eggNOG, TreeFam
WBGene00015897	182727	WBGene00015897	nhr-156	Human	10062	7966	NR1H3	2	1.84	moderate	Yes	No	Compara, Phylome
WBGene00012961	173091	WBGene00012961	Y47H10A.5	Human	1797	2992	DXO	2	2.03	moderate	Yes	No	Compara, Panther
WBGene00021731	190090	WBGene00021731	Y49G5A.1	Human	6692	11246	SPINT1	2	1.85	high	Yes	Yes	eggNOG, Isobase
WBGene00021731	190090	WBGene00021731	Y49G5A.1	Human	7035	11760	TFPI	2	1.81	moderate	Yes	No	eggNOG, Phylome
WBGene00021731	190090	WBGene00021731	Y49G5A.1	Human	90199	16163	WFDC8	2	1.81	moderate	Yes	No	eggNOG, Phylome
WBGene00017364	184314	WBGene00017364	clec-7	Human	7123	11891	CLEC3B	2	2.06	moderate	Yes	No	Inparanoid, OrthoDB
WBGene00017364	184314	WBGene00017364	clec-7	Human	130120	29595	REG3G	2	2.01	moderate	Yes	No	Hieranoid, OrthoDB
WBGene00017364	184314	WBGene00017364	clec-7	Human	728276	34522	CLEC19A	2	2.01	high	Yes	Yes	Hieranoid, OrthoDB
WBGene00017364	184314	WBGene00017364	clec-7	Human	5068	8601	REG3A	2	2.01	moderate	Yes	No	Hieranoid, OrthoDB
WBGene00017364	184314	WBGene00017364	clec-7	Human	5968	9952	REG1B	2	2.01	moderate	Yes	No	Hieranoid, OrthoDB
WBGene00017364	184314	WBGene00017364	clec-7	Human	5967	9951	REG1A	2	2.01	moderate	Yes	No	Hieranoid, OrthoDB
WBGene00017364	184314	WBGene00017364	clec-7	Human	83998	22977	REG4	2	2.01	high	Yes	Yes	Hieranoid, OrthoDB
WBGene00007624	175535	WBGene00007624	hrde-1	Human	192670	18424	AGO4	2	1.83	moderate	Yes	No	Compara, eggNOG
WBGene00007624	175535	WBGene00007624	hrde-1	Human	26523	3262	AGO1	2	1.83	moderate	Yes	No	Compara, eggNOG
WBGene00007624	175535	WBGene00007624	hrde-1	Human	192669	18421	AGO3	2	1.83	moderate	Yes	No	Compara, eggNOG
WBGene00006929	180630	WBGene00006929	vit-5	Human	400499		LOC400499	2	2	high	Yes	Yes	eggNOG, Panther
WBGene00006929	180630	WBGene00006929	vit-5	Human	338	603	APOB	2	1.81	high	Yes	Yes	eggNOG, Phylome
WBGene00009488	185375	WBGene00009488	oac-20	Human	112268211		LOC112268211	2	2.01	high	Yes	Yes	OrthoDB, OrthoFinder
WBGene00011531	172729	WBGene00011531	rsbp-1	Human	401190	23271	RGS7BP	2	2.1	high	Yes	Yes	OrthoFinder, Panther
WBGene00000496	172508	WBGene00000496	chs-1	Human	3036	4818	HAS1	2	2.03	moderate	Yes	No	OrthoInspector, RoundUp
WBGene00000496	172508	WBGene00000496	chs-1	Human	3038	4820	HAS3	2	2.03	moderate	Yes	No	OrthoInspector, RoundUp
WBGene00000496	172508	WBGene00000496	chs-1	Human	3037	4819	HAS2	2	2.03	moderate	Yes	No	OrthoInspector, RoundUp
WBGene00022286	178629	WBGene00022286	rga-4	Human	9824	15783	ARHGAP11A	2	2.03	high	Yes	Yes	Compara, Panther
WBGene00022286	178629	WBGene00022286	rga-4	Human	89839	15782	ARHGAP11B	2	2.03	high	Yes	Yes	Compara, Panther
WBGene00022666	181037	WBGene00022666	ZK154.4	Human	9166	3123	EBAG9	2	2.03	high	Yes	Yes	Compara, Panther
WBGene00016706	180735	WBGene00016706	C46C11.3	Human	2013	3334	EMP2	2	2.01	high	Yes	Yes	Panther, Phylome
WBGene00021404	176820	WBGene00021404	trpl-3	Human	54822	17994	TRPM7	2	2.03	moderate	Yes	No	Compara, Panther
WBGene00021404	176820	WBGene00021404	trpl-3	Human	54795	17993	TRPM4	2	2.03	moderate	Yes	No	Compara, Panther
WBGene00021404	176820	WBGene00021404	trpl-3	Human	7226	12339	TRPM2	2	2.03	moderate	Yes	No	Compara, Panther
WBGene00021404	176820	WBGene00021404	trpl-3	Human	79054	17961	TRPM8	2	2.03	moderate	Yes	No	Compara, Panther
WBGene00021404	176820	WBGene00021404	trpl-3	Human	80036	17992	TRPM3	2	2.03	moderate	Yes	No	Compara, Panther
WBGene00021404	176820	WBGene00021404	trpl-3	Human	140803	17995	TRPM6	2	2.03	moderate	Yes	No	Compara, Panther
WBGene00021404	176820	WBGene00021404	trpl-3	Human	4308	7146	TRPM1	2	2.03	moderate	Yes	No	Compara, Panther
WBGene00021404	176820	WBGene00021404	trpl-3	Human	29850	14323	TRPM5	2	2.03	moderate	Yes	No	Compara, Panther
WBGene00019600	178961	WBGene00019600	rga-3	Human	9824	15783	ARHGAP11A	2	2.03	high	Yes	Yes	Compara, Panther
WBGene00019600	178961	WBGene00019600	rga-3	Human	89839	15782	ARHGAP11B	2	2.03	high	Yes	Yes	Compara, Panther
WBGene00019600	178961	WBGene00019600	rga-3	Human	1123	1943	CHN1	2	1.9	moderate	Yes	No	eggNOG, OrthoFinder
WBGene00019600	178961	WBGene00019600	rga-3	Human	1124	1944	CHN2	2	1.9	moderate	Yes	No	eggNOG, OrthoFinder
WBGene00007016	175817	WBGene00007016	mdt-15	Human	51586	14248	MED15	2	2.05	high	Yes	Yes	Inparanoid, OrthoFinder
WBGene00021779	190173	WBGene00021779	Y51H7C.1	Human	84654	30721	SPZ1	1	0.9	low	Yes	Yes	eggNOG
WBGene00021779	190173	WBGene00021779	Y51H7C.1	Human	375056	24008	MIA3	1	0.9	low	Yes	Yes	eggNOG
WBGene00017589	173712	WBGene00017589	F19B10.10	Human	11237	13779	RNF24	1	0.93	low	Yes	Yes	Compara
WBGene00017589	173712	WBGene00017589	F19B10.10	Human	79845	21147	RNF122	1	0.93	low	Yes	Yes	Compara
WBGene00019666	179016	WBGene00019666	sago-1	Human	192670	18424	AGO4	1	0.9	low	Yes	No	eggNOG
WBGene00019666	179016	WBGene00019666	sago-1	Human	26523	3262	AGO1	1	0.9	low	Yes	No	eggNOG
WBGene00019666	179016	WBGene00019666	sago-1	Human	192669	18421	AGO3	1	0.9	low	Yes	No	eggNOG
WBGene00019666	179016	WBGene00019666	sago-1	Human	27161	3263	AGO2	1	0.9	low	Yes	No	eggNOG
WBGene00010124	178248	WBGene00010124	F55G11.4	Human	2052	3401	EPHX1	1	0.93	low	Yes	No	Compara
WBGene00018862	186279	WBGene00018862	wago-2	Human	192670	18424	AGO4	1	0.9	low	Yes	No	eggNOG
WBGene00018862	186279	WBGene00018862	wago-2	Human	26523	3262	AGO1	1	0.9	low	Yes	No	eggNOG
WBGene00018862	186279	WBGene00018862	wago-2	Human	192669	18421	AGO3	1	0.9	low	Yes	No	eggNOG
WBGene00018862	186279	WBGene00018862	wago-2	Human	27161	3263	AGO2	1	0.9	low	Yes	No	eggNOG
WBGene00013762	190975	WBGene00013762	Y113G7B.12	Human	8685	6895	MARCO	1	1.1	low	Yes	No	Panther
WBGene00013762	190975	WBGene00013762	Y113G7B.12	Human	1308	2194	COL17A1	1	1.1	low	Yes	Yes	Panther
WBGene00013762	190975	WBGene00013762	Y113G7B.12	Human	340267	22442	COL28A1	1	1.1	low	Yes	Yes	Panther
WBGene00013762	190975	WBGene00013762	Y113G7B.12	Human	6103	10295	RPGR	1	0.9	low	Yes	No	eggNOG
WBGene00021879	177065	WBGene00021879	clec-83	Human	130120	29595	REG3G	1	1.01	low	Yes	No	OrthoDB
WBGene00021879	177065	WBGene00021879	clec-83	Human	728276	34522	CLEC19A	1	1.01	low	Yes	No	OrthoDB
WBGene00021879	177065	WBGene00021879	clec-83	Human	5068	8601	REG3A	1	1.01	low	Yes	No	OrthoDB
WBGene00021879	177065	WBGene00021879	clec-83	Human	5967	9951	REG1A	1	1.01	low	Yes	No	OrthoDB
WBGene00021879	177065	WBGene00021879	clec-83	Human	83998	22977	REG4	1	1.01	low	Yes	No	OrthoDB
WBGene00021879	177065	WBGene00021879	clec-83	Human	10332	13523	CLEC4M	1	1.01	low	Yes	No	OrthoDB
WBGene00021879	177065	WBGene00021879	clec-83	Human	5968	9952	REG1B	1	1.01	low	Yes	No	OrthoDB
WBGene00021879	177065	WBGene00021879	clec-83	Human	7123	11891	CLEC3B	1	1.01	low	Yes	No	OrthoDB
WBGene00021879	177065	WBGene00021879	clec-83	Human	3824	6378	KLRD1	1	0.91	low	Yes	Yes	Phylome
WBGene00021879	177065	WBGene00021879	clec-83	Human	64581	14558	CLEC7A	1	0.91	low	Yes	Yes	Phylome
WBGene00021879	177065	WBGene00021879	clec-83	Human	100431172	37646	KLRF2	1	0.91	low	Yes	No	Phylome
WBGene00021879	177065	WBGene00021879	clec-83	Human	4973	8133	OLR1	1	0.91	low	Yes	Yes	Phylome
WBGene00021879	177065	WBGene00021879	clec-83	Human	387837	31966	CLEC12B	1	0.91	low	Yes	Yes	Phylome
WBGene00021879	177065	WBGene00021879	clec-83	Human	51348	13342	KLRF1	1	0.91	low	Yes	No	Phylome
WBGene00021879	177065	WBGene00021879	clec-83	Human	348174	30388	CLEC18A	1	0.91	low	Yes	No	Phylome
WBGene00021879	177065	WBGene00021879	clec-83	Human	3821	6374	KLRC1	1	0.91	low	Yes	Yes	Phylome
WBGene00021879	177065	WBGene00021879	clec-83	Human	51266	24356	CLEC1B	1	0.91	low	Yes	No	Phylome
WBGene00021879	177065	WBGene00021879	clec-83	Human	23601	2054	CLEC5A	1	0.91	low	Yes	No	Phylome
WBGene00021879	177065	WBGene00021879	clec-83	Human	100528032	48357	KLRC4-KLRK1	1	0.91	low	Yes	Yes	Phylome
WBGene00021879	177065	WBGene00021879	clec-83	Human	51267	24355	CLEC1A	1	0.91	low	Yes	No	Phylome
WBGene00021879	177065	WBGene00021879	clec-83	Human	3822	6375	KLRC2	1	0.91	low	Yes	Yes	Phylome
WBGene00004157	177165	WBGene00004157	pqn-75	Human	9073	2050	CLDN8	1	1	low	Yes	Yes	OrthoFinder
WBGene00007395	259679	WBGene00007395	dcar-1	Human	3061	4848	HCRTR1	1	1.1	low	Yes	No	Panther
WBGene00007395	259679	WBGene00007395	dcar-1	Human	3062	4849	HCRTR2	1	1.1	low	Yes	No	Panther
WBGene00009515	3565354	WBGene00009515	clec-170	Human	140578	17807	CHODL	1	1.01	low	Yes	No	OrthoDB
WBGene00009515	3565354	WBGene00009515	clec-170	Human	143903	29471	LAYN	1	1.01	low	Yes	No	OrthoDB
WBGene00009515	3565354	WBGene00009515	clec-170	Human	348174	30388	CLEC18A	1	0.91	low	Yes	No	Phylome
WBGene00006824	173301	WBGene00006824	unc-95	Human	387	667	RHOA	1	0.95	low	Yes	No	Isobase
WBGene00006824	173301	WBGene00006824	unc-95	Human	9260	22958	PDLIM7	1	0.9	low	Yes	No	eggNOG
WBGene00006824	173301	WBGene00006824	unc-95	Human	171024	17732	SYNPO2	1	0.9	low	Yes	Yes	eggNOG
WBGene00006824	173301	WBGene00006824	unc-95	Human	5829	9718	PXN	1	0.9	low	Yes	No	eggNOG
WBGene00006824	173301	WBGene00006824	unc-95	Human	9124	2067	PDLIM1	1	0.9	low	Yes	No	eggNOG
WBGene00006824	173301	WBGene00006824	unc-95	Human	27295	20767	PDLIM3	1	0.9	low	Yes	No	eggNOG
WBGene00006824	173301	WBGene00006824	unc-95	Human	79933	23532	SYNPO2L	1	0.9	low	Yes	Yes	eggNOG
WBGene00006824	173301	WBGene00006824	unc-95	Human	8572	16501	PDLIM4	1	0.9	low	Yes	No	eggNOG
WBGene00006824	173301	WBGene00006824	unc-95	Human	10611	17468	PDLIM5	1	0.9	low	Yes	No	eggNOG
WBGene00006824	173301	WBGene00006824	unc-95	Human	11155	15710	LDB3	1	0.9	low	Yes	No	eggNOG
WBGene00006824	173301	WBGene00006824	unc-95	Human	7041	11767	TGFB1I1	1	0.9	low	Yes	No	eggNOG
WBGene00006824	173301	WBGene00006824	unc-95	Human	9404	14061	LPXN	1	0.9	low	Yes	No	eggNOG
WBGene00006824	173301	WBGene00006824	unc-95	Human	64236	13992	PDLIM2	1	0.9	low	Yes	No	eggNOG
WBGene00022555	191109	WBGene00022555	btb-12	Human	114818	29404	KLHL29	1	0.91	low	Yes	Yes	Phylome
WBGene00010750	178249	WBGene00010750	K10D11.6	Human	2052	3401	EPHX1	1	0.93	low	Yes	No	Compara
WBGene00005989	184673	WBGene00005989	srx-98	Human	81491	13302	GPR63	1	0.91	low	Yes	Yes	Phylome
WBGene00005989	184673	WBGene00005989	srx-98	Human	1129	1951	CHRM2	1	0.91	low	Yes	No	Phylome
WBGene00005989	184673	WBGene00005989	srx-98	Human	9248	4506	GPR50	1	0.91	low	Yes	No	Phylome
WBGene00007153	179797	WBGene00007153	clec-41	Human	9936	30843	CD302	1	1.01	low	Yes	No	OrthoDB
WBGene00007153	179797	WBGene00007153	clec-41	Human	22925	9042	PLA2R1	1	1.01	low	Yes	No	OrthoDB
WBGene00007153	179797	WBGene00007153	clec-41	Human	9902	16875	MRC2	1	1.01	low	Yes	No	OrthoDB
WBGene00007153	179797	WBGene00007153	clec-41	Human	4360	7228	MRC1	1	1.01	low	Yes	No	OrthoDB
WBGene00007153	179797	WBGene00007153	clec-41	Human	100526664	38828	LY75-CD302	1	1.01	low	Yes	No	OrthoDB
WBGene00007153	179797	WBGene00007153	clec-41	Human	130120	29595	REG3G	1	1	low	Yes	No	Hieranoid
WBGene00007153	179797	WBGene00007153	clec-41	Human	728276	34522	CLEC19A	1	1	low	Yes	No	Hieranoid
WBGene00007153	179797	WBGene00007153	clec-41	Human	5068	8601	REG3A	1	1	low	Yes	No	Hieranoid
WBGene00007153	179797	WBGene00007153	clec-41	Human	5968	9952	REG1B	1	1	low	Yes	No	Hieranoid
WBGene00007153	179797	WBGene00007153	clec-41	Human	5967	9951	REG1A	1	1	low	Yes	No	Hieranoid
WBGene00007153	179797	WBGene00007153	clec-41	Human	83998	22977	REG4	1	1	low	Yes	No	Hieranoid
WBGene00007153	179797	WBGene00007153	clec-41	Human	388512	34520	CLEC17A	1	0.91	low	Yes	No	Phylome
WBGene00007153	179797	WBGene00007153	clec-41	Human	433	743	ASGR2	1	0.91	low	Yes	No	Phylome
WBGene00018280	185601	WBGene00018280	F41C6.7	Human	10463	1329	SLC30A9	1	0.9	low	Yes	No	eggNOG
WBGene00018200	173673	WBGene00018200	btb-17	Human	390594	37227	KBTBD13	1	1.01	low	Yes	Yes	OrthoDB
WBGene00018200	173673	WBGene00018200	btb-17	Human	114818	29404	KLHL29	1	0.91	low	Yes	Yes	Phylome
WBGene00018200	173673	WBGene00018200	btb-17	Human	27159	17432	CHIA	1	0.9	low	Yes	No	eggNOG
WBGene00018200	173673	WBGene00018200	btb-17	Human	5016	8524	OVGP1	1	0.9	low	Yes	No	eggNOG
WBGene00018200	173673	WBGene00018200	btb-17	Human	1118	1936	CHIT1	1	0.9	low	Yes	No	eggNOG
WBGene00018200	173673	WBGene00018200	btb-17	Human	1486	2496	CTBS	1	0.9	low	Yes	No	eggNOG
WBGene00018200	173673	WBGene00018200	btb-17	Human	1116	1932	CHI3L1	1	0.9	low	Yes	No	eggNOG
WBGene00009943	178324	WBGene00009943	F52G2.3	Human	6847	11487	SYCP1	1	0.91	low	Yes	Yes	Phylome
WBGene00008747	184417	WBGene00008747	phf-31	Human	54556	14587	ING3	1	0.9	low	Yes	No	eggNOG
WBGene00008747	184417	WBGene00008747	phf-31	Human	3621	6062	ING1	1	0.9	low	Yes	No	eggNOG
WBGene00008747	184417	WBGene00008747	phf-31	Human	83860	17303	TAF3	1	0.9	low	Yes	No	eggNOG
WBGene00008747	184417	WBGene00008747	phf-31	Human	51147	19423	ING4	1	0.9	low	Yes	No	eggNOG
WBGene00008747	184417	WBGene00008747	phf-31	Human	84289	19421	ING5	1	0.9	low	Yes	No	eggNOG
WBGene00008747	184417	WBGene00008747	phf-31	Human	3622	6063	ING2	1	0.9	low	Yes	No	eggNOG
WBGene00000608	180397	WBGene00000608	col-19	Human	6441	10803	SFTPD	1	1.05	low	Yes	No	Inparanoid
WBGene00000608	180397	WBGene00000608	col-19	Human	7373	2191	COL14A1	1	0.9	low	Yes	Yes	eggNOG
WBGene00000608	180397	WBGene00000608	col-19	Human	1303	2188	COL12A1	1	0.9	low	Yes	Yes	eggNOG
WBGene00000084	172519	WBGene00000084	aex-1	Human	201294	23147	UNC13D	1	1.1	low	Yes	No	Panther
WBGene00000084	172519	WBGene00000084	aex-1	Human	8938	948	BAIAP3	1	1.1	low	Yes	No	Panther
WBGene00022382	259559	WBGene00022382	Y94H6A.10	Human	391356	33782	PTRHD1	1	0.9	low	Yes	No	eggNOG
WBGene00000693	177715	WBGene00000693	col-119	Human	6441	10803	SFTPD	1	1.05	low	Yes	No	Inparanoid
WBGene00001564	178583	WBGene00001564	icl-1	Human	1207	2080	CLNS1A	1	0.95	low	Yes	No	Isobase
WBGene00000646	186749	WBGene00000646	H17B01.2	Human	84654	30721	SPZ1	1	0.9	low	Yes	Yes	eggNOG
WBGene00000646	186749	WBGene00000646	H17B01.2	Human	375056	24008	MIA3	1	0.9	low	Yes	Yes	eggNOG
WBGene00020579	174096	WBGene00020579	T19D12.4	Human	118429	21732	ANTXR2	1	1	low	Yes	Yes	OrthoFinder
WBGene00018195	173674	WBGene00018195	btb-16	Human	390594	37227	KBTBD13	1	1.01	low	Yes	Yes	OrthoDB
WBGene00018195	173674	WBGene00018195	btb-16	Human	114818	29404	KLHL29	1	0.91	low	Yes	Yes	Phylome
WBGene00018195	173674	WBGene00018195	btb-16	Human	27159	17432	CHIA	1	0.9	low	Yes	No	eggNOG
WBGene00018195	173674	WBGene00018195	btb-16	Human	5016	8524	OVGP1	1	0.9	low	Yes	No	eggNOG
WBGene00018195	173674	WBGene00018195	btb-16	Human	1118	1936	CHIT1	1	0.9	low	Yes	No	eggNOG
WBGene00018195	173674	WBGene00018195	btb-16	Human	1486	2496	CTBS	1	0.9	low	Yes	No	eggNOG
WBGene00018195	173674	WBGene00018195	btb-16	Human	1116	1932	CHI3L1	1	0.9	low	Yes	No	eggNOG
WBGene00020356	3564899	WBGene00020356	T08B6.9	Human	10855	5164	HPSE	1	1.01	low	Yes	Yes	OrthoDB
WBGene00020356	3564899	WBGene00020356	T08B6.9	Human	60495	18374	HPSE2	1	1.01	low	Yes	Yes	OrthoDB
WBGene00020356	3564899	WBGene00020356	T08B6.9	Human	390748	37237	PABPN1L	1	0.9	low	Yes	No	eggNOG
WBGene00020356	3564899	WBGene00020356	T08B6.9	Human	8106	8565	PABPN1	1	0.9	low	Yes	No	eggNOG
WBGene00020356	3564899	WBGene00020356	T08B6.9	Human	10921	10080	RNPS1	1	0.9	low	Yes	No	eggNOG
WBGene00044488	3896802	WBGene00044488	Y54G2A.45	Human	221955	28923	DAGLB	1	0.93	low	Yes	No	Compara
WBGene00044488	3896802	WBGene00044488	Y54G2A.45	Human	127845	24766	GOLT1A	1	0.93	low	Yes	No	Compara
WBGene00044488	3896802	WBGene00044488	Y54G2A.45	Human	51026	20175	GOLT1B	1	0.93	low	Yes	No	Compara
WBGene00022177	175389	WBGene00022177	Y71H2AM.12	Human	58480	17794	RHOU	1	1.1	low	Yes	No	Panther
WBGene00022177	175389	WBGene00022177	Y71H2AM.12	Human	171177	18313	RHOV	1	1.1	low	Yes	No	Panther
WBGene00022177	175389	WBGene00022177	Y71H2AM.12	Human	11159	9799	RABL2A	1	1.01	low	Yes	Yes	OrthoDB
WBGene00022177	175389	WBGene00022177	Y71H2AM.12	Human	64284	16523	RAB17	1	1.01	low	Yes	No	OrthoDB
WBGene00022177	175389	WBGene00022177	Y71H2AM.12	Human	51715	14263	RAB23	1	1.01	low	Yes	No	OrthoDB
WBGene00022177	175389	WBGene00022177	Y71H2AM.12	Human	5868	9783	RAB5A	1	1.01	low	Yes	No	OrthoDB
WBGene00022177	175389	WBGene00022177	Y71H2AM.12	Human	5869	9784	RAB5B	1	1.01	low	Yes	No	OrthoDB
WBGene00022177	175389	WBGene00022177	Y71H2AM.12	Human	57403	9764	RAB22A	1	1.01	low	Yes	No	OrthoDB
WBGene00022177	175389	WBGene00022177	Y71H2AM.12	Human	53917	9765	RAB24	1	1.01	low	Yes	No	OrthoDB
WBGene00022177	175389	WBGene00022177	Y71H2AM.12	Human	11031	9771	RAB31	1	1.01	low	Yes	No	OrthoDB
WBGene00022177	175389	WBGene00022177	Y71H2AM.12	Human	11158	9800	RABL2B	1	1.01	low	Yes	Yes	OrthoDB
WBGene00022177	175389	WBGene00022177	Y71H2AM.12	Human	55647	18260	RAB20	1	1.01	low	Yes	No	OrthoDB
WBGene00022177	175389	WBGene00022177	Y71H2AM.12	Human	5878	9785	RAB5C	1	1.01	low	Yes	No	OrthoDB
WBGene00022177	175389	WBGene00022177	Y71H2AM.12	Human	347517	18293	RAB41	1	0.96	low	Yes	No	TreeFam
WBGene00022177	175389	WBGene00022177	Y71H2AM.12	Human	51560	14902	RAB6B	1	0.96	low	Yes	No	TreeFam
WBGene00022177	175389	WBGene00022177	Y71H2AM.12	Human	5870	9786	RAB6A	1	0.96	low	Yes	No	TreeFam
WBGene00022177	175389	WBGene00022177	Y71H2AM.12	Human	84084	16525	RAB6C	1	0.96	low	Yes	No	TreeFam
WBGene00022177	175389	WBGene00022177	Y71H2AM.12	Human	9609	9775	RAB36	1	0.95	low	Yes	Yes	Isobase
WBGene00022177	175389	WBGene00022177	Y71H2AM.12	Human	401258	21068	RAB44	1	0.9	low	Yes	No	eggNOG
WBGene00022177	175389	WBGene00022177	Y71H2AM.12	Human	201475	31332	RAB12	1	0.9	low	Yes	No	eggNOG
WBGene00022177	175389	WBGene00022177	Y71H2AM.12	Human	5872	9762	RAB13	1	0.9	low	Yes	No	eggNOG
WBGene00022177	175389	WBGene00022177	Y71H2AM.12	Human	51762	30273	RAB8B	1	0.9	low	Yes	No	eggNOG
WBGene00022177	175389	WBGene00022177	Y71H2AM.12	Human	158158	26464	RASEF	1	0.9	low	Yes	No	eggNOG
WBGene00022177	175389	WBGene00022177	Y71H2AM.12	Human	9364	9768	RAB28	1	0.9	low	Yes	No	eggNOG
WBGene00022177	175389	WBGene00022177	Y71H2AM.12	Human	10966	18284	RAB40B	1	0.9	low	Yes	Yes	eggNOG
WBGene00022177	175389	WBGene00022177	Y71H2AM.12	Human	84766	28657	CRACR2A	1	0.9	low	Yes	No	eggNOG
WBGene00022177	175389	WBGene00022177	Y71H2AM.12	Human	142684	18283	RAB40A	1	0.9	low	Yes	Yes	eggNOG
WBGene00022177	175389	WBGene00022177	Y71H2AM.12	Human	57799	18285	RAB40C	1	0.9	low	Yes	Yes	eggNOG
WBGene00022177	175389	WBGene00022177	Y71H2AM.12	Human	10890	9759	RAB10	1	0.9	low	Yes	No	eggNOG
WBGene00022177	175389	WBGene00022177	Y71H2AM.12	Human	376267	20150	RAB15	1	0.9	low	Yes	No	eggNOG
WBGene00022177	175389	WBGene00022177	Y71H2AM.12	Human	4218	7007	RAB8A	1	0.9	low	Yes	No	eggNOG
WBGene00022177	175389	WBGene00022177	Y71H2AM.12	Human	282808	25410	RAB40AL	1	0.9	low	Yes	Yes	eggNOG
WBGene00016599	180782	WBGene00016599	C42D8.1	Human	7851	6818	MALL	1	1.1	low	Yes	No	Panther
WBGene00016599	180782	WBGene00016599	C42D8.1	Human	83742	28674	MARVELD1	1	1.1	low	Yes	No	Panther
WBGene00016599	180782	WBGene00016599	C42D8.1	Human	51192	13253	CKLF	1	1.1	low	Yes	No	Panther
WBGene00016599	180782	WBGene00016599	C42D8.1	Human	146225	19173	CMTM2	1	1.1	low	Yes	No	Panther
WBGene00016599	180782	WBGene00016599	C42D8.1	Human	5355	9087	PLP2	1	1.1	low	Yes	No	Panther
WBGene00016599	180782	WBGene00016599	C42D8.1	Human	152189	19179	CMTM8	1	1.1	low	Yes	No	Panther
WBGene00016599	180782	WBGene00016599	C42D8.1	Human	113540	19172	CMTM1	1	1.1	low	Yes	No	Panther
WBGene00016599	180782	WBGene00016599	C42D8.1	Human	4118	6817	MAL	1	1.1	low	Yes	No	Panther
WBGene00016599	180782	WBGene00016599	C42D8.1	Human	114569	13634	MAL2	1	1.1	low	Yes	No	Panther
WBGene00016599	180782	WBGene00016599	C42D8.1	Human	54918	19177	CMTM6	1	1.1	low	Yes	No	Panther
WBGene00016599	180782	WBGene00016599	C42D8.1	Human	123920	19174	CMTM3	1	1.1	low	Yes	No	Panther
WBGene00016599	180782	WBGene00016599	C42D8.1	Human	146223	19175	CMTM4	1	1.1	low	Yes	No	Panther
WBGene00016599	180782	WBGene00016599	C42D8.1	Human	116173	19176	CMTM5	1	1.1	low	Yes	No	Panther
WBGene00016599	180782	WBGene00016599	C42D8.1	Human	112616	19178	CMTM7	1	1.1	low	Yes	No	Panther
WBGene00016599	180782	WBGene00016599	C42D8.1	Human	51090	18553	PLLP	1	1.1	low	Yes	No	Panther
WBGene00010657	178242	WBGene00010657	K08D8.3	Human	2052	3401	EPHX1	1	0.93	low	Yes	No	Compara
WBGene00014259	174523	WBGene00014259	ZK1320.11	Human	6596	11099	HLTF	1	0.9	low	Yes	No	eggNOG
WBGene00019435	180494	WBGene00019435	K06A9.1	Human	100507679	39755	MUC22	1	1.01	low	Yes	Yes	OMA
WBGene00001694	179244	WBGene00001694	grd-5	Human	50846	2865	DHH	1	0.93	low	Yes	No	Compara
WBGene00001694	179244	WBGene00001694	grd-5	Human	6469	10848	SHH	1	0.93	low	Yes	No	Compara
WBGene00001694	179244	WBGene00001694	grd-5	Human	3549	5956	IHH	1	0.93	low	Yes	No	Compara
WBGene00009431	179865	WBGene00009431	dct-17	Human	100996763	53923	NOTCH2NLB	1	1	low	Yes	No	OrthoFinder
WBGene00009431	179865	WBGene00009431	dct-17	Human	4851	7881	NOTCH1	1	1	low	Yes	No	OrthoFinder
WBGene00009431	179865	WBGene00009431	dct-17	Human	4855	7884	NOTCH4	1	1	low	Yes	No	OrthoFinder
WBGene00009431	179865	WBGene00009431	dct-17	Human	100996717	53924	NOTCH2NLC	1	1	low	Yes	No	OrthoFinder
WBGene00009431	179865	WBGene00009431	dct-17	Human	4853	7882	NOTCH2	1	1	low	Yes	No	OrthoFinder
WBGene00009431	179865	WBGene00009431	dct-17	Human	388677	31862	NOTCH2NLA	1	1	low	Yes	No	OrthoFinder
WBGene00009431	179865	WBGene00009431	dct-17	Human	346007	21555	EYS	1	1	low	Yes	No	OrthoFinder
WBGene00009431	179865	WBGene00009431	dct-17	Human	4854	7883	NOTCH3	1	1	low	Yes	No	OrthoFinder
WBGene00009431	179865	WBGene00009431	dct-17	Human	1690	2180	COCH	1	0.9	low	Yes	No	eggNOG
WBGene00009431	179865	WBGene00009431	dct-17	Human	283310	26901	OTOGL	1	0.9	low	Yes	No	eggNOG
WBGene00009431	179865	WBGene00009431	dct-17	Human	51232	2359	CRIM1	1	0.9	low	Yes	No	eggNOG
WBGene00009431	179865	WBGene00009431	dct-17	Human	4588	7517	MUC6	1	0.9	low	Yes	No	eggNOG
WBGene00009431	179865	WBGene00009431	dct-17	Human	220001	26487	VWCE	1	0.9	low	Yes	No	eggNOG
WBGene00009431	179865	WBGene00009431	dct-17	Human	8857	13572	FCGBP	1	0.9	low	Yes	No	eggNOG
WBGene00009431	179865	WBGene00009431	dct-17	Human	5212	12697	VIT	1	0.9	low	Yes	No	eggNOG
WBGene00009431	179865	WBGene00009431	dct-17	Human	4586	7515	MUC5AC	1	0.9	low	Yes	No	eggNOG
WBGene00009431	179865	WBGene00009431	dct-17	Human	7007	11720	TECTA	1	0.9	low	Yes	No	eggNOG
WBGene00009431	179865	WBGene00009431	dct-17	Human	4741	7734	NEFM	1	0.9	low	Yes	Yes	eggNOG
WBGene00009431	179865	WBGene00009431	dct-17	Human	168667	24154	BMPER	1	0.9	low	Yes	No	eggNOG
WBGene00009431	179865	WBGene00009431	dct-17	Human	4693	7678	NDP	1	0.9	low	Yes	Yes	eggNOG
WBGene00009431	179865	WBGene00009431	dct-17	Human	7455	12857	ZAN	1	0.9	low	Yes	No	eggNOG
WBGene00009431	179865	WBGene00009431	dct-17	Human	80144	19185	FRAS1	1	0.9	low	Yes	No	eggNOG
WBGene00009431	179865	WBGene00009431	dct-17	Human	7450	12726	VWF	1	0.9	low	Yes	No	eggNOG
WBGene00009431	179865	WBGene00009431	dct-17	Human	727897	7516	MUC5B	1	0.9	low	Yes	No	eggNOG
WBGene00009431	179865	WBGene00009431	dct-17	Human	340990	8516	OTOG	1	0.9	low	Yes	No	eggNOG
WBGene00009431	179865	WBGene00009431	dct-17	Human	375616	17585	KCP	1	0.9	low	Yes	No	eggNOG
WBGene00010749	187270	WBGene00010749	K10D11.5	Human	2052	3401	EPHX1	1	0.93	low	Yes	No	Compara
WBGene00018430	185740	WBGene00018430	nhr-142	Human	2100	3468	ESR2	1	0.91	low	Yes	Yes	Phylome
WBGene00018430	185740	WBGene00018430	nhr-142	Human	10062	7966	NR1H3	1	0.91	low	Yes	No	Phylome
WBGene00018430	185740	WBGene00018430	nhr-142	Human	5468	9236	PPARG	1	0.91	low	Yes	No	Phylome
WBGene00018430	185740	WBGene00018430	nhr-142	Human	3174	5026	HNF4G	1	0.91	low	Yes	No	Phylome
WBGene00018430	185740	WBGene00018430	nhr-142	Human	5465	9232	PPARA	1	0.91	low	Yes	No	Phylome
WBGene00022369	171707	WBGene00022369	Y92H12BR.3	Human	6612	11124	SUMO3	1	0.9	low	Yes	No	eggNOG
WBGene00022369	171707	WBGene00022369	Y92H12BR.3	Human	84901	25906	NFATC2IP	1	0.9	low	Yes	Yes	eggNOG
WBGene00022369	171707	WBGene00022369	Y92H12BR.3	Human	387082	21181	SUMO4	1	0.9	low	Yes	No	eggNOG
WBGene00022369	171707	WBGene00022369	Y92H12BR.3	Human	6613	11125	SUMO2	1	0.9	low	Yes	No	eggNOG
WBGene00022369	171707	WBGene00022369	Y92H12BR.3	Human	7341	12502	SUMO1	1	0.9	low	Yes	No	eggNOG
WBGene00004114	175759	WBGene00004114	pqn-25	Human	8749	196	ADAM18	1	0.95	low	Yes	No	Isobase
WBGene00004114	175759	WBGene00004114	pqn-25	Human	27123	2892	DKK2	1	0.9	low	Yes	Yes	eggNOG
WBGene00004114	175759	WBGene00004114	pqn-25	Human	55576	18629	STAB2	1	0.9	low	Yes	Yes	eggNOG
WBGene00004114	175759	WBGene00004114	pqn-25	Human	7130	11898	TNFAIP6	1	0.9	low	Yes	Yes	eggNOG
WBGene00004114	175759	WBGene00004114	pqn-25	Human	147372	29426	CCBE1	1	0.9	low	Yes	Yes	eggNOG
WBGene00004114	175759	WBGene00004114	pqn-25	Human	27122	2893	DKK3	1	0.9	low	Yes	Yes	eggNOG
WBGene00004114	175759	WBGene00004114	pqn-25	Human	91179	19869	SCARF2	1	0.9	low	Yes	No	eggNOG
WBGene00004114	175759	WBGene00004114	pqn-25	Human	27121	2894	DKK4	1	0.9	low	Yes	Yes	eggNOG
WBGene00004114	175759	WBGene00004114	pqn-25	Human	375033	33631	PEAR1	1	0.9	low	Yes	No	eggNOG
WBGene00004114	175759	WBGene00004114	pqn-25	Human	23166	18628	STAB1	1	0.9	low	Yes	Yes	eggNOG
WBGene00004114	175759	WBGene00004114	pqn-25	Human	84465	29635	MEGF11	1	0.9	low	Yes	No	eggNOG
WBGene00004114	175759	WBGene00004114	pqn-25	Human	11082	3466	ESM1	1	0.9	low	Yes	Yes	eggNOG
WBGene00004114	175759	WBGene00004114	pqn-25	Human	8578	16820	SCARF1	1	0.9	low	Yes	No	eggNOG
WBGene00004114	175759	WBGene00004114	pqn-25	Human	84466	29634	MEGF10	1	0.9	low	Yes	No	eggNOG
WBGene00004114	175759	WBGene00004114	pqn-25	Human	22943	2891	DKK1	1	0.9	low	Yes	Yes	eggNOG
WBGene00004114	175759	WBGene00004114	pqn-25	Human	1953	3232	MEGF6	1	0.9	low	Yes	No	eggNOG
WBGene00017964	185179	WBGene00017964	F31F7.1	Human	26609	12667	VCX	1	0.9	low	Yes	Yes	eggNOG
WBGene00017964	185179	WBGene00017964	F31F7.1	Human	340562	27992	SATL1	1	0.9	low	Yes	No	eggNOG
WBGene00017964	185179	WBGene00017964	F31F7.1	Human	64841	19980	GNPNAT1	1	0.9	low	Yes	No	eggNOG
WBGene00017964	185179	WBGene00017964	F31F7.1	Human	425054	31838	VCX3B	1	0.9	low	Yes	Yes	eggNOG
WBGene00017964	185179	WBGene00017964	F31F7.1	Human	6303	10540	SAT1	1	0.9	low	Yes	No	eggNOG
WBGene00017964	185179	WBGene00017964	F31F7.1	Human	15	19	AANAT	1	0.9	low	Yes	Yes	eggNOG
WBGene00017964	185179	WBGene00017964	F31F7.1	Human	51481	18159	VCX3A	1	0.9	low	Yes	Yes	eggNOG
WBGene00017964	185179	WBGene00017964	F31F7.1	Human	51480	18158	VCX2	1	0.9	low	Yes	Yes	eggNOG
WBGene00017964	185179	WBGene00017964	F31F7.1	Human	112483	23160	SAT2	1	0.9	low	Yes	No	eggNOG
WBGene00020854	178789	WBGene00020854	T27C4.1	Human	140767	17881	NRSN1	1	1.1	low	Yes	Yes	Panther
WBGene00020854	178789	WBGene00020854	T27C4.1	Human	80023	16229	NRSN2	1	1.1	low	Yes	Yes	Panther
WBGene00019957	180758	WBGene00019957	R08E3.1	Human	65989	21113	DLK2	1	1.1	low	Yes	No	Panther
WBGene00019957	180758	WBGene00019957	R08E3.1	Human	54567	2910	DLL4	1	1.1	low	Yes	No	Panther
WBGene00019957	180758	WBGene00019957	R08E3.1	Human	28514	2908	DLL1	1	1.1	low	Yes	No	Panther
WBGene00007724	182905	WBGene00007724	C25F9.4	Human	6596	11099	HLTF	1	0.9	low	Yes	No	eggNOG
WBGene00019157	259329	WBGene00019157	H05C05.1	Human	1975	3285	EIF4B	1	1.1	low	Yes	No	Panther
WBGene00019157	259329	WBGene00019157	H05C05.1	Human	7458	12741	EIF4H	1	0.93	low	Yes	No	Compara
WBGene00017247	3565148	WBGene00017247	F08D12.3	Human	105373057		LOC105373057	1	1	low	Yes	Yes	OrthoFinder
WBGene00002977	24105310	WBGene00002977	lev-10	Human	7092	11843	TLL1	1	1.1	low	Yes	No	Panther
WBGene00002977	24105310	WBGene00002977	lev-10	Human	5118	8738	PCOLCE	1	1.1	low	Yes	Yes	Panther
WBGene00002977	24105310	WBGene00002977	lev-10	Human	200008	27297	CDCP2	1	1.1	low	Yes	No	Panther
WBGene00002977	24105310	WBGene00002977	lev-10	Human	649	1067	BMP1	1	1.1	low	Yes	No	Panther
WBGene00002977	24105310	WBGene00002977	lev-10	Human	26577	8739	PCOLCE2	1	1.1	low	Yes	Yes	Panther
WBGene00002977	24105310	WBGene00002977	lev-10	Human	7093	11844	TLL2	1	1.1	low	Yes	No	Panther
WBGene00002977	24105310	WBGene00002977	lev-10	Human	26020	14553	LRP10	1	0.91	low	Yes	No	Phylome
WBGene00002977	24105310	WBGene00002977	lev-10	Human	8029	2548	CUBN	1	0.9	low	Yes	No	eggNOG
WBGene00002977	24105310	WBGene00002977	lev-10	Human	83552	18121	MFRP	1	0.9	low	Yes	No	eggNOG
WBGene00017653	179294	WBGene00017653	F21C10.3	Human	84752	28714	B3GNT9	1	0.93	low	Yes	No	Compara
WBGene00017653	179294	WBGene00017653	F21C10.3	Human	93010	18811	B3GNT7	1	0.93	low	Yes	No	Compara
WBGene00017653	179294	WBGene00017653	F21C10.3	Human	8706	918	B3GALNT1	1	0.93	low	Yes	No	Compara
WBGene00017653	179294	WBGene00017653	F21C10.3	Human	8708	916	B3GALT1	1	0.93	low	Yes	No	Compara
WBGene00017653	179294	WBGene00017653	F21C10.3	Human	10678	15629	B3GNT2	1	0.93	low	Yes	No	Compara
WBGene00017653	179294	WBGene00017653	F21C10.3	Human	374907	24139	B3GNT8	1	0.93	low	Yes	No	Compara
WBGene00017653	179294	WBGene00017653	F21C10.3	Human	8707	917	B3GALT2	1	0.93	low	Yes	No	Compara
WBGene00017653	179294	WBGene00017653	F21C10.3	Human	79369	15683	B3GNT4	1	0.93	low	Yes	No	Compara
WBGene00017653	179294	WBGene00017653	F21C10.3	Human	148789	28596	B3GALNT2	1	0.93	low	Yes	No	Compara
WBGene00017653	179294	WBGene00017653	F21C10.3	Human	192134	24141	B3GNT6	1	0.93	low	Yes	No	Compara
WBGene00017653	179294	WBGene00017653	F21C10.3	Human	10317	920	B3GALT5	1	0.93	low	Yes	No	Compara
WBGene00017653	179294	WBGene00017653	F21C10.3	Human	10331	13528	B3GNT3	1	0.93	low	Yes	No	Compara
WBGene00017653	179294	WBGene00017653	F21C10.3	Human	84002	15684	B3GNT5	1	0.93	low	Yes	No	Compara
WBGene00021799	190231	WBGene00021799	Y53G8AL.1	Human	114827	29408	FHAD1	1	1.1	low	Yes	Yes	Panther
WBGene00021799	190231	WBGene00021799	Y53G8AL.1	Human	148870	26546	CCDC27	1	1.1	low	Yes	Yes	Panther
WBGene00021799	190231	WBGene00021799	Y53G8AL.1	Human	90102	29573	PHLDB2	1	1.01	low	Yes	Yes	OrthoDB
WBGene00021799	190231	WBGene00021799	Y53G8AL.1	Human	23187	23697	PHLDB1	1	1.01	low	Yes	Yes	OrthoDB
WBGene00021799	190231	WBGene00021799	Y53G8AL.1	Human	653583	30499	PHLDB3	1	1.01	low	Yes	Yes	OrthoDB
WBGene00015403	173430	WBGene00015403	clec-10	Human	10143	2052	CLEC3A	1	1.05	low	Yes	Yes	Inparanoid
WBGene00015403	173430	WBGene00015403	clec-10	Human	7123	11891	CLEC3B	1	1.05	low	Yes	No	Inparanoid
WBGene00015403	173430	WBGene00015403	clec-10	Human	9936	30843	CD302	1	1.01	low	Yes	No	OrthoDB
WBGene00015403	173430	WBGene00015403	clec-10	Human	9902	16875	MRC2	1	1.01	low	Yes	No	OrthoDB
WBGene00015403	173430	WBGene00015403	clec-10	Human	4360	7228	MRC1	1	1.01	low	Yes	No	OrthoDB
WBGene00015403	173430	WBGene00015403	clec-10	Human	100526664	38828	LY75-CD302	1	1.01	low	Yes	No	OrthoDB
WBGene00015403	173430	WBGene00015403	clec-10	Human	22925	9042	PLA2R1	1	1.01	low	Yes	No	OrthoDB
WBGene00015403	173430	WBGene00015403	clec-10	Human	130120	29595	REG3G	1	1	low	Yes	No	Hieranoid
WBGene00015403	173430	WBGene00015403	clec-10	Human	728276	34522	CLEC19A	1	1	low	Yes	No	Hieranoid
WBGene00015403	173430	WBGene00015403	clec-10	Human	5068	8601	REG3A	1	1	low	Yes	No	Hieranoid
WBGene00015403	173430	WBGene00015403	clec-10	Human	5967	9951	REG1A	1	1	low	Yes	No	Hieranoid
WBGene00015403	173430	WBGene00015403	clec-10	Human	83998	22977	REG4	1	1	low	Yes	No	Hieranoid
WBGene00015403	173430	WBGene00015403	clec-10	Human	5968	9952	REG1B	1	1	low	Yes	No	Hieranoid
WBGene00015403	173430	WBGene00015403	clec-10	Human	7130	11898	TNFAIP6	1	0.95	low	Yes	Yes	Isobase
WBGene00015403	173430	WBGene00015403	clec-10	Human	64581	14558	CLEC7A	1	0.91	low	Yes	Yes	Phylome
WBGene00015403	173430	WBGene00015403	clec-10	Human	4973	8133	OLR1	1	0.91	low	Yes	Yes	Phylome
WBGene00015403	173430	WBGene00015403	clec-10	Human	165530	25357	CLEC4F	1	0.91	low	Yes	No	Phylome
WBGene00015403	173430	WBGene00015403	clec-10	Human	387837	31966	CLEC12B	1	0.91	low	Yes	Yes	Phylome
WBGene00015403	173430	WBGene00015403	clec-10	Human	3821	6374	KLRC1	1	0.91	low	Yes	Yes	Phylome
WBGene00015403	173430	WBGene00015403	clec-10	Human	51267	24355	CLEC1A	1	0.91	low	Yes	No	Phylome
WBGene00003711	184003	WBGene00003711	nhr-121	Human	5467	9235	PPARD	1	0.91	low	Yes	No	Phylome
WBGene00003711	184003	WBGene00003711	nhr-121	Human	2649	7985	NR6A1	1	0.91	low	Yes	No	Phylome
WBGene00003711	184003	WBGene00003711	nhr-121	Human	3174	5026	HNF4G	1	0.91	low	Yes	No	Phylome
WBGene00003711	184003	WBGene00003711	nhr-121	Human	3172	5024	HNF4A	1	0.91	low	Yes	No	Phylome
WBGene00003711	184003	WBGene00003711	nhr-121	Human	5465	9232	PPARA	1	0.91	low	Yes	No	Phylome
WBGene00004113	183891	WBGene00004113	pqn-24	Human	8000	9500	PSCA	1	1.01	low	Yes	Yes	OrthoDB
WBGene00016215	183015	WBGene00016215	glb-10	Human	3042	4826	HBM	1	0.9	low	Yes	No	eggNOG
WBGene00016215	183015	WBGene00016215	glb-10	Human	3043	4827	HBB	1	0.9	low	Yes	No	eggNOG
WBGene00016215	183015	WBGene00016215	glb-10	Human	3048	4832	HBG2	1	0.9	low	Yes	No	eggNOG
WBGene00016215	183015	WBGene00016215	glb-10	Human	3039	4823	HBA1	1	0.9	low	Yes	No	eggNOG
WBGene00016215	183015	WBGene00016215	glb-10	Human	3040	4824	HBA2	1	0.9	low	Yes	No	eggNOG
WBGene00016215	183015	WBGene00016215	glb-10	Human	3045	4829	HBD	1	0.9	low	Yes	No	eggNOG
WBGene00016215	183015	WBGene00016215	glb-10	Human	3046	4830	HBE1	1	0.9	low	Yes	No	eggNOG
WBGene00016215	183015	WBGene00016215	glb-10	Human	3050	4835	HBZ	1	0.9	low	Yes	No	eggNOG
WBGene00016215	183015	WBGene00016215	glb-10	Human	114757	16505	CYGB	1	0.9	low	Yes	No	eggNOG
WBGene00016215	183015	WBGene00016215	glb-10	Human	3047	4831	HBG1	1	0.9	low	Yes	No	eggNOG
WBGene00016215	183015	WBGene00016215	glb-10	Human	4151	6915	MB	1	0.9	low	Yes	No	eggNOG
WBGene00016215	183015	WBGene00016215	glb-10	Human	58157	14077	NGB	1	0.9	low	Yes	No	eggNOG
WBGene00016215	183015	WBGene00016215	glb-10	Human	3049	4833	HBQ1	1	0.9	low	Yes	No	eggNOG
WBGene00010746	187267	WBGene00010746	K10D11.2	Human	2052	3401	EPHX1	1	0.93	low	Yes	No	Compara
WBGene00004145	180789	WBGene00004145	pqn-62	Human	93649	16067	MYOCD	1	0.93	low	Yes	Yes	Compara
WBGene00004145	180789	WBGene00004145	pqn-62	Human	57496	29819	MRTFB	1	0.93	low	Yes	Yes	Compara
WBGene00004145	180789	WBGene00004145	pqn-62	Human	57591	14334	MRTFA	1	0.93	low	Yes	Yes	Compara
WBGene00006988	173956	WBGene00006988	zyg-1	Human	9088	29650	PKMYT1	1	1.1	low	Yes	No	Panther
WBGene00006988	173956	WBGene00006988	zyg-1	Human	1315	2231	COPB1	1	0.95	low	Yes	No	Isobase
WBGene00022161	171742	WBGene00022161	Y71G12B.26	Human	10227	16894	MFSD10	1	1.1	low	Yes	No	Panther
WBGene00022161	171742	WBGene00022161	Y71G12B.26	Human	64645	23363	MFSD14A	1	0.91	low	Yes	No	Phylome
WBGene00016115	173960	WBGene00016115	mdt-26	Human	6919	11614	TCEA2	1	1.1	low	Yes	No	Panther
WBGene00016115	173960	WBGene00016115	mdt-26	Human	23469	8921	PHF3	1	1.1	low	Yes	Yes	Panther
WBGene00016115	173960	WBGene00016115	mdt-26	Human	90853	26338	SPOCD1	1	1.1	low	Yes	Yes	Panther
WBGene00016115	173960	WBGene00016115	mdt-26	Human	6920	11615	TCEA3	1	1.1	low	Yes	No	Panther
WBGene00016115	173960	WBGene00016115	mdt-26	Human	170082	28277	TCEANC	1	1.1	low	Yes	No	Panther
WBGene00016115	173960	WBGene00016115	mdt-26	Human	127428	26494	TCEANC2	1	1.1	low	Yes	No	Panther
WBGene00016115	173960	WBGene00016115	mdt-26	Human	11083	2680	DIDO1	1	1.1	low	Yes	Yes	Panther
WBGene00016115	173960	WBGene00016115	mdt-26	Human	6917	11612	TCEA1	1	1.1	low	Yes	No	Panther
WBGene00003670	175167	WBGene00003670	nhr-80	Human	5467	9235	PPARD	1	0.91	low	Yes	No	Phylome
WBGene00003670	175167	WBGene00003670	nhr-80	Human	2649	7985	NR6A1	1	0.91	low	Yes	No	Phylome
WBGene00003670	175167	WBGene00003670	nhr-80	Human	3174	5026	HNF4G	1	0.91	low	Yes	No	Phylome
WBGene00003670	175167	WBGene00003670	nhr-80	Human	3172	5024	HNF4A	1	0.91	low	Yes	No	Phylome
WBGene00009830	179565	WBGene00009830	cutl-18	Human	23125	18807	CAMTA2	1	0.9	low	Yes	No	eggNOG
WBGene00009830	179565	WBGene00009830	cutl-18	Human	23261	18806	CAMTA1	1	0.9	low	Yes	No	eggNOG
WBGene00009429	185307	WBGene00009429	irg-5	Human	1690	2180	COCH	1	0.9	low	Yes	No	eggNOG
WBGene00009429	185307	WBGene00009429	irg-5	Human	283310	26901	OTOGL	1	0.9	low	Yes	No	eggNOG
WBGene00009429	185307	WBGene00009429	irg-5	Human	51232	2359	CRIM1	1	0.9	low	Yes	No	eggNOG
WBGene00009429	185307	WBGene00009429	irg-5	Human	4588	7517	MUC6	1	0.9	low	Yes	No	eggNOG
WBGene00009429	185307	WBGene00009429	irg-5	Human	220001	26487	VWCE	1	0.9	low	Yes	No	eggNOG
WBGene00009429	185307	WBGene00009429	irg-5	Human	8857	13572	FCGBP	1	0.9	low	Yes	No	eggNOG
WBGene00009429	185307	WBGene00009429	irg-5	Human	5212	12697	VIT	1	0.9	low	Yes	No	eggNOG
WBGene00009429	185307	WBGene00009429	irg-5	Human	4586	7515	MUC5AC	1	0.9	low	Yes	No	eggNOG
WBGene00009429	185307	WBGene00009429	irg-5	Human	7007	11720	TECTA	1	0.9	low	Yes	No	eggNOG
WBGene00009429	185307	WBGene00009429	irg-5	Human	4741	7734	NEFM	1	0.9	low	Yes	Yes	eggNOG
WBGene00009429	185307	WBGene00009429	irg-5	Human	168667	24154	BMPER	1	0.9	low	Yes	No	eggNOG
WBGene00009429	185307	WBGene00009429	irg-5	Human	4693	7678	NDP	1	0.9	low	Yes	Yes	eggNOG
WBGene00009429	185307	WBGene00009429	irg-5	Human	7455	12857	ZAN	1	0.9	low	Yes	No	eggNOG
WBGene00009429	185307	WBGene00009429	irg-5	Human	80144	19185	FRAS1	1	0.9	low	Yes	No	eggNOG
WBGene00009429	185307	WBGene00009429	irg-5	Human	7450	12726	VWF	1	0.9	low	Yes	No	eggNOG
WBGene00009429	185307	WBGene00009429	irg-5	Human	727897	7516	MUC5B	1	0.9	low	Yes	No	eggNOG
WBGene00009429	185307	WBGene00009429	irg-5	Human	340990	8516	OTOG	1	0.9	low	Yes	No	eggNOG
WBGene00009429	185307	WBGene00009429	irg-5	Human	375616	17585	KCP	1	0.9	low	Yes	No	eggNOG
WBGene00010738	172452	WBGene00010738	K10D3.4	Human	124857	30916	WFIKKN2	1	0.96	low	Yes	No	TreeFam
WBGene00010738	172452	WBGene00010738	K10D3.4	Human	117166	30912	WFIKKN1	1	0.96	low	Yes	No	TreeFam
WBGene00010738	172452	WBGene00010738	K10D3.4	Human	100526773	38825	EPPIN-WFDC6	1	0.9	low	Yes	No	eggNOG
WBGene00010738	172452	WBGene00010738	K10D3.4	Human	7980	11761	TFPI2	1	0.9	low	Yes	No	eggNOG
WBGene00010738	172452	WBGene00010738	K10D3.4	Human	57119	15932	EPPIN	1	0.9	low	Yes	No	eggNOG
WBGene00010738	172452	WBGene00010738	K10D3.4	Human	7035	11760	TFPI	1	0.9	low	Yes	No	eggNOG
WBGene00010738	172452	WBGene00010738	K10D3.4	Human	90199	16163	WFDC8	1	0.9	low	Yes	No	eggNOG
WBGene00010738	172452	WBGene00010738	K10D3.4	Human	164237	16131	WFDC13	1	0.9	low	Yes	No	eggNOG
WBGene00010738	172452	WBGene00010738	K10D3.4	Human	391253	16130	SPINT4	1	0.9	low	Yes	No	eggNOG
WBGene00010738	172452	WBGene00010738	K10D3.4	Human	6692	11246	SPINT1	1	0.9	low	Yes	No	eggNOG
WBGene00010738	172452	WBGene00010738	K10D3.4	Human	351	620	APP	1	0.9	low	Yes	No	eggNOG
WBGene00010738	172452	WBGene00010738	K10D3.4	Human	64399	14866	HHIP	1	0.9	low	Yes	Yes	eggNOG
WBGene00010738	172452	WBGene00010738	K10D3.4	Human	333	597	APLP1	1	0.9	low	Yes	No	eggNOG
WBGene00010738	172452	WBGene00010738	K10D3.4	Human	334	598	APLP2	1	0.9	low	Yes	No	eggNOG
WBGene00010738	172452	WBGene00010738	K10D3.4	Human	259	453	AMBP	1	0.9	low	Yes	No	eggNOG
WBGene00010738	172452	WBGene00010738	K10D3.4	Human	10653	11247	SPINT2	1	0.9	low	Yes	No	eggNOG
WBGene00010738	172452	WBGene00010738	K10D3.4	Human	10816	11248	SPINT3	1	0.9	low	Yes	No	eggNOG
WBGene00010738	172452	WBGene00010738	K10D3.4	Human	140870	16164	WFDC6	1	0.9	low	Yes	No	eggNOG
WBGene00010660	178241	WBGene00010660	K08D8.6	Human	2052	3401	EPHX1	1	0.93	low	Yes	No	Compara
WBGene00018971	177151	WBGene00018971	clec-67	Human	64581	14558	CLEC7A	1	1.01	low	Yes	Yes	OrthoDB
WBGene00018971	177151	WBGene00018971	clec-67	Human	4973	8133	OLR1	1	1.01	low	Yes	Yes	OrthoDB
WBGene00018971	177151	WBGene00018971	clec-67	Human	346689	24778	KLRG2	1	1.01	low	Yes	Yes	OrthoDB
WBGene00018971	177151	WBGene00018971	clec-67	Human	283420	26705	CLEC9A	1	1.01	low	Yes	Yes	OrthoDB
WBGene00018971	177151	WBGene00018971	clec-67	Human	387837	31966	CLEC12B	1	1.01	low	Yes	Yes	OrthoDB
WBGene00018971	177151	WBGene00018971	clec-67	Human	51266	24356	CLEC1B	1	1.01	low	Yes	No	OrthoDB
WBGene00018971	177151	WBGene00018971	clec-67	Human	51267	24355	CLEC1A	1	1.01	low	Yes	No	OrthoDB
WBGene00018971	177151	WBGene00018971	clec-67	Human	154790	21969	CLEC2L	1	1.01	low	Yes	No	OrthoDB
WBGene00018971	177151	WBGene00018971	clec-67	Human	22914	18788	KLRK1	1	1.01	low	Yes	Yes	OrthoDB
WBGene00018971	177151	WBGene00018971	clec-67	Human	160364	31713	CLEC12A	1	1.01	low	Yes	Yes	OrthoDB
WBGene00018971	177151	WBGene00018971	clec-67	Human	348174	30388	CLEC18A	1	0.91	low	Yes	No	Phylome
WBGene00010212	186462	WBGene00010212	fbxa-192					0	0	None
WBGene00017177	184092	WBGene00017177	F02E8.4					0	0	None
WBGene00017186	179263	WBGene00017186	F07B7.2					0	0	None
WBGene00021107	189307	WBGene00021107	W09B7.2					0	0	None
WBGene00015569	174209	WBGene00015569	C07D10.5					0	0	None
WBGene00219216	13192832	WBGene00219216	K08D10.14					0	0	None
WBGene00019932	177178	WBGene00019932	R07C12.2					0	0	None
WBGene00020869	189009	WBGene00020869	T28A11.2					0	0	None
WBGene00018455	185785	WBGene00018455	fbxc-42					0	0	None
WBGene00007515	259598	WBGene00007515	C10C6.7					0	0	None
WBGene00014057	174607	WBGene00014057	ZK673.1					0	0	None
WBGene00021834	171898	WBGene00021834	mab-31					0	0	None
WBGene00010209	186459	WBGene00010209	fbxa-191					0	0	None
WBGene00007726	182906	WBGene00007726	C25F9.6					0	0	None
WBGene00022564	191117	WBGene00022564	ZC204.14					0	0	None
WBGene00012326	181223	WBGene00012326	W07E11.1					0	0	None
WBGene00017322	176167	WBGene00017322	clec-160					0	0	None
WBGene00013514	177723	WBGene00013514	Y73F4A.1					0	0	None
WBGene00009698	173189	WBGene00009698	F44F1.6					0	0	None
WBGene00009971	179871	WBGene00009971	F53C11.1					0	0	None
WBGene00045272	6418857	WBGene00045272	F59C12.4					0	0	None
WBGene00008797	3565550	WBGene00008797	F14D7.10					0	0	None
WBGene00022346	175297	WBGene00022346	pals-17					0	0	None
WBGene00017362	179122	WBGene00017362	F10G2.1					0	0	None
WBGene00000374	13197255	WBGene00000374	cyp-31A1					0	0	None
WBGene00012783	189848	WBGene00012783	Y43C5A.3					0	0	None
WBGene00008495	184058	WBGene00008495	F01D5.5					0	0	None
WBGene00013560	176655	WBGene00013560	zip-12					0	0	None
WBGene00008644	179650	WBGene00008644	F10C2.3					0	0	None
WBGene00018407	176129	WBGene00018407	F44B9.2					0	0	None
WBGene00021743	3565176	WBGene00021743	Y50D4B.4					0	0	None
WBGene00020878	189021	WBGene00020878	T28A11.16					0	0	None
WBGene00014064	191391	WBGene00014064	sdz-37					0	0	None
WBGene00009396	174928	WBGene00009396	clec-65					0	0	None
WBGene00008298	179704	WBGene00008298	C54D10.3					0	0	None
WBGene00020881	189024	WBGene00020881	T28A11.19					0	0	None
WBGene00016422	172261	WBGene00016422	noah-1					0	0	None
WBGene00008794	184467	WBGene00008794	F14D7.7					0	0	None
WBGene00019660	176894	WBGene00019660	K11H12.4					0	0	None
WBGene00014562	180226	WBGene00014562	Y17D7B.7					0	0	None
WBGene00020882	189025	WBGene00020882	T28A11.20					0	0	None
WBGene00023263	13219298	WBGene00023263	D1005.t1					0	0	None
WBGene00010648	187137	WBGene00010648	K08C7.6					0	0	None
WBGene00008395	179908	WBGene00008395	D1086.8					0	0	None
WBGene00022083	190538	WBGene00022083	Y69A2AR.12					0	0	None
WBGene00014006	177982	WBGene00014006	ZK596.1					0	0	None
WBGene00004168	171728	WBGene00004168	pqn-88					0	0	None
WBGene00013939	191245	WBGene00013939	ZK218.5					0	0	None
WBGene00021886	190282	WBGene00021886	Y54G2A.21					0	0	None
WBGene00020616	188646	WBGene00020616	T20D4.10					0	0	None
WBGene00005040	185262	WBGene00005040	sra-14					0	0	None
WBGene00021239	245999	WBGene00021239	Y20F4.4					0	0	None
WBGene00017762	175256	WBGene00017762	F23H11.7					0	0	None
WBGene00019931	177179	WBGene00019931	R07C12.1					0	0	None
WBGene00219303	13224643	WBGene00219303	Y13C8A.4					0	0	None
WBGene00007957	181342	WBGene00007957	C35C5.8					0	0	None
WBGene00008091	183460	WBGene00008091	C44F1.1					0	0	None
WBGene00010348	186661	WBGene00010348	H01G02.1					0	0	None
WBGene00002827	178120	WBGene00002827	let-653					0	0	None
WBGene00020247	188111	WBGene00020247	T05B11.4					0	0	None
WBGene00022047	176871	WBGene00022047	Y66H1A.5					0	0	None
WBGene00004172	190711	WBGene00004172	pqn-92					0	0	None
WBGene00020632	181733	WBGene00020632	T20F7.5					0	0	None
WBGene00017979	171827	WBGene00017979	F32B5.6					0	0	None
WBGene00011397	180112	WBGene00011397	T03E6.8					0	0	None
WBGene00003891	181772	WBGene00003891	osm-11					0	0	None
WBGene00194769	13217508	WBGene00194769	Y32B12C.5					0	0	None
WBGene00008515	181461	WBGene00008515	F02C12.1					0	0	None
WBGene00021518	176965	WBGene00021518	hpo-6					0	0	None
WBGene00018221	185508	WBGene00018221	F40A3.6					0	0	None
WBGene00015759	178574	WBGene00015759	C14C6.5					0	0	None
WBGene00012306	176809	WBGene00012306	W06F12.2					0	0	None
WBGene00007482	181294	WBGene00007482	C09F12.2					0	0	None
WBGene00010940	3565205	WBGene00010940	M163.8					0	0	None
WBGene00011683	181614	WBGene00011683	phat-6					0	0	None
WBGene00020813	181760	WBGene00020813	T25G12.6					0	0	None
WBGene00219849	24104284	WBGene00219849	C36C9.10					0	0	None
WBGene00019332	175241	WBGene00019332	K02F3.9					0	0	None
WBGene00019934	259564	WBGene00019934	R07C12.4					0	0	None
WBGene00016594	183403	WBGene00016594	C42D4.1					0	0	None
WBGene00019738	180590	WBGene00019738	clec-265					0	0	None
WBGene00011124	178027	WBGene00011124	sdz-27					0	0	None
WBGene00002137	172004	WBGene00002137	inx-15					0	0	None
WBGene00044316	3564912	WBGene00044316	F41G3.21					0	0	None
WBGene00002253	180616	WBGene00002253	lbp-1					0	0	None
WBGene00016210	174041	WBGene00016210	C29F5.1					0	0	None
WBGene00044638	3896896	WBGene00044638	F23A7.8					0	0	None
WBGene00021235	189497	WBGene00021235	Y19D10B.6					0	0	None
WBGene00021576	173467	WBGene00021576	fbxc-51					0	0	None
WBGene00018303	185632	WBGene00018303	F41G3.10					0	0	None
WBGene00044174	3565026	WBGene00044174	fipr-5					0	0	None
WBGene00015756	178576	WBGene00015756	C14C6.2					0	0	None
WBGene00006212	189412	WBGene00006212	str-168					0	0	None
WBGene00008492	175049	WBGene00008492	F01D5.1					0	0	None
WBGene00013297	178391	WBGene00013297	Y57G11B.5					0	0	None
WBGene00003091	179429	WBGene00003091	lys-2					0	0	None
WBGene00017502	178625	WBGene00017502	F16B3.2					0	0	None
WBGene00015002	181817	WBGene00015002	B0034.1					0	0	None
WBGene00018025	185247	WBGene00018025	F35A5.2					0	0	None
WBGene00013819	180296	WBGene00013819	Y116F11A.6					0	0	None
WBGene00017441	184439	WBGene00017441	F13H8.8					0	0	None
WBGene00001091	177426	WBGene00001091	drh-2					0	0	None
WBGene00012289	173210	WBGene00012289	W05H12.1					0	0	None
WBGene00002090	191688	WBGene00002090	ins-7					0	0	None
WBGene00016027	177007	WBGene00016027	C23H5.8					0	0	None
WBGene00016424	176963	WBGene00016424	C34H4.1					0	0	None
WBGene00018704	186116	WBGene00018704	ztf-13					0	0	None
WBGene00020862	179283	WBGene00020862	fip-2					0	0	None
WBGene00010613	172797	WBGene00010613	K07A1.6					0	0	None
WBGene00022096	190546	WBGene00022096	Y69A2AR.25					0	0	None
WBGene00011869	176433	WBGene00011869	dod-6					0	0	None
WBGene00010150	177773	WBGene00010150	F56D5.6					0	0	None
WBGene00017583	173713	WBGene00017583	F19B10.1					0	0	None
WBGene00022497	246006	WBGene00022497	Y119D3B.21					0	0	None
WBGene00016551	183356	WBGene00016551	C40A11.8					0	0	None
WBGene00016733	172130	WBGene00016733	phat-2					0	0	None
WBGene00011979	188838	WBGene00011979	T24B8.5					0	0	None
WBGene00044213	3565987	WBGene00044213	Y102A5C.36					0	0	None
WBGene00015954	180651	WBGene00015954	C18B2.3					0	0	None
WBGene00044660	13217295	WBGene00044660	fbxa-87					0	0	None
WBGene00017257	184189	WBGene00017257	F08F1.3					0	0	None
WBGene00020047	187854	WBGene00020047	ttr-32					0	0	None
WBGene00013329	3564799	WBGene00013329	Y57G11C.40					0	0	None
WBGene00019532	187153	WBGene00019532	K08D10.9					0	0	None
WBGene00020237	178812	WBGene00020237	phat-4					0	0	None
WBGene00022490	175283	WBGene00022490	Y119D3B.13					0	0	None
WBGene00016884	259418	WBGene00016884	C52E2.5					0	0	None
WBGene00185092	13198725	WBGene00185092	K08D8.7					0	0	None
WBGene00022562	173536	WBGene00022562	ZC204.12					0	0	None
WBGene00015805	180882	WBGene00015805	C15H9.11					0	0	None
WBGene00012633	189701	WBGene00012633	Y38H6C.21					0	0	None
WBGene00219816	24104210	WBGene00219816	C14E2.12					0	0	None
WBGene00018951	176037	WBGene00018951	F56C9.7					0	0	None
WBGene00011422	177868	WBGene00011422	T04B2.3					0	0	None
WBGene00007097	179432	WBGene00007097	B0024.4					0	0	None
WBGene00003767	178805	WBGene00003767	nlp-29					0	0	None
WBGene00015803	180885	WBGene00015803	C15H9.9					0	0	None
WBGene00007766	173029	WBGene00007766	C27C7.1					0	0	None
WBGene00004154	189086	WBGene00004154	pqn-72					0	0	None
WBGene00018732	186147	WBGene00018732	F53A9.9					0	0	None
WBGene00010446	186823	WBGene00010446	K01A6.4					0	0	None
WBGene00018823	178742	WBGene00018823	F54E2.1					0	0	None
WBGene00012125	176564	WBGene00012125	T28D6.5					0	0	None
WBGene00020886	189028	WBGene00020886	ttr-6					0	0	None
WBGene00007999	175123	WBGene00007999	tag-297					0	0	None
WBGene00002997	173652	WBGene00002997	lin-8					0	0	None
WBGene00220246	24105301	WBGene00220246	ZK858.10					0	0	None
WBGene00015142	24104124	WBGene00015142	B0310.6					0	0	None
WBGene00012231	189178	WBGene00012231	W04A4.2					0	0	None
WBGene00013853	259343	WBGene00013853	ZC116.1					0	0	None
WBGene00021321	180797	WBGene00021321	Y34B4A.5					0	0	None
WBGene00016218	3565025	WBGene00016218	pals-23					0	0	None
WBGene00016330	172163	WBGene00016330	C32E12.4					0	0	None
WBGene00010597	259638	WBGene00010597	K06A4.7					0	0	None
WBGene00018100	173546	WBGene00018100	math-26					0	0	None
WBGene00014307	174403	WBGene00014307	F07H5.3					0	0	None
WBGene00044073	176962	WBGene00044073	tag-244					0	0	None
WBGene00017270	176048	WBGene00017270	numr-1					0	0	None
WBGene00020846	180649	WBGene00020846	T27A10.6					0	0	None
WBGene00009069	184879	WBGene00009069	F23A7.4					0	0	None
WBGene00019772	176875	WBGene00019772	M04G7.1					0	0	None
WBGene00008720	178081	WBGene00008720	F12F6.1					0	0	None
WBGene00022505	191053	WBGene00022505	ZC21.3					0	0	None
WBGene00011207	180194	WBGene00011207	R10E8.1					0	0	None
WBGene00019218	186755	WBGene00019218	madf-3					0	0	None
WBGene00007945	3565284	WBGene00007945	C34F6.11					0	0	None
WBGene00018585	185962	WBGene00018585	F48A11.4					0	0	None
WBGene00045271	6418842	WBGene00045271	F07G6.10					0	0	None
WBGene00007315	175115	WBGene00007315	C04H5.7					0	0	None
WBGene00014761	13182072	WBGene00014761	F46A8.11					0	0	None
WBGene00010281	179856	WBGene00010281	F58G11.3					0	0	None
WBGene00077593	6418710	WBGene00077593	C49G7.12					0	0	None
WBGene00045416	6418795	WBGene00045416	Y37H2A.14					0	0	None
WBGene00008840	174886	WBGene00008840	F15A4.5					0	0	None
WBGene00010006	180338	WBGene00010006	F53H2.3					0	0	None
WBGene00008323	183827	WBGene00008323	C55A1.6					0	0	None
WBGene00003994	178867	WBGene00003994	pgl-3					0	0	None
WBGene00000017	181418	WBGene00000017	abf-6					0	0	None
WBGene00009243	172947	WBGene00009243	F29C6.1					0	0	None
WBGene00014955	13217634	WBGene00014955	Y102A5C.6					0	0	None
WBGene00022712	173640	WBGene00022712	ZK355.2					0	0	None
WBGene00006825	180413	WBGene00006825	unc-96					0	0	None
WBGene00020599	188630	WBGene00020599	T20B6.3					0	0	None
WBGene00022951	181740	WBGene00022951	C30E1.9					0	0	None
WBGene00008841	174887	WBGene00008841	F15A4.6					0	0	None
WBGene00195147	13186110	WBGene00195147	F14E5.8					0	0	None
WBGene00017613	179090	WBGene00017613	F20A1.1					0	0	None
WBGene00008390	179907	WBGene00008390	D1086.3					0	0	None
WBGene00000273	176637	WBGene00000273	brp-1					0	0	None
WBGene00015608	173547	WBGene00015608	math-3					0	0	None
WBGene00009090	259352	WBGene00009090	fipr-3					0	0	None
WBGene00044527	3896857	WBGene00044527	Y39H10B.2					0	0	None
WBGene00003095	178087	WBGene00003095	lys-6					0	0	None
WBGene00015115	173774	WBGene00015115	B0286.1					0	0	None
WBGene00008483	184038	WBGene00008483	E04D5.4					0	0	None
WBGene00044676	4363055	WBGene00044676	fbxa-42					0	0	None
WBGene00020315	175961	WBGene00020315	T07E3.4					0	0	None
WBGene00235114	24105275	WBGene00235114	ZK105.13					0	0	None
WBGene00009104	180376	WBGene00009104	F25C8.1					0	0	None
WBGene00008199	178519	WBGene00008199	C49C3.9					0	0	None
WBGene00019507	187127	WBGene00019507	K07H8.7					0	0	None
WBGene00002087	191685	WBGene00002087	ins-4					0	0	None
WBGene00007685	182790	WBGene00007685	C18E9.5					0	0	None
WBGene00002130	178101	WBGene00002130	inx-8					0	0	None
WBGene00012989	174973	WBGene00012989	Y48C3A.5					0	0	None
WBGene00009803	185895	WBGene00009803	F47B8.2					0	0	None
WBGene00021979	190383	WBGene00021979	Y58A7A.5					0	0	None
WBGene00007393	182349	WBGene00007393	fbxa-157					0	0	None
WBGene00021079	178786	WBGene00021079	W08A12.2					0	0	None
WBGene00001986	179966	WBGene00001986	hot-1					0	0	None
WBGene00164968	13223435	WBGene00164968	K08H2.10					0	0	None
WBGene00015913	173668	WBGene00015913	C17F4.7					0	0	None
WBGene00017819	184973	WBGene00017819	F26D11.2					0	0	None
WBGene00015504	172273	WBGene00015504	C06A5.6					0	0	None
WBGene00008068	183410	WBGene00008068	sdz-6					0	0	None
WBGene00020248	188112	WBGene00020248	T05C1.1					0	0	None
WBGene00020887	189029	WBGene00020887	hic-1					0	0	None
WBGene00009995	179846	WBGene00009995	F53F4.13					0	0	None
WBGene00012762	178413	WBGene00012762	Y41E3.1					0	0	None
WBGene00009432	179869	WBGene00009432	cld-9					0	0	None
WBGene00004116	3564944	WBGene00004116	pqn-27					0	0	None
WBGene00014207	175508	WBGene00014207	ZK1058.9					0	0	None
WBGene00022276	171591	WBGene00022276	nlp-40					0	0	None
WBGene00018421	176246	WBGene00018421	F44E2.8					0	0	None
WBGene00012821	189874	WBGene00012821	Y43F8B.11					0	0	None
WBGene00017789	184927	WBGene00017789	F25E5.8					0	0	None
WBGene00023492	181401	WBGene00023492	T24D3.2					0	0	None
WBGene00013941	191247	WBGene00013941	ZK218.7					0	0	None

## Sheet: DisGeNET diseases
Disease	N genes; N variants
Acute alcohol withdrawal, C0149821	N. genes: 4; N. variants: 0
Acute alcoholic intoxication, C0394996	N. genes: 4; N. variants: 0
Alcohol abuse or dependence, C3699402	N. genes: 4; N. variants: 0
Alcohol abuse, C0085762	N. genes: 106; N. variants: 106
Alcohol consumption, C0001948	N. genes: 38; N. variants: 178
alcohol effect, C0678356	N. genes: 4; N. variants: 0
Alcohol or Other Drugs use, C0237123	N. genes: 23; N. variants: 5
Alcohol problem, C0549393	N. genes: 16; N. variants: 3
alcohol sensitivity, C0678306	N. genes: 3; N. variants: 0
Alcohol Use Disorder, C0001956	N. genes: 87; N. variants: 112
Alcohol Withdrawal Delirium, C0001957	N. genes: 18; N. variants: 6
Alcohol Withdrawal Seizures, C0586323	N. genes: 7; N. variants: 3
Alcohol withdrawal syndrome, C0236663	N. genes: 40; N. variants: 4
Alcohol-Induced Disorders, C0236970	N. genes: 5; N. variants: 96
Alcohol-Related Disorders, C0236664	N. genes: 6; N. variants: 96
Alcoholic Intoxication, C0001969	N. genes: 40; N. variants: 3
Alcoholic Intoxication, Chronic, C0001973	N. genes: 423; N. variants: 323
Craving for alcohol, C0556385	N. genes: 3; N. variants: 0
familial alcoholism, C0679293	N. genes: 2; N. variants: 0
Hangover from alcohol, C0393756	N. genes: 3; N. variants: 0
Hangover from any Alcohol or Other Drugs substance, C0221100	N. genes: 2; N. variants: 0
heavy drinking, C0687132	N. genes: 38; N. variants: 9
Moderate drinker, C0337677	N. genes: 1; N. variants: 0
Other alcohol-induced mental disorders, C1456283	N. genes: 2; N. variants: 0
Physical addiction, C0278080	N. genes: 5; N. variants: 0
Polydrug abuse, C0679272	N. genes: 1; N. variants: 0
Psychological addiction, C0278079	N. genes: 3; N. variants: 2
response to alcohol, C3548532	N. genes: 2; N. variants: 3
Severe alcohol dependence, C4075720	N. genes: 3; N. variants: 0
Substance abuse problem, C0740858	N. genes: 154; N. variants: 10
Substance Use Disorders, C0038586	N. genes: 142; N. variants: 10
Substance Withdrawal Syndrome, C0038587	N. genes: 57; N. variants: 0
Substance-Related Disorders, C0236969	N. genes: 122; N. variants: 2
Uncomplicated alcohol withdrawal, C0041651	N. genes: 2; N. variants: 0

## Sheet: DisGeNET hits
Gene	GDA hits	Disease	Disease_ID	N_PMIDs
ABCB1	ABCB1	Alcohol or Other Drugs use	C0237123	1
AGO1	AGO1	Alcoholic Intoxication, Chronic	C0001973	1		Genes with disease associations (GDA) on DisGeNET (42 total)
AGO2	AGO2	Alcoholic Intoxication, Chronic	C0001973	1
BCHE	BCHE	Alcoholic Intoxication	C0001969	1
CNTNAP2	CNTNAP2	Alcoholic Intoxication, Chronic	C0001973	1
	CNTNAP2	Substance Use Disorders	C0038586
CPNE5	CPNE5	Alcoholic Intoxication, Chronic	C0001973	1
CYP19A1	CYP19A1	Alcohol withdrawal syndrome	C0236663	1
CYP2A13	CYP2A13	Alcoholic Intoxication, Chronic	C0001973	1
CYP2A6	CYP2A6	Alcoholic Intoxication, Chronic	C0001973	1
	CYP2A6	Psychological addiction	C0278079	1
CYP2B6	CYP2B6	Alcoholic Intoxication, Chronic	C0001973	2
CYP2C19	CYP2C19	Acute alcohol withdrawal	C0149821	1
	CYP2C19	Substance abuse problem	C0740858	1
CYP2D6	CYP2D6	Substance Use Disorders	C0038586	1
	CYP2D6	Substance-Related Disorders	C0236969	1
	CYP2D6	Substance abuse problem	C0740858	1
CYP2E1	CYP2E1	Alcoholic Intoxication, Chronic	C0001973	21
	CYP2E1	Alcohol abuse	C0085762	7
	CYP2E1	Alcohol Use Disorder	C0001956	1
	CYP2E1	Alcohol-Related Disorders	C0236664	2
CYP3A4	CYP3A4	Alcohol abuse	C0085762	1
CYP4F3	CYP4F3	Alcohol abuse	C0085762	1
DBH	DBH	Alcoholic Intoxication, Chronic	C0001973	10
	DBH	Alcohol withdrawal syndrome	C0236663	2
	DBH	Alcohol Withdrawal Delirium	C0001957	1
	DBH	Substance Use Disorders	C0038586	1
ECHS1	ECHS1	Alcoholic Intoxication, Chronic	C0001973	1
EP300	EP300	Alcoholic Intoxication, Chronic	C0001973	1
FABP2	FABP2	Alcoholic Intoxication, Chronic	C0001973	1
GABRB1	GABRB1	Alcoholic Intoxication, Chronic	C0001973	5
GABRB2	GABRB2	Alcoholic Intoxication, Chronic	C0001973	3
GABRB3	GABRB3	Alcoholic Intoxication, Chronic	C0001973	4
	GABRB3	Substance abuse problem	C0740858	1
GAPDH	GAPDH	Alcoholic Intoxication, Chronic	C0001973	1
GBA3	GBA3	Substance Use Disorders	C0038586	1
	GBA3	Substance-Related Disorders	C0236969	1
	GBA3	Substance abuse problem	C0740858	1
GSTM1	GSTM1	Alcoholic Intoxication, Chronic	C0001973	2
	GSTM1	Alcohol withdrawal syndrome	C0236663	1
	GSTM1	Alcohol-Induced Disorders	C0236970	1
	GSTM1	heavy drinking	C0687132	1
GSTM2	GSTM2	Alcohol-Induced Disorders	C0236970	1
GSTP1	GSTP1	Substance abuse problem	C0740858	1
KLB	KLB	Alcohol consumption	C0001948	1
PCDH15	PCDH15	Substance Use Disorders	C0038586	1
	PCDH15	Substance-Related Disorders	C0236969	1
	PCDH15	Substance abuse problem	C0740858	1
RHOG	RHOG	Alcoholic Intoxication, Chronic	C0001973	1
SAGE1	SAGE1	Alcoholic Intoxication, Chronic	C0001973	2
SLC22A3	SLC22A3	Substance Use Disorders	C0038586	1
	SLC22A3	Substance-Related Disorders	C0236969	1
	SLC22A3	Substance abuse problem	C0740858	1
SLC6A1	SLC6A1	Alcoholic Intoxication, Chronic	C0001973	2
	SLC6A1	Substance Withdrawal Syndrome	C0038587	1
SLC6A2	SLC6A2	Alcoholic Intoxication, Chronic	C0001973	5
SLC6A3	SLC6A3	Alcoholic Intoxication, Chronic	C0001973	25
	SLC6A3	Alcohol abuse	C0085762	1
	SLC6A3	Alcohol withdrawal syndrome	C0236663	8
	SLC6A3	Alcohol Withdrawal Delirium	C0001957	4
	SLC6A3	Alcohol or Other Drugs use	C0237123	2
	SLC6A3	Alcohol Withdrawal Seizures	C0586323	2
	SLC6A3	Substance abuse problem	C0740858	2
	SLC6A3	Uncomplicated alcohol withdrawal	C0041651	1
	SLC6A3	Alcohol problem	C0549393	1
SLC6A4	SLC6A4	Alcoholic Intoxication, Chronic	C0001973	48
	SLC6A4	Alcohol abuse	C0085762	4
	SLC6A4	Substance Use Disorders	C0038586	7
	SLC6A4	Substance abuse problem	C0740858	4
	SLC6A4	Alcohol Use Disorder	C0001956	3
	SLC6A4	Alcoholic Intoxication	C0001969	1
	SLC6A4	Substance Withdrawal Syndrome	C0038587	1
	SLC6A4	Substance-Related Disorders	C0236969	1
	SLC6A4	Alcohol or Other Drugs use	C0237123	5
	SLC6A4	heavy drinking	C0687132	3
	SLC6A4	Alcohol withdrawal syndrome	C0236663	2
	SLC6A4	Alcohol Withdrawal Delirium	C0001957	1
	SLC6A4	Alcohol problem	C0549393	1
	SLC6A4	Severe alcohol dependence	C4075720	1
SLC6A6	SLC6A6	Alcoholic Intoxication, Chronic	C0001973	1
SLC6A9	SLC6A9	Alcoholic Intoxication, Chronic	C0001973	1
SNAP25	SNAP25	Alcoholic Intoxication	C0001969	1
	SNAP25	Acute alcoholic intoxication	C0394996	1
TAGLN3	TAGLN3	Alcoholic Intoxication, Chronic	C0001973	1
TLR2	TLR2	Alcohol abuse	C0085762	1
	TLR2	Alcohol Use Disorder	C0001956	1
TLR4	TLR4	Alcohol abuse	C0085762	2
	TLR4	Alcohol Use Disorder	C0001956	2
	TLR4	Alcoholic Intoxication, Chronic	C0001973	1
	TLR4	Substance Use Disorders	C0038586	1
	TLR4	heavy drinking	C0687132	1

## Sheet: PubMed
Gene	Alcohol	Phenotypes	Epigenetic
GCH1	12	1	2		Search terms
CDO1	0	0	21		Alcohol: ("alcohol"+OR+"ethanol")
AGL	10	1	2		Phenotypes: (alcoholism+OR+"alcohol+use+disorder"+OR+"alcohol+dependence"+OR+alcoholic+NOT+non-alcoholic)
DBH	60	40	9		Epigenetic: epigenetic
ACTR3	1	0	3
STAT5B	10	3	27
ERCC3	3	0	3
SEC61G	0	0	2
KCNT1	0	0	0
PCSK2	1	0	0
POLA1	1	0	1
FRYL	0	0	1
SPSB4	1	0	0
HMBOX1	0	0	0
UGDH	4	1	0
IDH3G	0	0	1
SLC6A1	8	5	0
AGO2	8	2	58
DHCR24	4	0	11
PGP	33	5	10
PGM3	0	0	0
PLEKHD1	0	0	0
PLK1	9	2	29
GGACT	0	0	0
TMEM120B	0	0	0
SLC39A7	1	0	0
PLXNA2	0	0	3
CNOT9	0	0	0
SNAP25	11	2	4
CEPT1	1	0	0
GBA	4	0	4
TMBIM4	0	0	0
HEXD	1	0	0
KPNB1	1	0	3
AGPS	7	1	2
DYNC2H1	1	0	1
LASP1	0	0	4
MPV17	5	0	0
PNP	104	13	8
SPSB1	2	0	0
FBLN1	1	1	2
MAN2B1	0	0	0
SMARCC2	0	0	7
ABCB9	0	0	1
VMO1	0	0	0
TSTA3	0	0	2
SPTLC1	2	1	0
MOCS1	0	0	0
DYRK2	0	0	2
LTA4H	4	0	0
MCM2	5	0	15
SCG5	0	0	2
SMC6	0	0	5
SLC25A1	1	0	3
STAT5A	5	0	27
MCM7	1	0	5
TBCD	1	1	2
PRKACB	0	0	0
PRKACA	0	0	7
PSMD13	0	0	1
PSMC5	0	0	1
PPP2R1A	0	0	6
KCTD10	3	0	0
LIPA	23	1	3
BUB3	1	0	1
EED	7	0	156
LSM8	1	0	0
ECT2	0	0	6
KCNT2	2	0	0
TRRAP	1	0	6
PHF10	0	0	1
CDC45	0	0	5
USP47	0	0	0
FRY	138	19	58
ACOX1	8	1	4
PPIB	3	1	0
SMARCC1	0	0	18
LDHA	75	1	12
LDHB	7	1	5
SPON1	0	0	1
AGO1	2	1	37
AGO3	2	1	4
PDXP	0	0	1
SLC23A2	3	0	5
MCM3	1	0	3
ABCB10	0	0	0
GOT1	1	0	6
TMEM33	0	0	0
ACTR3B	0	0	0
ISYNA1	3	1	1
PSMD1	0	0	2
PLXNA4	0	0	0
PLXNA3	0	0	1
DIAPH2	0	0	2
SLC7A4	0	0	0
PLEKHH1	0	0	0
SNAP23	2	3	0
HNRNPK	1	0	2
CKAP5	0	0	0
KCNA3	1	1	3
KCNA1	2	0	3
ITSN1	0	0	0
BAZ1A	1	0	3
CTSZ	0	0	5
YWHAZ	3	0	5
GSTO1	4	1	3
PTDSS1	1	0	0
LIPF	1	0	0
LIPK	0	0	0
LIPM	4	0	5
RHOC	4	1	5
RHOA	130	7	62
CDC42BPA	0	0	1
ENPP6	0	0	0
TMEM185A	0	0	0
PTGES3	1	0	0
HSP90AB1	0	0	2
HSP90AA1	0	0	6
DNAJA4	0	0	5
INTS6L	0	0	0
INTS6	0	0	0
USP4	1	0	2
RBPJ	3	0	21
ACOT9	0	0	0
AGO4	1	0	21
GAPDH	173	23	38
DYRK3	0	0	0
SLC23A1	1	0	1
GLRA3	3	1	1
HIST1H2BO	0	0	0
HIST1H2BL	0	0	0
HIST1H2BA	0	0	3
OTOP2	0	0	0
PLXNA1	1	0	0
FPGT-TNNI3K	0	0	0
SNX6	1	0	0
SNX32	0	0	0
AKIRIN2	0	0	3
DIAPH3	0	0	3
DIAPH1	0	0	2
ZC4H2	0	0	0
PLEKHH2	0	0	0
CHPT1	1	0	0
LCTL	0	0	2
ACTL6A	0	0	4
ACTL6B	1	0	10
KCNA2	3	2	5
ITSN2	0	0	2
EP300	15	1	153
CREBBP	23	6	123
LIPN	0	0	0
LSM12	0	0	0
CDC42BPB	0	0	2
TMEM185B	0	0	0
DNAJA1	0	0	0
XPO1	5	0	7
TGFB1I1	0	0	0
LPXN	0	0	0
PYROXD2	0	0	0
CCT4	0	0	1
FKBP9	0	0	0
ECHS1	3	3	0
LDHAL6A	0	0	0
LDHC	0	1	2
MFSD8	0	0	1
UGT2B17	8	1	2
SSUH2	0	0	0
AQP12B	0	0	0
AQP12A	0	0	0
FABP4	19	3	27
PMP2	0	0	0
FABP9	0	0	0
FABP12	0	0	1
SYNCRIP	0	0	0
HNRNPR	0	0	1
GLRA4	0	0	0
GLRA1	5	1	4
EVI5	0	0	2
HIST1H2BJ	0	0	1
HIST1H2BK	0	0	2
HIST2H2BE	0	0	3
HIST1H2BH	0	0	0
HIST1H2BD	0	0	0
HIST3H2BB	0	0	0
GYG1	1	0	1
GYG2	0	0	2
OTOP1	0	0	0
OTOP3	0	0	0
RAC1	89	6	42
RAC2	2	0	2
CYP2J2	5	5	2
TMEM120A	0	0	0
USP19	0	0	0
PRKACG	1	0	0
CDT1	2	0	2
KCNA6	1	0	1
KCNA5	6	0	4
YWHAB	2	0	1
ARSB	2	1	2
PPP2R1B	0	0	1
KCTD13	0	0	0
CYP4V2	0	0	2
TMEM98	0	0	0
PXN	11	1	3
RBM24	0	0	1
RBM38	0	0	0
PLSCR4	0	0	1
PLSCR5	1	0	0
PLSCR3	1	0	0
PLSCR2	0	0	0
TAF11	1	0	1
SMYD3	0	0	46
CTSA	12	4	3
RAPGEF1	0	1	2
UGT2B28	1	1	1
UGT2B4	3	2	2
UGT2B11	0	0	1
UGT2A3	0	0	0
UGT2B10	1	0	2
UGT2B15	8	2	5
NXNL2	0	0	0
NWD2	0	0	0
AQP11	0	0	1
FABP3	2	0	8
FABP7	11	2	6
H2AFX	0	0	4
GLRA2	9	2	1
HIST2H2BF	0	0	1
HIST1H2BB	0	0	2
HIST1H2BN	0	0	2
HIST1H2BM	0	0	1
SCNN1G	1	0	0
RAC3	1	0	5
CYP2C9	84	16	12
CYP2C8	29	5	5
CYP2C18	5	2	0
CYP2C19	74	14	15
KIF19	0	0	0
LGALS4	0	0	1
LGALS9C	0	0	0
LGALS9	1	1	3
STAT6	19	6	37
PLD4	0	0	0
SNX5	3	0	0
AKIRIN1	0	0	0
KCNA10	0	0	0
KCNA7	0	0	0
KCNA4	0	0	2
ARSJ	0	0	0
ARSI	3	0	1
NOTCH3	6	0	24
GSTO2	2	0	1
SETD1A	1	0	42
TNFAIP1	0	0	0
LIPJ	0	0	0
APBA2	1	1	7
APBA1	3	0	7
PRKAG1	0	0	1
PRKAG2	1	0	3
NUP133	0	0	2
USP11	0	0	1
PLSCR1	2	0	3
ACOX2	1	2	1
SMYD2	0	0	23
HPGDS	1	0	0
LDHAL6B	0	0	0
UGT1A1	35	8	16
UGT1A3	1	2	4
UGT2B7	23	7	7
UGT8	5	3	0
UGT2A2	0	0	0
FCGBP	0	0	1
FABP5	8	3	3
HIST1H2AG	0	0	1
HIST2H2AB	0	0	1
HIST1H2AC	0	0	0
HIST1H2AB	0	0	0
HIST3H2A	0	0	0
HIST2H2AC	0	0	0
SCNN1A	0	0	8
SCNN1D	1	0	0
SCNN1B	0	0	3
CYP2A13	5	0	2
CYP2A6	83	25	11
CYP2B6	52	11	8
LGALS9B	0	0	0
GPCPD1	0	0	0
GBA3	0	0	0
LCT	34	7	4
KL	87	15	23
GRN	2	0	44
NOTCH1	38	7	149
NOTCH2	5	1	27
SETD1B	1	0	17
ZDHHC5	0	0	1
TRIP11	0	0	0
CDC42BPG	0	0	0
APBA3	0	0	5
ARHGAP9	0	0	0
ARHGAP27	0	0	1
USP28	0	0	3
USP15	0	0	0
RBPJL	0	0	0
SLC16A12	0	0	6
ANAPC5	1	0	0
FKBP10	0	0	1
SMYD1	1	0	9
CALCR	0	0	2
PPIC	0	0	0
FCN3	1	0	0
FBLN2	1	0	5
ACPP	5	0	2
CYP3A43	3	0	2
CYP3A5	31	6	5
PRSS16	0	0	0
TRPM3	1	0	2
XDH	129	0	2
BCL11B	2	1	19
BCL11A	1	1	22
H2AFJ	0	0	0
HIST2H2AA4	0	0	0
HIST1H2AH	0	0	1
HIST1H2AA	0	0	2
ADAM28	1	0	2
RPA1	2	0	1
LRRC59	0	0	0
EVI5L	0	0	0
CYP2E1	1623	686	30
CYP2A7	0	0	3
CYP2F1	10	2	0
CYP2U1	2	2	0
LGALS8	0	0	0
TMEM209	0	0	0
SLC7A2	0	0	0
KLB	10	5	2
RHOB	9	0	6
ZDHHC8	0	0	0
ELOVL6	3	2	3
NPDC1	1	1	1
ABCB11	10	1	2
ABCB5	1	0	1
ARHGAP12	0	0	0
ARHGAP15	2	0	0
USP25	0	0	0
HSPB1	10	2	7
PRKAG3	0	0	1
ZCCHC8	0	0	0
SLC16A6	2	0	0
SLC16A4	1	0	2
SPSB2	1	0	1
ACP2	2	0	0
DDO	2	0	6
SLC2A14	0	0	1
COL15A1	0	0	4
SLC6A11	3	2	1
SLC6A13	1	0	0
SLC6A12	0	0	1
TAP1	2	2	15
TAP2	0	0	6
ATP12A	0	0	0
SNAPC3	1	0	0
LOXHD1	0	0	0
UGT1A4	2	3	2
UGT1A10	4	2	2
UGT1A7	8	6	2
UGT1A5	2	0	1
UGT1A9	13	7	3
UGT1A6	11	4	4
UGT1A8	4	5	1
CYP3A7-CYP3A51P	0	0	0
CYP3A4	203	47	31
TRPM7	5	1	3
TECTA	8	2	0
SERPINB1	2	0	3
SERPINI2	0	0	0
SERPINB13	0	0	0
SERPINB9	2	0	2
SERPINB3	1	0	2
SERPINB6	0	0	1
SERPINI1	2	1	1
HIST1H2AD	0	0	0
HIST1H2AJ	0	0	3
SLC23A3	1	1	0
ADAM12	2	0	8
ADAM9	1	0	3
ADAM15	0	0	1
ADAM7	0	0	0
ADAM33	0	0	9
ADAM32	0	0	0
ADAM11	0	0	0
ADAM23	0	0	8
SPEN	2	0	12
PAM	129	44	18
LOC102724334	0	0	0
CYP2S1	3	2	1
CYP2R1	4	0	4
HSPB6	4	0	4
CRYAB	3	1	3
HSPB2	6	1	1
STAT3	234	87	363
STAT4	11	4	45
STAT1	74	26	113
PLD3	1	0	1
PLD5	0	0	0
PLXNB3	0	0	0
PLXNB2	0	0	1
ACSL1	9	4	4
ACSL6	0	0	0
SLC7A1	0	0	0
SLC7A3	0	0	1
SNAPC1	0	0	0
PARG	2	1	6
YWHAQ	0	0	2
ACP4	2	0	0
ERH	21	3	0
ELOVL3	0	0	2
ABCB1	46	6	58
ABCB4	7	1	7
MPPED1	0	0	1
MPPED2	0	0	2
PCDH15	2	0	0
SLC16A13	0	0	0
SLC16A14	0	0	0
SLC16A7	2	1	4
SLC16A1	0	0	2
SLC16A5	0	0	1
SLC16A8	1	0	1
SLC16A11	0	0	2
TRIM45	0	0	0
GSTM4	0	0	1
CALCRL	0	0	1
FCN1	0	0	0
FCN2	1	0	0
DAO	91	39	34
IDH3B	0	0	4
SLC2A9	10	2	1
SLC2A5	1	1	3
SLC2A3	10	2	11
COL18A1	1	0	4
SLC6A6	0	0	2
ATP1A2	3	2	2
ATP4A	2	0	2
ATP1A1	1	0	0
CNTNAP1	0	0	1
CNTNAP4	0	0	1
CNTNAP3	0	0	1
CNTNAP5	0	0	0
CNTNAP2	2	1	8
CNTNAP3B	0	0	0
UGT3A1	0	0	1
UGT3A2	0	0	0
TBXAS1	1	0	1
NXNL1	0	0	0
TRPM6	5	1	2
TRPM1	1	0	0
DYRK4	0	0	0
ACP7	0	0	0
AOX1	191	0	13
NWD1	0	0	1
ZAN	12	1	13
SERPINB4	0	0	0
SERPINB8	1	0	2
ADAM8	0	0	4
ADAM19	0	0	5
ADAM22	0	0	1
ADAM20	0	0	0
ADAM21	0	0	0
ADAM2	0	0	2
ADAM18	0	0	0
PLK2	1	0	7
GLRB	5	1	0
MOXD1	0	0	0
H2BFWT	0	0	2
H2BFM	0	0	1
HIST1H2BG	0	0	1
HIST1H2BC	0	0	0
SLC7A6	0	0	0
SLC7A11	6	2	21
SLC7A5	0	1	3
SLC7A8	0	0	3
ASIC3	1	0	1
ASIC1	0	0	3
ASIC2	0	0	3
ACTR3C	0	0	0
CYP2D6	169	31	26
CRYAA2	0	0	0
HNF4A	17	9	56
PLXNB1	1	0	2
ACSL5	1	0	0
TNNI3K	0	0	0
CRYAA	3	0	4
CTSF	1	0	0
SLC7A14	0	0	0
TUBA4A	0	0	0
TUBA1C	0	0	0
TUBA8	0	0	0
TUBAL3	0	0	0
KAT7	1	0	20
PLCB2	0	0	0
YWHAH	2	1	0
YWHAG	1	0	1
NOTCH4	1	0	12
PLK3	2	0	2
CYP4F12	0	0	0
ZDHHC19	0	0	0
ZNF236	1	0	1
ENDOU	3	0	0
EIF3L	0	0	0
DNAJA2	0	0	1
NEBL	0	0	0
SLC16A3	1	0	4
SLC16A9	2	2	1
FKBP11	0	0	1
ACOT8	0	0	0
GSTP1	128	19	284
GSTM2	2	1	7
GSTM3	20	1	6
CPVL	0	0	0
MFAP4	0	0	3
ANGPT1	6	2	4
TNR	3	1	7
TNN	7	3	0
CHI3L1	10	10	7
SLC2A11	0	0	0
SLC2A4	71	6	15
SLC2A2	10	3	4
SLC2A1	41	4	20
SLC2A7	0	0	0
LMNB2	0	0	0
LMNA	5	2	41
LMNB1	0	0	3
SLC6A8	1	0	1
ACP6	0	0	1
SPON2	0	0	0
POTEI	0	0	0
SLC22A3	2	1	12
SLC22A16	1	0	0
ATP1A4	0	0	0
GAPDHS	1	0	0
PFN4	1	0	0
NXN	3	2	1
SERPINC1	5	2	2
SERPINB10	0	0	0
SERPINB11	0	0	0
SERPINE2	3	1	8
SERPINB12	0	0	0
RBP2	5	0	23
RBP7	1	0	1
ADAMDEC1	1	0	2
ADAM30	0	0	0
ABCB8	0	0	0
GOT1L1	0	0	0
GOT2	2	0	3
H2BFS	0	0	0
HIST1H2BE	0	0	2
HIST1H2BI	0	0	1
SLC7A7	0	0	1
SLC7A10	0	0	1
SLC7A9	1	0	1
SLC7A13	0	0	0
ASIC5	0	0	0
ASIC4	0	0	0
VDR	64	7	95
NR1I2	5	3	10
NR1I3	1	0	5
RHOG	5	4	1
CYP2W1	2	2	1
CYP2D7	0	0	0
HSPB8	3	0	0
LGALS14	0	0	0
CLC	30	5	4
LGALS13	1	1	1
LGALSL	0	0	1
STAT2	7	3	12
SLC22A2	1	1	10
SLC22A10	1	0	0
SLC22A12	7	2	1
SLC22A25	0	0	0
SLC22A11	1	0	0
SLC22A6	2	0	0
SLC22A1	2	0	6
SLC22A13	0	0	0
HNF4G	1	0	2
SLC39A13	1	1	0
PLXND1	1	0	3
KCNK18	2	1	0
CTSW	0	0	1
CTSV	1	0	0
PRKX	0	0	1
KCNK17	0	0	0
KCNK16	0	0	1
TUBA3E	0	0	1
TUBA1A	2	0	1
TUBA1B	0	0	0
TUBA3D	0	0	0
SELENOI	0	0	0
FAIM2	0	0	3
TMBIM1	0	0	0
GRINA	0	1	0
MATN2	0	0	1
BPHL	2	0	0
TLR3	41	12	24
KAT5	4	1	40
PLCB1	3	2	6
PLCB3	1	0	2
SFN	15	2	96
YWHAE	2	0	4
TAGLN2	0	0	2
CNN2	0	0	1
CNN1	0	0	1
TAGLN3	6	5	1
CYP19A1	11	3	28
CYP4F3	2	0	1
CYP4B1	10	0	0
CYP4F11	1	0	0
CYP4F2	12	3	1
CYP4X1	1	1	0
CYP4F8	0	0	0
CYP4F22	0	0	0
DMPK	20	4	9
ENPP5	0	0	0
ENPP7	0	0	0
ZNF845	0	0	0
PCSK1	2	0	1
FURIN	11	1	4
PCSK7	0	1	0
PCSK6	1	0	3
PCSK5	1	0	0
SAGE1	0	0	0
BCHE	47	2	5
CES4A	0	0	0
CES1	23	3	3
CES2	15	1	1
CES5A	0	0	0
CES3	2	0	0
MPV17L2	0	0	0
LGALS12	0	0	1
USP32	0	1	0
SRP14	0	0	0
TAF11L2	0	0	0
FKBP7	0	0	0
FKBP14	0	0	0
GSTM5	1	0	10
GSTA3	1	0	0
GSTA5	0	0	1
GSTA4	8	5	2
GSTM1	243	27	29
GSTA2	1	0	2
GSTA1	14	5	1
CRHR2	11	4	9
FER	15	6	5
FES	59	12	22
PPIF	4	2	4
PPIAL4G	0	0	0
PPIAL4C	0	0	0
PPIA	2	1	3
PPIAL4H	0	0	0
PPID	1	1	1
PPIG	1	0	0
PPIAL4F	0	0	0
NKTR	0	0	0
PPIH	2	0	0
SCPEP1	0	0	1
ANGPTL4	4	0	12
FGL1	0	0	0
ANGPT4	0	0	2
HNF1A	17	5	24
HNF1B	7	0	20
CPNE8	0	0	1
CPNE9	0	0	0
CPNE5	1	1	0
TRIM2	0	0	0
TRIM3	0	0	2
TRIM71	0	0	4
CHI3L2	0	0	0
EFEMP1	2	0	16
SLC2A8	1	0	1
KRT85	0	0	0
KRT86	0	0	0
CTSC	2	1	1
SLC17A6	4	2	3
SLC17A2	0	0	0
SLC17A7	7	4	6
SLC17A8	0	0	0
SLC17A3	2	1	1
SLC6A16	0	0	0
SLC6A9	10	5	2
SLC6A3	104	66	21
SLC6A17	0	0	0
SLC6A7	1	1	1
SLC6A4	240	193	123
SLC6A15	0	0	3
SLC6A2	17	7	8
ACTC1	0	0	3
ACTA2	19	10	26
POTEJ	0	0	0
POTEF	0	0	0
ACTB	9	2	8
ACTBL2	0	0	0
SLC22A9	0	0	0
SLC22A4	1	0	0
SLC22A5	0	0	1
SLC22A14	0	0	0
ASTL	0	0	1
TRIM58	0	0	6
TRIML1	0	0	0
MEFV	24	0	14
ATP1A3	2	2	3
CHIT1	0	0	0
TRPM4	0	0	1
TRPM2	2	1	1
TRPM8	11	0	1
TRPM5	4	0	3
MCM8	0	0	1
MAPK7	1	0	7
KCP	2	1	0
BMPER	0	0	2
OTOGL	0	0	0
MUC6	3	2	9
MUC5AC	11	2	12
MUC5B	0	0	8
OTOG	0	0	0
SLC9A4	0	0	0
SLC9A1	2	0	1
SLC9A2	0	0	0
SERPINB5	1	0	14
SERPINB2	1	0	2
SERPINE1	26	8	23
SERPINB7	0	0	1
CRABP2	6	0	12
RBP5	0	0	0
FABP6	0	0	0
FABP2	6	5	4
CRABP1	7	0	19
FABP1	13	5	3
RBP1	17	1	9
HIST1H2AM	0	0	0
HIST1H2AI	0	0	0
HIST1H2AK	0	0	0
HIST1H2AE	0	0	2
HIST1H2AL	0	0	0
WAS	4	0	1
WASL	3	1	3
ADAM29	1	0	0
RBM15	0	0	5
RBM15B	0	0	0
FAT1	5	0	15
FAT3	0	0	4
FAT2	1	0	3
HIST2H2BD	0	0	0
HIST1H2BF	0	0	1
RHOQ	1	0	0
RHOU	0	0	1
CDC42	58	3	30
MEP1A	0	0	0
MEP1B	0	0	0
DHRS4L2	0	0	1
DHRS4	5	0	1
KIF18A	0	0	0
LGALS16	0	0	0
LGALS2	0	0	2
LGALS1	0	0	4
LGALS7B	0	0	0
LGALS3	1	0	8
SLC22A15	0	0	0
SLC22A24	0	0	0
SLC22A8	0	0	1
MCM9	0	0	1
PLXNC1	0	0	0
CTSL	10	2	5
CTSS	6	0	3
CTSK	6	0	4
CIT	81	29	21
DAAM2	1	0	2
DAAM1	0	0	0
KCNK5	0	0	1
KCNK10	1	0	1
KCNK1	1	1	0
KCNK2	2	1	2
KCNK6	1	1	0
TUBA3C	0	0	1
MATN4	0	0	0
FBN3	0	0	1
FBN2	1	0	6
FBN1	7	0	12
TLR7	21	8	13
TLR9	26	13	15
TLR10	0	1	1
CD180	0	0	0
TLR4	423	202	102
TLR5	10	5	3
TLR6	7	5	1
TLR2	96	42	58
TLR1	9	6	8
KAT6B	0	0	26
KAT6A	1	0	27
BAZ1B	0	0	7
PLCB4	0	0	3
GALNS	0	0	1
CAB39	1	0	1
CAB39L	0	0	1
EYS	11	2	0
PTDSS2	3	3	0
CNN3	0	0	1
CYP4A11	5	1	0
CYP4Z1	1	0	0
CYP4A22	1	0	1
RHOD	4	0	1
ZDHHC18	0	0	0
ZDHHC14	0	0	0
ZDHHC9	0	0	0
ENPP4	0	0	0
ZNF658	0	0	0
ZNF107	0	0	0
ZNF99	0	0	0
ZNF112	0	0	0
ZNF91	0	0	1
ZNF658B	0	0	0
ZNF841	0	0	0
ZNF629	0	0	0
ZNF850	0	0	0
ZNF721	0	0	0
ZNF836	0	0	0
ZNF208	0	0	0
ZNF814	0	0	0
ZNF473	0	0	1
ZNF493	0	0	1
ZNF729	0	0	0
ZNF594	0	0	0
ZFP62	0	0	0
ZNF808	0	0	0
PTGES3L	0	0	1
TCF19	0	0	2
GABRB2	18	13	7
GABRR3	4	0	0
GABRQ	4	1	1
GABRD	9	3	4
GABRB3	20	10	19
GABRP	2	1	3
GABRB1	14	16	5
BORA	66	11	7
FUT2	4	1	2
FUT1	1	0	0
HSP90AB3P	0	0	0
HSP90B1	1	0	4
PCSK4	0	0	0
CT45A3	0	0	0
CT45A9	0	0	0
CT45A6	0	0	0
CT45A1	0	0	1
CT45A10	0	0	0
CT45A7	0	0	0
CT45A8	0	0	0
CT45A2	0	0	0
KEL	16	2	6
MMEL1	0	0	0
ECE1	5	0	2
ECEL1	0	0	2
MME	11	2	5
INTS12	0	0	0
ACHE	346	48	12
HSPB3	1	0	0
DYNC1H1	1	0	0
DNAH9	0	0	2
ANGPTL1	0	0	1
FGG	12	0	4
ANGPTL2	2	0	6
NEB	9	0	11
PXMP2	0	0	0
USP2	3	1	2
USP6	0	0	1
SLC16A2	0	0	1
SLC16A10	0	0	1
TRIM56	0	0	0

## Sheet: PubMed_alcohol x epigenetics
Gene	Phenotypes	Epigenetic
STAT3	87	363
GSTP1	19	284
EP300	1	153
NOTCH1	7	149
SLC6A4	193	123
CREBBP	6	123
STAT1	26	113
TLR4	202	102
SFN	2	96
VDR	7	95
RHOA	7	62
TLR2	42	58
FRY	19	58
ABCB1	6	58
AGO2	2	58
HNF4A	9	56
STAT4	4	45
RAC1	6	42
LMNA	2	41
KAT5	1	40
GAPDH	23	38
STAT6	6	37
AGO1	1	37
DAO	39	34
CYP3A4	47	31
CYP2E1	686	30
CDC42	3	30
GSTM1	27	29
PLK1	2	29
CYP19A1	3	28
STAT5B	3	27
FABP4	3	27
NOTCH2	1	27
CYP2D6	31	26
ACTA2	10	26
TLR3	12	24
HNF1A	5	24
KL	15	23
SERPINE1	8	23
FES	12	22
BCL11A	1	22
SLC6A3	66	21
CIT	29	21
SLC7A11	2	21
SLC2A1	4	20
GABRB3	10	19
BCL11B	1	19
PAM	44	18
UGT1A1	8	16
CYP2C19	14	15
TLR9	13	15
SLC2A4	6	15
TAP1	2	15
TLR7	8	13
ZAN	1	13
ACHE	48	12
CYP2C9	16	12
STAT2	3	12
MUC5AC	2	12
LDHA	1	12
SLC22A3	1	12
CYP2A6	25	11
SLC2A3	2	11
PGP	5	10
NR1I2	3	10
SLC22A2	1	10
DBH	40	9
DMPK	4	9
CRHR2	4	9
MUC6	2	9
RBP1	1	9
PNP	13	8
CYP2B6	11	8
SLC6A2	7	8
TLR1	6	8
ACTB	2	8
CNTNAP2	1	8
SERPINE2	1	8
GABRB2	13	7
BORA	11	7
CHI3L1	10	7
UGT2B7	7	7
HSPB1	2	7
APBA2	1	7
ABCB4	1	7
GSTM2	1	7
TNR	1	7
SLC17A7	4	6
FABP7	2	6
PLCB1	2	6
KEL	2	6
PARG	1	6
GSTM3	1	6
GABRB1	16	5
CYP3A5	6	5
FER	6	5
CYP2C8	5	5
KCNA2	2	5
UGT2B15	2	5
BCHE	2	5
CTSL	2	5
MME	2	5
LDHB	1	5
RHOC	1	5
LCT	7	4
CLC	5	4
FABP2	5	4
UGT1A6	4	4
ACSL1	4	4
SLC2A2	3	4
GABRD	3	4
SNAP25	2	4
UGT1A3	2	4
ANGPT1	2	4
PPIF	2	4
ACOX1	1	4
AGO3	1	4
GLRA1	1	4
SLC16A7	1	4
FURIN	1	4
UGT1A9	7	3
FABP1	5	3
TLR5	5	3
CTSA	4	3
FABP5	3	3
CES1	3	3
ELOVL6	2	3
SLC17A6	2	3
ATP1A3	2	3
LIPA	1	3
KCNA3	1	3
GSTO1	1	3
PXN	1	3
LGALS9	1	3
TRPM7	1	3
CRYAB	1	3
SLC2A5	1	3
SLC7A5	1	3
PPIA	1	3
WASL	1	3
GABRP	1	3
UGT1A7	6	2
CYP2J2	5	2
KLB	5	2
GSTA4	5	2
SLC6A9	5	2
UGT1A4	3	2
UGT2B4	2	2
UGT1A10	2	2
ATP1A2	2	2
SERPINC1	2	2
GCH1	1	2
AGL	1	2
AGPS	1	2
FBLN1	1	2
TBCD	1	2
LDHC	1	2
UGT2B17	1	2
ARSB	1	2
RAPGEF1	1	2
ABCB11	1	2
TRPM6	1	2
KCNK2	1	2
FUT2	1	2
USP2	1	2
UGT1A8	5	1
TAGLN3	5	1
GSTA1	5	1
TLR6	5	1
RHOG	4	1
CYP4F2	3	1
GLRA2	2	1
ACOX2	2	1
SLC6A11	2	1
CYP2S1	2	1
SLC2A9	2	1
SLC16A9	2	1
NXN	2	1
CYP2W1	2	1
SLC22A12	2	1
ISYNA1	1	1
GLRA3	1	1
UGT2B28	1	1
NPDC1	1	1
SERPINI1	1	1
HSPB2	1	1
LGALS13	1	1
CES2	1	1
PPID	1	1
CTSC	1	1
SLC17A3	1	1
SLC6A7	1	1
TRPM2	1	1
TLR10	1	1
GABRQ	1	1
SLC6A1	5	0
SNAP23	3	0
ECHS1	3	0
UGT8	3	0
ERH	3	0
TNN	3	0
PTDSS2	3	0
CYP2C18	2	0
CYP2F1	2	0
CYP2U1	2	0
TECTA	2	0
EYS	2	0
UGDH	1	0
SPTLC1	1	0
PPIB	1	0
SLC23A3	1	0
GLRB	1	0
YWHAH	1	0
SLC39A13	1	0
KCNK18	1	0
GRINA	1	0
CYP4X1	1	0
PCSK7	1	0
USP32	1	0
CPNE5	1	0
KCP	1	0
KCNK1	1	0
KCNK6	1	0
CYP4A11	1	0

## Sheet: Top 20
			Mean normalized counts
Gene	WBGene ID	gene	wild type	swsn-1(ts)	swsn-9(+)	swsn-9(-)	change
STAT3	WBGene00013111	sta-1	286.966	367.451	293.716	399.014	Up
GSTP1	WBGene00001764	gst-16	213.27	53.9295	101.924	69.6737	Down
	WBGene00001787	gst-39	296.547	761.69	470.729	557.161	Up
	WBGene00001786	gst-38	59.2422	157.771	102.133	169.849	Up
	WBGene00001767	gst-19	15.645	3.99322	39.2102	14.128	Down
EP300	WBGene00000366	cbp-1	11096.1	9183.64	11667.9	10190.2	Down
NOTCH1	WBGene00001609	glp-1	11802.7	10212.3	12391.5	10705.2	Down
SLC6A4	WBGene00004910	snf-11	306.23	489.05	422.486	510.316	Up
CREBBP	WBGene00000366	cbp-1	11096.1	9183.64	11667.9	10190.2	Down
STAT1	WBGene00013111	sta-1	286.966	367.451	293.716	399.014	Up
TLR4	WBGene00006593	tol-1	1239.31	1072.32	1350.83	1179.72	Down
SFN	WBGene00001502	ftt-2	14075.1	15837.2	14694	16058.9	Up
VDR	WBGene00003607	nhr-8	643.205	897.252	314.818	536.008	Up
RHOA	WBGene00004357	rho-1	11247.9	10041.1	12131.8	11099.1	Down
TLR2	WBGene00006593	tol-1	1239.31	1072.32	1350.83	1179.72	Down
FRY	WBGene00004728	sax-2	7471.1	3008.94	5168.6	4046.73	Down
ABCB1	WBGene00003999	pgp-5	282.011	375.796	380.596	796.007	Up
AGO2	WBGene00000106	alg-2	4141.93	2964.31	6694.02	4085.64	Down
	WBGene00011945	alg-5	6759.29	5724.65	5579.1	5025.27	Down
HNF4A	WBGene00003628	nhr-35	675.717	872.079	658.18	784.601	Up
	WBGene00003650	nhr-60	59.403	14.1709	33.6526	15.7945	Down
STAT4	WBGene00013111	sta-1	286.966	367.451	293.716	399.014	Up
RAC1	WBGene00000424	ced-10	2152.91	1867.85	2299.9	1997.11	Down
LMNA	WBGene00002058	ifd-2	862.134	512.865	971.502	803.091	Down
	WBGene00002057	ifd-1	482.827	575.25	444.941	516.078	Up
KAT5	WBGene00007914	mys-4	2406.66	2130.62	2576.71	2210.25	Down

## Sheet: Top 20 Citations
Gene	Count	Link	Date	Author	Title	Volume	Issue	Pub Type	Journal
STAT3	87	https://www.ncbi.nlm.nih.gov/pubmed/31931878	2020 Jan 13	Wan YM, Li ZQ, Zhou Q, Liu C, Wang MJ, Wu HX, Mu YZ, He YF, Zhang Y, Wu XN, Li YH, Xu ZY, Wu HM, Xu Y, Yang JH, Wang XF,	Mesenchymal stem cells alleviate liver injury induced by chronic-binge ethanol feeding in mice via release of TSG6 and suppression of STAT3 activation.	Vol.11	Issue 1	Journal Article	Stem cell research & therapy
STAT3	87	https://www.ncbi.nlm.nih.gov/pubmed/31789102	2020 Feb	Nag S, Manna K, Saha M, Das Saha K,	Tannic acid and vitamin E loaded PLGA nanoparticles ameliorate hepatic injury in a chronic alcoholic liver damage model via EGFR-AKT-STAT3 pathway.	Vol.15	Issue 3	Journal Article	Nanomedicine (London, England)
STAT3	87	https://www.ncbi.nlm.nih.gov/pubmed/31786256	2019 Nov 29	Xiang X, Feng D, Hwang S, Ren T, Wang X, Trojnar E, Matyas C, Mo R, Shang D, He Y, Seo W, Shah VH, Pacher P, Xie Q, Gao B,	Interleukin-22 ameliorates acute-on-chronic liver failure by reprogramming impaired regeneration pathways in mice.	Vol.	Issue	Journal Article	Journal of hepatology
STAT3	87	https://www.ncbi.nlm.nih.gov/pubmed/31667392	2019 Oct	Pourjafari F, Haghpanah T, Sharififar F, Nematollahi-Mahani SN, Afgar A, Asadi Karam G, Ezzatabadipour M,	Protective effects of hydro-alcoholic extract of <i>foeniculum vulgare</i> and <i>linum usitatissimum</i> on ovarian follicle reserve in the first-generation mouse pups.	Vol.5	Issue 10	Journal Article	Heliyon
STAT3	87	https://www.ncbi.nlm.nih.gov/pubmed/31562937	2020	Luo P, Wang F, Wong NK, Lv Y, Li X, Li M, Tipoe GL, So KF, Xu A, Chen S, Xiao J, Wang H,	Divergent Roles of Kupffer Cell TLR2/3 Signaling in Alcoholic Liver Disease and the Protective Role of EGCG.	Vol.9	Issue 1	Journal Article	Cellular and molecular gastroenterology and hepatology
STAT3	87	https://www.ncbi.nlm.nih.gov/pubmed/31334440	2019 Jul	St√§rkel P, Schnabl B, Leclercq S, Komuta M, Bataller R, Argemi J, Palma E, Chokshi S, Hellerbrand C, Maccioni L, Lanthier N, Leclercq I,	Deficient IL-6/Stat3 Signaling, High TLR7, and Type I Interferons in Early Human Alcoholic Liver Disease: A Triad for Liver Damage and Fibrosis.	Vol.3	Issue 7	Journal Article	Hepatology communications
STAT3	87	https://www.ncbi.nlm.nih.gov/pubmed/31321478	2019 Oct	Yuan Q, Hou S, Zhai J, Tian T, Wu Y, Wu Z, He J, Chen Z, Zhang J,	S100A4 promotes inflammation but suppresses lipid accumulation via the STAT3 pathway in chronic ethanol-induced fatty liver.	Vol.97	Issue 10	Journal Article	Journal of molecular medicine (Berlin, Germany)
STAT3	87	https://www.ncbi.nlm.nih.gov/pubmed/31279903	2019 Nov	Seo W, Gao Y, He Y, Sun J, Xu H, Feng D, Park SH, Cho YE, Guillot A, Ren T, Wu R, Wang J, Kim SJ, Hwang S, Liangpunsakul S, Yang Y, Niu J, Gao B,	ALDH2 deficiency promotes alcohol-associated liver cancer by activating oncogenic pathways via oxidized DNA-enriched extracellular vesicles.	Vol.71	Issue 5	Journal Article	Journal of hepatology
STAT3	87	https://www.ncbi.nlm.nih.gov/pubmed/30242628	2019 Feb	Li XX, Jiang ZH, Zhou B, Chen C, Zhang XY,	Hepatoprotective effect of gastrodin against alcohol-induced liver injury in mice.	Vol.75	Issue 1	Journal Article	Journal of physiology and biochemistry
STAT3	87	https://www.ncbi.nlm.nih.gov/pubmed/29973533	2018 Jul 4	Seo HY, Kim MK, Lee SH, Hwang JS, Park KG, Jang BK,	Kahweol Ameliorates the Liver Inflammation through the Inhibition of NF-Œ∫B and STAT3 Activation in Primary Kupffer Cells and Primary Hepatocytes.	Vol.10	Issue 7	Journal Article	Nutrients
STAT3	87	https://www.ncbi.nlm.nih.gov/pubmed/29792338	2019 Jan	Li SQ, Wang P, Wang DM, Lu HJ, Li RF, Duan LX, Zhu S, Wang SL, Zhang YY, Wang YL,	Molecular mechanism for the influence of gender dimorphism on alcoholic liver injury in mice.	Vol.38	Issue 1	Journal Article	Human & experimental toxicology
STAT3	87	https://www.ncbi.nlm.nih.gov/pubmed/29787738	2018 Aug	Gruol DL, Huitron-Resendiz S, Roberts AJ,	Altered brain activity during withdrawal from chronic alcohol is associated with changes in IL-6 signal transduction and GABAergic mechanisms in transgenic mice with increased astrocyte expression of IL-6.	Vol.138	Issue	Journal Article	Neuropharmacology
STAT3	87	https://www.ncbi.nlm.nih.gov/pubmed/29300279	2018 Apr	Remeniuk B, King T, Sukhtankar D, Nippert A, Li N, Li F, Cheng K, Rice KC, Porreca F,	Disease modifying actions of interleukin-6 blockade in a rat model of bone cancer pain.	Vol.159	Issue 4	Journal Article	Pain
STAT3	87	https://www.ncbi.nlm.nih.gov/pubmed/29031713	2017 Oct	Tam J, Szanda G, Drori A, Liu Z, Cinar R, Kashiwaya Y, Reitman ML, Kunos G,	Peripheral cannabinoid-1 receptor blockade restores hypothalamic leptin signaling.	Vol.6	Issue 10	Journal Article	Molecular metabolism
STAT3	87	https://www.ncbi.nlm.nih.gov/pubmed/28802862	2017 Oct 3	Miguel-Hidalgo JJ, Hall KO, Bonner H, Roller AM, Syed M, Park CJ, Ball JP, Rothenberg ME, Stockmeier CA, Romero DG,	MicroRNA-21: Expression in oligodendrocytes and correlation with low myelin mRNAs in depression and alcoholism.	Vol.79	Issue Pt B	Journal Article	Progress in neuro-psychopharmacology & biological psychiatry
STAT3	87	https://www.ncbi.nlm.nih.gov/pubmed/28627645	2017 Aug	Kawaratani H, Moriya K, Namisaki T, Uejima M, Kitade M, Takeda K, Okura Y, Kaji K, Takaya H, Nishimura N, Sato S, Sawada Y, Seki K, Kubo T, Mitoro A, Yamao J, Yoshiji H,	Therapeutic strategies for alcoholic liver disease: Focusing on inflammation and fibrosis (Review).	Vol.40	Issue 2	Journal Article Review	International journal of molecular medicine
STAT3	87	https://www.ncbi.nlm.nih.gov/pubmed/28498296	2017 Dec	Hammer AM, Morris NL, Cannon AR, Khan OM, Gagnon RC, Movtchan NV, van Langeveld I, Li X, Gao B, Choudhry MA,	Interleukin-22 Prevents Microbial Dysbiosis and Promotes Intestinal Barrier Regeneration Following Acute Injury.	Vol.48	Issue 6	Journal Article	Shock (Augusta, Ga.)
STAT3	87	https://www.ncbi.nlm.nih.gov/pubmed/28265120	2018 Jan	Polimanti R, Kaufman J, Zhao H, Kranzler HR, Ursano RJ, Kessler RC, Gelernter J, Stein MB,	A genome-wide gene-by-trauma interaction study of alcohol misuse in two independent cohorts identifies PRKG1 as a risk locus.	Vol.23	Issue 1	Journal Article	Molecular psychiatry
STAT3	87	https://www.ncbi.nlm.nih.gov/pubmed/28074952	2017 Jan 25	Lee YJ, Hsu JD, Lin WL, Kao SH, Wang CJ,	Upregulation of caveolin-1 by mulberry leaf extract and its major components, chlorogenic acid derivatives, attenuates alcoholic steatohepatitis via inhibition of oxidative stress.	Vol.8	Issue 1	Journal Article	Food & function
STAT3	87	https://www.ncbi.nlm.nih.gov/pubmed/27418001	2016 Sep	Leibing E, Meyer T,	Enzymes and signal pathways in the pathogenesis of alcoholic cardiomyopathy.	Vol.41	Issue 6	Journal Article Review	Herz
GSTP1	19	https://www.ncbi.nlm.nih.gov/pubmed/31886888	2020 Feb	Oliveira de Ara√∫jo Melo C, Cid√°lia Vieira T, Duarte Gigonzac MA, Soares Fortes J, Moreira Duarte SS, da Cruz AD, Silva DME,	Evaluation of polymorphisms in repair and detoxification genes in alcohol drinkers and non-drinkers using capillary electrophoresis.	Vol.41	Issue 3-4	Journal Article	Electrophoresis
GSTP1	19	https://www.ncbi.nlm.nih.gov/pubmed/26163595	2015	Mansoori AA, Jain SK,	Molecular Links between Alcohol and Tobacco Induced DNA Damage, Gene Polymorphisms and Patho-physiological Consequences: A Systematic Review of Hepatic Carcinogenesis.	Vol.16	Issue 12	Journal Article Review	Asian Pacific journal of cancer prevention : APJCP
GSTP1	19	https://www.ncbi.nlm.nih.gov/pubmed/24535881	2014 Jan 21	Silva TM, Marques CR, Marques Filho MF, Marques AB, Di Pietro G, Rios-Santos F,	Association of the GSTT1 polymorphism in upper aerodigestive tract cancer with tobacco smoking.	Vol.13	Issue 1	Journal Article	Genetics and molecular research : GMR
GSTP1	19	https://www.ncbi.nlm.nih.gov/pubmed/23857610	2013 Jul	Longo GS, Pinhel MS, Sado CL, Greg√≥rio ML, Amorim GS, Florim GS, Mazeti CM, Martins DP, Oliveira FN, Tognola WA, Nakazone MA, Souza DR,	Exposure to pesticides and heterozygote genotype of GSTP1-Alw26I are associated to Parkinson's disease.	Vol.71	Issue 7	Journal Article	Arquivos de neuro-psiquiatria
GSTP1	19	https://www.ncbi.nlm.nih.gov/pubmed/22251540	2012 Jan-Feb	Liu Y, Zhou LY, Meng XW,	Genetic polymorphism of two enzymes with alcoholic liver disease in Northeast China.	Vol.59	Issue 113	Journal Article	Hepato-gastroenterology
GSTP1	19	https://www.ncbi.nlm.nih.gov/pubmed/21967547	2011 Nov	Marcos M, Pastor I, Chamorro AJ, Ciria-Abad S, Gonz√°lez-Sarmiento R, Laso FJ,	Meta-analysis: glutathione-S-transferase allelic variants are associated with alcoholic liver disease.	Vol.34	Issue 10	Journal Article Meta-Analysis	Alimentary pharmacology & therapeutics
GSTP1	19	https://www.ncbi.nlm.nih.gov/pubmed/21146512	2011 Apr	Lambert MP, Paliwal A, Vaissi√®re T, Chemin I, Zoulim F, Tommasino M, Hainaut P, Sylla B, Scoazec JY, Tost J, Herceg Z,	Aberrant DNA methylation distinguishes hepatocellular carcinoma associated with HBV and HCV infection and alcohol intake.	Vol.54	Issue 4	Journal Article	Journal of hepatology
GSTP1	19	https://www.ncbi.nlm.nih.gov/pubmed/20608166	2010 May-Jun	Goncharova IA, Rachkovskiƒ≠ MI, Beloborodova EV, Gamal' Abd El'-Aziz Nasar Kh, Puzyrev VP,	[Liver cirrhosis patogenetics: polymorphism of glutation S-transferase genes].	Vol.44	Issue 3	Journal Article	Molekuliarnaia biologiia
GSTP1	19	https://www.ncbi.nlm.nih.gov/pubmed/19357030	2009 Apr	Liu Y, Meng XW, Zhou LY, Zhang PY, Sun X, Zhang P,	Genetic polymorphism and mRNA levels of cytochrome P450IIE1 and glutathione S-transferase P1 in patients with alcoholic liver disease in different nationalities.	Vol.8	Issue 2	Journal Article	Hepatobiliary & pancreatic diseases international : HBPD INT
GSTP1	19	https://www.ncbi.nlm.nih.gov/pubmed/17707637	2007 Dec	Soya SS, Vinod T, Reddy KS, Gopalakrishnan S, Adithan C,	Genetic polymorphisms of glutathione-S-transferase genes (GSTM1, GSTT1 and GSTP1) and upper aerodigestive tract cancer risk among smokers, tobacco chewers and alcoholics in an Indian population.	Vol.43	Issue 18	Journal Article	European journal of cancer (Oxford, England : 1990)
GSTP1	19	https://www.ncbi.nlm.nih.gov/pubmed/17669454	2007 Nov 1	Rastogi S, Shukla Y, Paul BN, Chowdhuri DK, Khanna SK, Das M,	Protective effect of Ocimum sanctum on 3-methylcholanthrene, 7,12-dimethylbenz(a)anthracene and aflatoxin B1 induced skin tumorigenesis in mice.	Vol.224	Issue 3	Journal Article	Toxicology and applied pharmacology
GSTP1	19	https://www.ncbi.nlm.nih.gov/pubmed/17560037	2007 Aug	Kitteringham NR, Palmer L, Owen A, Lian LY, Jenkins R, Dowdall S, Gilmore I, Park BK, Goldring CE,	Detection and biochemical characterisation of a novel polymorphism in the human GSTP1 gene.	Vol.1770	Issue 8	Journal Article	Biochimica et biophysica acta
GSTP1	19	https://www.ncbi.nlm.nih.gov/pubmed/17548864	2007 Sep	Osterreicher CH, Schultheiss J, Wehler M, Homann N, Hellerbrand C, K√ºnzli B, Friess H, Seitz HK, Stickel F,	Genetic polymorphisms of manganese-superoxide dismutase and glutathione-S-transferase in chronic alcoholic pancreatitis.	Vol.22	Issue 5	Journal Article	Mutagenesis
GSTP1	19	https://www.ncbi.nlm.nih.gov/pubmed/16492918	2006 Feb	Cai L, Mu LN, Lu H, Lu QY, You NC, Yu SZ, Le AD, Zhao J, Zhou XF, Marshall J, Heber D, Zhang ZF,	Dietary selenium intake and genetic polymorphisms of the GSTP1 and p53 genes on the risk of esophageal squamous cell carcinoma.	Vol.15	Issue 2	Journal Article	Cancer epidemiology, biomarkers & prevention : a publication of the American Association for Cancer Research, cosponsored by the American Society of Preventive Oncology
GSTP1	19	https://www.ncbi.nlm.nih.gov/pubmed/15525789	2004 Nov-Dec	Brind AM, Hurlstone A, Edrisinghe D, Gilmore I, Fisher N, Pirmohamed M, Fryer AA,	The role of polymorphisms of glutathione S-transferases GSTM1, M3, P1, T1 and A1 in susceptibility to alcoholic liver disease.	Vol.39	Issue 6	Journal Article Multicenter Study	Alcohol and alcoholism (Oxford, Oxfordshire)
GSTP1	19	https://www.ncbi.nlm.nih.gov/pubmed/15215328	2004 Jul	Burim RV, Canalle R, Martinelli Ade L, Takahashi CS,	Polymorphisms in glutathione S-transferases GSTM1, GSTT1 and GSTP1 and cytochromes P450 CYP2E1 and CYP1A1 and susceptibility to cirrhosis or pancreatitis in alcoholics.	Vol.19	Issue 4	Journal Article	Mutagenesis
GSTP1	19	https://www.ncbi.nlm.nih.gov/pubmed/14991750	2004	Canalle R, Burim RV, Tone LG, Takahashi CS,	Genetic polymorphisms and susceptibility to childhood acute lymphoblastic leukemia.	Vol.43	Issue 2	Journal Article	Environmental and molecular mutagenesis
GSTP1	19	https://www.ncbi.nlm.nih.gov/pubmed/12794689	2003 Jul 1	Verlaan M, te Morsche RH, Roelofs HM, Laheij RJ, Jansen JB, Peters WH, Drenth JP,	Glutathione S-transferase Mu null genotype affords protection against alcohol induced chronic pancreatitis.	Vol.120A	Issue 1	Journal Article	American journal of medical genetics. Part A
GSTP1	19	https://www.ncbi.nlm.nih.gov/pubmed/9462626	1998 Feb	Sell S,	Comparison of liver progenitor cells in human atypical ductular reactions with those seen in experimental models of liver injury.	Vol.27	Issue 2	Journal Article	Hepatology (Baltimore, Md.)
EP300	1	https://www.ncbi.nlm.nih.gov/pubmed/25821040	2015 Apr	Hill SY, Jones BL, Zezza N, Stiffler S,	ACN9 and alcohol dependence: family-based association analysis in multiplex alcohol dependence families.	Vol.168B	Issue 3	Journal Article	American journal of medical genetics. Part B, Neuropsychiatric genetics : the official publication of the International Society of Psychiatric Genetics
NOTCH1	7	https://www.ncbi.nlm.nih.gov/pubmed/29846943	2018 May 30	Ninh VK, El Hajj EC, Mouton AJ, El Hajj MC, Gilpin NW, Gardner JD,	Chronic Ethanol Administration Prevents Compensatory Cardiac Hypertrophy in Pressure Overload.	Vol.	Issue	Journal Article	Alcoholism, clinical and experimental research
NOTCH1	7	https://www.ncbi.nlm.nih.gov/pubmed/27671199	2016 Oct 21	Khayrullin A, Smith L, Mistry D, Dukes A, Pan YA, Hamrick MW,	Chronic alcohol exposure induces muscle atrophy (myopathy) in zebrafish and alters the expression of microRNAs targeting the Notch pathway in skeletal muscle.	Vol.479	Issue 3	Journal Article	Biochemical and biophysical research communications
NOTCH1	7	https://www.ncbi.nlm.nih.gov/pubmed/26496468	2015 Dec	Mushref M, Shah VH,	Getting a NOTCH-up on Macrophage Activation in Alcoholic Liver Disease.	Vol.149	Issue 7	Comment Journal Article	Gastroenterology
NOTCH1	7	https://www.ncbi.nlm.nih.gov/pubmed/26189984	2015 Sep	Xu J, Chi F, Tsukamoto H,	Notch signaling and M1 macrophage activation in obesity-alcohol synergism.	Vol.39 Suppl 1	Issue	Journal Article Review	Clinics and research in hepatology and gastroenterology
NOTCH1	7	https://www.ncbi.nlm.nih.gov/pubmed/25798621	2015 Apr	Xu J, Chi F, Guo T, Punj V, Lee WN, French SW, Tsukamoto H,	NOTCH reprograms mitochondrial metabolism for proinflammatory macrophage activation.	Vol.125	Issue 4	Journal Article	The Journal of clinical investigation
NOTCH1	7	https://www.ncbi.nlm.nih.gov/pubmed/24217957	2014 Jan-Feb	Wang C, Li X, Wang H, Xie Q, Xu Y,	Notch1-nuclear factor Œ∫B involves in oxidative stress-induced alcoholic steatohepatitis.	Vol.49	Issue 1	Journal Article	Alcohol and alcoholism (Oxford, Oxfordshire)
NOTCH1	7	https://www.ncbi.nlm.nih.gov/pubmed/21609394	2012 Mar	Ge W, Ren J,	mTOR-STAT3-notch signalling contributes to ALDH2-induced protection against cardiac contractile dysfunction and autophagy under alcoholism.	Vol.16	Issue 3	Journal Article	Journal of cellular and molecular medicine
SLC6A4	193	https://www.ncbi.nlm.nih.gov/pubmed/31970627	2020 Jan 22	Calabr√≤ M, Mandelli L, Crisafulli C, Porcelli S, Albani D, Politis A, Papadimitriou GN, Di Nicola M, Janiri L, Colombo R, Martinotti G, Bellomo A, Vieta E, Bonassi S, Frustaci A, Ducci G, Landi S, Boccia S, Serretti A,	Correction to: Psychiatric disorders and SLC6A4 gene variants: possible effects on alcohol dependence and alzheimer's disease.	Vol.	Issue	Published Erratum	Molecular biology reports
SLC6A4	193	https://www.ncbi.nlm.nih.gov/pubmed/31595439	2020 Jan	Calabr√≤ M, Mandelli L, Crisafulli C, Porcelli S, Albani D, Politis A, Papadimitriou GN, Di Nicola M, Janiri L, Colombo R, Martinotti G, Bellomo A, Vieta E, Bonassi S, Frustaci A, Ducci G, Landi S, Boccia S, Serretti A,	Psychiatric disorders and SLC6A4 gene variants: possible effects on alcohol dependence and alzheimer's disease.	Vol.47	Issue 1	Journal Article	Molecular biology reports
SLC6A4	193	https://www.ncbi.nlm.nih.gov/pubmed/31082414	2019 Aug 30	Timothy A, Benegal V, Shankarappa B, Saxena S, Jain S, Purushottam M,	Influence of early adversity on cortisol reactivity, SLC6A4 methylation and externalizing behavior in children of alcoholics.	Vol.94	Issue	Journal Article	Progress in neuro-psychopharmacology & biological psychiatry
SLC6A4	193	https://www.ncbi.nlm.nih.gov/pubmed/31008507	2019 May 1	Muench C, Luo A, Charlet K, Lee J, Rosoff DB, Sun H, Fede SJ, Jung J, Momenan R, Lohoff FW,	Lack of Association Between Serotonin Transporter Gene (SLC6A4) Promoter Methylation and Amygdala Response During Negative Emotion Processing in Individuals With Alcohol Dependence.	Vol.54	Issue 3	Journal Article	Alcohol and alcoholism (Oxford, Oxfordshire)
SLC6A4	193	https://www.ncbi.nlm.nih.gov/pubmed/30923939	2019 Mar 28	Nielsen DA, Deng H, Patriquin MA, Harding MJ, Oldham J, Salas R, Fowler JC, Frueh BC,	Association of TPH1 and serotonin transporter genotypes with treatment response for suicidal ideation: a preliminary study.	Vol.	Issue	Journal Article	European archives of psychiatry and clinical neuroscience
SLC6A4	193	https://www.ncbi.nlm.nih.gov/pubmed/30708239	2019 Mar	Kapitau A, Goloenko I, Obyedkov V, Pavlov K, Szajda SD, Waszkiewicz N,	Serotonin transporter gene linked polymorphism (5-HTTLPR) determines progredience of alcohol dependence in Belarusian young males.	Vol.64	Issue 1	Journal Article	Advances in medical sciences
SLC6A4	193	https://www.ncbi.nlm.nih.gov/pubmed/30552318	2018 Dec 14	Underwood MD, Kassir SA, Bakalian MJ, Galfalvy H, Dwork AJ, Mann JJ, Arango V,	Serotonin receptors and suicide, major depression, alcohol use disorder and reported early life adversity.	Vol.8	Issue 1	Journal Article	Translational psychiatry
SLC6A4	193	https://www.ncbi.nlm.nih.gov/pubmed/29928152	2018	Baronas K, Ranƒçelis T, Pranculis A, Domarkienƒó I, Ambrozaitytƒó L, Kuƒçinskas V,	Novel human genome variants associated with alcohol use disorders identified in a Lithuanian cohort.	Vol.25	Issue 1	Journal Article	Acta medica Lituanica
SLC6A4	193	https://www.ncbi.nlm.nih.gov/pubmed/29673739	2019 Jan	Sahni S, Tickoo M, Gupta R, Vaswani M, Ambekar A, Grover T, Sharma A,	Association of serotonin and GABA pathway gene polymorphisms with alcohol dependence: A preliminary study.	Vol.39	Issue	Journal Article	Asian journal of psychiatry
SLC6A4	193	https://www.ncbi.nlm.nih.gov/pubmed/29220746	2018 Feb	Otten R, van der Zwaluw CS, Engels RC,	Testing bidirectional relationships between alcohol use and depressive symptoms: What is the role of the serotonin transporter gene?	Vol.66	Issue	Journal Article	Alcohol (Fayetteville, N.Y.)
SLC6A4	193	https://www.ncbi.nlm.nih.gov/pubmed/29172598	2018 Jan	Trucco EM, Villafuerte S, Hussong A, Burmeister M, Zucker RA,	Biological underpinnings of an internalizing pathway to alcohol, cigarette, and marijuana use.	Vol.127	Issue 1	Journal Article	Journal of abnormal psychology
SLC6A4	193	https://www.ncbi.nlm.nih.gov/pubmed/28470168	2017 May 4	Craske MG, Stein MB, Eley TC, Milad MR, Holmes A, Rapee RM, Wittchen HU,	Anxiety disorders.	Vol.3	Issue	Journal Article Review	Nature reviews. Disease primers
SLC6A4	193	https://www.ncbi.nlm.nih.gov/pubmed/28262188	2017 Mar	Cope LM, Munier EC, Trucco EM, Hardee JE, Burmeister M, Zucker RA, Heitzeg MM,	Effects of the serotonin transporter gene, sensitivity of response to alcohol, and parental monitoring on risk for problem alcohol use.	Vol.59	Issue	Journal Article	Alcohol (Fayetteville, N.Y.)
SLC6A4	193	https://www.ncbi.nlm.nih.gov/pubmed/27619010	2017 Jan	Simons JS, Simons RM, O'Brien C, Stoltenberg SF, Keith JA, Hudson JA,	PTSD, alcohol dependence, and conduct problems: Distinct pathways via lability and disinhibition.	Vol.64	Issue	Journal Article	Addictive behaviors
SLC6A4	193	https://www.ncbi.nlm.nih.gov/pubmed/27126851	2016 May	Enoch MA, Kitzman H, Smith JA, Anson E, Hodgkinson CA, Goldman D, Olds DL,	A Prospective Cohort Study of Influences on Externalizing Behaviors Across Childhood: Results From a Nurse Home Visiting Randomized Controlled Trial.	Vol.55	Issue 5	Journal Article Randomized Controlled Trial	Journal of the American Academy of Child and Adolescent Psychiatry
SLC6A4	193	https://www.ncbi.nlm.nih.gov/pubmed/27062586	2016 Jun	Gorodetsky E, Carli V, Sarchiapone M, Roy A, Goldman D, Enoch MA,	Predictors for self-directed aggression in Italian prisoners include externalizing behaviors, childhood trauma and the serotonin transporter gene polymorphism 5-HTTLPR.	Vol.15	Issue 5	Journal Article	Genes, brain, and behavior
SLC6A4	193	https://www.ncbi.nlm.nih.gov/pubmed/26979101	2016 Sep	Oo KZ, Aung YK, Jenkins MA, Win AK,	Associations of 5HTTLPR polymorphism with major depressive disorder and alcohol dependence: A systematic review and meta-analysis.	Vol.50	Issue 9	Journal Article Meta-Analysis Review	The Australian and New Zealand journal of psychiatry
SLC6A4	193	https://www.ncbi.nlm.nih.gov/pubmed/26845260	2016 May	Trucco EM, Hicks BM, Villafuerte S, Nigg JT, Burmeister M, Zucker RA,	Temperament and externalizing behavior as mediators of genetic risk on adolescent substance use.	Vol.125	Issue 4	Journal Article	Journal of abnormal psychology
SLC6A4	193	https://www.ncbi.nlm.nih.gov/pubmed/26352193	2015	Plemenitas A, Kastelic M, o Porcelli S, Serretti A, Dol≈æan V, Kores Plesnicar B,	Alcohol Dependence and Genetic Variability in the Serotonin Pathway among Currently and Formerly Alcohol-Dependent Males.	Vol.72	Issue 1	Journal Article	Neuropsychobiology
SLC6A4	193	https://www.ncbi.nlm.nih.gov/pubmed/26311211	2016 Mar	Thompson MD, Kenna GA,	Variation in the Serotonin Transporter Gene and Alcoholism: Risk and Response to Pharmacotherapy.	Vol.51	Issue 2	Journal Article Review	Alcohol and alcoholism (Oxford, Oxfordshire)
CREBBP	6	https://www.ncbi.nlm.nih.gov/pubmed/22269225	2012 Mar 15	Aroor AR, Jackson DE, Shukla SD,	Dysregulated phosphorylation and nuclear translocation of cyclic AMP response element binding protein (CREB) in rat liver after chronic ethanol binge.	Vol.679	Issue 1-3	Journal Article	European journal of pharmacology
CREBBP	6	https://www.ncbi.nlm.nih.gov/pubmed/21752352	2011 Aug 11	Kumar D, Deb I, Chakraborty J, Mukhopadhyay S, Das S,	A polymorphism of the CREB binding protein (CREBBP) gene is a risk factor for addiction.	Vol.1406	Issue	Journal Article	Brain research
CREBBP	6	https://www.ncbi.nlm.nih.gov/pubmed/18180303	2008 Apr 4	Hu Y, Lund IV, Gravielle MC, Farb DH, Brooks-Kayal AR, Russek SJ,	Surface expression of GABAA receptors is transcriptionally controlled by the interplay of cAMP-response element-binding protein and its binding partner inducible cAMP early repressor.	Vol.283	Issue 14	Journal Article	The Journal of biological chemistry
CREBBP	6	https://www.ncbi.nlm.nih.gov/pubmed/11907158	2002 Apr	Asher O, Cunningham TD, Yao L, Gordon AS, Diamond I,	Ethanol stimulates cAMP-responsive element (CRE)-mediated transcription via CRE-binding protein and cAMP-dependent protein kinase.	Vol.301	Issue 1	Journal Article	The Journal of pharmacology and experimental therapeutics
CREBBP	6	https://www.ncbi.nlm.nih.gov/pubmed/11391048	2001 May	Pandey SC, Saito T, Yoshimura M, Sohma H, G√∂tz ME,	cAmp signaling cascade: a promising role in ethanol tolerance and dependence.	Vol.25	Issue 5 Suppl ISBRA	Journal Article Review	Alcoholism, clinical and experimental research
CREBBP	6	https://www.ncbi.nlm.nih.gov/pubmed/9581644	1998 Apr	Yang X, Horn K, Wand GS,	Chronic ethanol exposure impairs phosphorylation of CREB and CRE-binding activity in rat striatum.	Vol.22	Issue 2	Journal Article	Alcoholism, clinical and experimental research
STAT1	26	https://www.ncbi.nlm.nih.gov/pubmed/31786256	2019 Nov 29	Xiang X, Feng D, Hwang S, Ren T, Wang X, Trojnar E, Matyas C, Mo R, Shang D, He Y, Seo W, Shah VH, Pacher P, Xie Q, Gao B,	Interleukin-22 ameliorates acute-on-chronic liver failure by reprogramming impaired regeneration pathways in mice.	Vol.	Issue	Journal Article	Journal of hepatology
STAT1	26	https://www.ncbi.nlm.nih.gov/pubmed/31141391	2019 Aug 1	Ganesan M, Krutik VM, Makarov E, Mathews S, Kharbanda KK, Poluektova LY, Casey CA, Osna NA,	Acetaldehyde suppresses the display of HBV-MHC class I complexes on HBV-expressing hepatocytes.	Vol.317	Issue 2	Journal Article	American journal of physiology. Gastrointestinal and liver physiology
STAT1	26	https://www.ncbi.nlm.nih.gov/pubmed/26166650	2015 Jun	Mohammadnia A, Yaqubi M, Fallahi H,	Predicting transcription factors in human alcoholic hepatitis from gene regulatory network.	Vol.19	Issue 12	Journal Article	European review for medical and pharmacological sciences
STAT1	26	https://www.ncbi.nlm.nih.gov/pubmed/23686838	2013 Oct	Wang H, Feng D, Park O, Yin S, Gao B,	Invariant NKT cell activation induces neutrophil accumulation and hepatitis: opposite regulation by IL-4 and IFN-Œ≥.	Vol.58	Issue 4	Journal Article	Hepatology (Baltimore, Md.)
STAT1	26	https://www.ncbi.nlm.nih.gov/pubmed/22504331	2012 Aug	Gao B, Wang H, Lafdil F, Feng D,	STAT proteins - key regulators of anti-viral responses, inflammation, and tumorigenesis in the liver.	Vol.57	Issue 2	Journal Article Review	Journal of hepatology
STAT1	26	https://www.ncbi.nlm.nih.gov/pubmed/22105582	2012 Apr	Dibra D, Cutrera J, Xia X, Kallakury B, Mishra L, Li S,	Interleukin-30: a novel antiinflammatory cytokine candidate for prevention and treatment of inflammatory cytokine-induced liver injury.	Vol.55	Issue 4	Journal Article	Hepatology (Baltimore, Md.)
STAT1	26	https://www.ncbi.nlm.nih.gov/pubmed/21262334	2011 Apr 10	Yoo SH, Park O, Henderson LE, Abdelmegeed MA, Moon KH, Song BJ,	Lack of PPARŒ± exacerbates lipopolysaccharide-induced liver toxicity through STAT1 inflammatory signaling and increased oxidative/nitrosative stress.	Vol.202	Issue 1	Journal Article	Toxicology letters
STAT1	26	https://www.ncbi.nlm.nih.gov/pubmed/20041412	2010 Apr	Wang H, Park O, Lafdil F, Shen K, Horiguchi N, Yin S, Fu XY, Kunos G, Gao B,	Interplay of hepatic and myeloid signal transducer and activator of transcription 3 in facilitating liver regeneration via tempering innate immunity.	Vol.51	Issue 4	Journal Article	Hepatology (Baltimore, Md.)
STAT1	26	https://www.ncbi.nlm.nih.gov/pubmed/19686746	2009 Dec	Lafdil F, Wang H, Park O, Zhang W, Moritoki Y, Yin S, Fu XY, Gershwin ME, Lian ZX, Gao B,	Myeloid STAT3 inhibits T cell-mediated hepatitis by regulating T helper 1 cytokine and interleukin-17 production.	Vol.137	Issue 6	Journal Article	Gastroenterology
STAT1	26	https://www.ncbi.nlm.nih.gov/pubmed/19205035	2009 May	Park O, Jeong WI, Wang L, Wang H, Lian ZX, Gershwin ME, Gao B,	Diverse roles of invariant natural killer T cells in liver injury and fibrosis induced by carbon tetrachloride.	Vol.49	Issue 5	Journal Article	Hepatology (Baltimore, Md.)
STAT1	26	https://www.ncbi.nlm.nih.gov/pubmed/18166357	2008 Jan	Jeong WI, Park O, Gao B,	Abrogation of the antifibrotic effects of natural killer cells/interferon-gamma contributes to alcohol acceleration of liver fibrosis.	Vol.134	Issue 1	Journal Article	Gastroenterology
STAT1	26	https://www.ncbi.nlm.nih.gov/pubmed/19072444	2007 Oct	Gao B, Radaeva S, Jeong WI,	Activation of natural killer cells inhibits liver fibrosis: a novel strategy to treat liver fibrosis.	Vol.1	Issue 1	Journal Article Review	Expert review of gastroenterology & hepatology
STAT1	26	https://www.ncbi.nlm.nih.gov/pubmed/17889309	2007 Aug	Happel KI, Rudner X, Quinton LJ, Movassaghi JL, Clark C, Odden AR, Zhang P, Bagby GJ, Nelson S, Shellito JE,	Acute alcohol intoxication suppresses the pulmonary ELR-negative CXC chemokine response to lipopolysaccharide.	Vol.41	Issue 5	Journal Article	Alcohol (Fayetteville, N.Y.)
STAT1	26	https://www.ncbi.nlm.nih.gov/pubmed/17133483	2006 Dec	Jeong WI, Park O, Radaeva S, Gao B,	STAT1 inhibits liver fibrosis in mice by inhibiting stellate cell proliferation and stimulating NK cell cytotoxicity.	Vol.44	Issue 6	Journal Article	Hepatology (Baltimore, Md.)
STAT1	26	https://www.ncbi.nlm.nih.gov/pubmed/17006930	2006 Oct	Sun R, Park O, Horiguchi N, Kulkarni S, Jeong WI, Sun HY, Radaeva S, Gao B,	STAT1 contributes to dsRNA inhibition of liver regeneration after partial hepatectomy in mice.	Vol.44	Issue 4	Journal Article	Hepatology (Baltimore, Md.)
STAT1	26	https://www.ncbi.nlm.nih.gov/pubmed/16191414	2005 Apr	Gao B,	Cytokines, STATs and liver disease.	Vol.2	Issue 2	Journal Article Review	Cellular & molecular immunology
STAT1	26	https://www.ncbi.nlm.nih.gov/pubmed/15246962	2004 Nov	Jaruga B, Hong F, Kim WH, Gao B,	IFN-gamma/STAT1 acts as a proinflammatory signal in T cell-mediated hepatitis via induction of multiple chemokines and adhesion molecules: a critical role of IRF-1.	Vol.287	Issue 5	Journal Article	American journal of physiology. Gastrointestinal and liver physiology
STAT1	26	https://www.ncbi.nlm.nih.gov/pubmed/15064234	2004 Aug	Jaruga B, Hong F, Kim WH, Sun R, Fan S, Gao B,	Chronic alcohol consumption accelerates liver injury in T cell-mediated hepatitis: alcohol disregulation of NF-kappaB and STAT3 signaling pathways.	Vol.287	Issue 2	Journal Article	American journal of physiology. Gastrointestinal and liver physiology
STAT1	26	https://www.ncbi.nlm.nih.gov/pubmed/14690454	2004 Apr 1	Radaeva S, Jaruga B, Kim WH, Heller T, Liang TJ, Gao B,	Interferon-gamma inhibits interferon-alpha signalling in hepatic cells: evidence for the involvement of STAT1 induction and hyperexpression of STAT1 in chronic hepatitis C.	Vol.379	Issue Pt 1	Journal Article	The Biochemical journal
STAT1	26	https://www.ncbi.nlm.nih.gov/pubmed/12960353	2003 Sep 15	Jaruga B, Hong F, Sun R, Radaeva S, Gao B,	Crucial role of IL-4/STAT6 in T cell-mediated hepatitis: up-regulating eotaxins and IL-5 and recruiting leukocytes.	Vol.171	Issue 6	Journal Article	Journal of immunology (Baltimore, Md. : 1950)
TLR4	202	https://www.ncbi.nlm.nih.gov/pubmed/32050766	2020 Feb 12	Panyod S, Wu WK, Lu KH, Liu CT, Chu YL, Ho CT, Hsiao WLW, Wu MS, Lai YS, Chen WC, Lin YE, Lin SH, Sheen LY,	Allicin Modifies the Composition and Function of the Gut Microbiota in Alcoholic Hepatic Steatosis Mice.	Vol.	Issue	Journal Article	Journal of agricultural and food chemistry
TLR4	202	https://www.ncbi.nlm.nih.gov/pubmed/31722525	2020 Feb 5	Xiao J, Zhang R, Wu Y, Wu C, Jia X, Dong L, Liu L, Chen Y, Bai Y, Zhang M,	Rice Bran Phenolic Extract Protects against Alcoholic Liver Injury in Mice by Alleviating Intestinal Microbiota Dysbiosis, Barrier Dysfunction, and Liver Inflammation Mediated by the Endotoxin-TLR4-NF-Œ∫B Pathway.	Vol.68	Issue 5	Journal Article	Journal of agricultural and food chemistry
TLR4	202	https://www.ncbi.nlm.nih.gov/pubmed/31666409	2019 Aug	Airapetov MI, Eresko SO, Lebedev AA, Bychkov ER, Shabanov PD,	[Alcoholization and ethanol withdrawal leads to the activation of neuroimmune response in the prefrontal rat brain].	Vol.65	Issue 5	Journal Article	Biomeditsinskaia khimiia
TLR4	202	https://www.ncbi.nlm.nih.gov/pubmed/31569771	2019 Sep 27	Zheng J, Tian X, Zhang W, Zheng P, Huang F, Ding G, Yang Z,	Protective Effects of Fucoxanthin against Alcoholic Liver Injury by Activation of Nrf2-Mediated Antioxidant Defense and Inhibition of TLR4-Mediated Inflammation.	Vol.17	Issue 10	Journal Article	Marine drugs
TLR4	202	https://www.ncbi.nlm.nih.gov/pubmed/31509430	2019 Nov 1	Kitagawa R, Kon K, Uchiyama A, Arai K, Yamashina S, Kuwahara-Arai K, Kirikae T, Ueno T, Ikejima K,	Rifaximin prevents ethanol-induced liver injury in obese KK-A<sup>y</sup> mice through modulation of small intestinal microbiota signature.	Vol.317	Issue 5	Journal Article	American journal of physiology. Gastrointestinal and liver physiology
TLR4	202	https://www.ncbi.nlm.nih.gov/pubmed/31507587	2019	Waller K, James C, de Jong A, Blackmore L, Ma Y, Stagg A, Kelsell D, O'Dwyer M, Hutchins R, Alazawi W,	ADAM17-Mediated Reduction in CD14<sup>++</sup>CD16<sup>+</sup> Monocytes <i>ex vivo</i> and Reduction in Intermediate Monocytes With Immune Paresis in Acute Pancreatitis and Acute Alcoholic Hepatitis.	Vol.10	Issue	Journal Article	Frontiers in immunology
TLR4	202	https://www.ncbi.nlm.nih.gov/pubmed/31504393	2019 Nov 1	Chin PY, Dorian C, Sharkey DJ, Hutchinson MR, Rice KC, Moldenhauer LM, Robertson SA,	Toll-Like Receptor-4 Antagonist (+)-Naloxone Confers Sexually Dimorphic Protection From Inflammation-Induced Fetal Programming in Mice.	Vol.160	Issue 11	Journal Article	Endocrinology
TLR4	202	https://www.ncbi.nlm.nih.gov/pubmed/31357788	2019 Jul 20	Bai X, Sun SS, Zhou JY,	[Role of NLRP3 inflammasome in the pathogenesis of alcoholic liver disease].	Vol.27	Issue 7	Journal Article	Zhonghua gan zang bing za zhi = Zhonghua ganzangbing zazhi = Chinese journal of hepatology
TLR4	202	https://www.ncbi.nlm.nih.gov/pubmed/31282647	2019 Aug 21	Wang X, Northcutt AL, Cochran TA, Zhang X, Fabisiak TJ, Haas ME, Amat J, Li H, Rice KC, Maier SF, Bachtell RK, Hutchinson MR, Watkins LR,	Methamphetamine Activates Toll-Like Receptor 4 to Induce Central Immune Signaling within the Ventral Tegmental Area and Contributes to Extracellular Dopamine Increase in the Nucleus Accumbens Shell.	Vol.10	Issue 8	Journal Article	ACS chemical neuroscience
TLR4	202	https://www.ncbi.nlm.nih.gov/pubmed/31268779	2019 Oct 1	Fulham MA, Ratna A, Gerstein RM, Kurt-Jones EA, Mandrekar P,	Alcohol-induced adipose tissue macrophage phenotypic switching is independent of myeloid Toll-like receptor 4 expression.	Vol.317	Issue 4	Journal Article	American journal of physiology. Cell physiology
TLR4	202	https://www.ncbi.nlm.nih.gov/pubmed/31235522	2019 Aug 16	Liang S, Zhong Z, Kim SY, Uchiyama R, Roh YS, Matsushita H, Gottlieb RA, Seki E,	Murine macrophage autophagy protects against alcohol-induced liver injury by degrading interferon regulatory factor 1 (IRF1) and removing damaged mitochondria.	Vol.294	Issue 33	Journal Article	The Journal of biological chemistry
TLR4	202	https://www.ncbi.nlm.nih.gov/pubmed/31173169	2019 Aug	Qian WH, Liu YY, Li X, Pan Y,	MicroRNA-141 ameliorates alcoholic hepatitis‚Äëinduced intestinal injury and intestinal endotoxemia partially via a TLR4-dependent mechanism.	Vol.44	Issue 2	Journal Article	International journal of molecular medicine
TLR4	202	https://www.ncbi.nlm.nih.gov/pubmed/31162938	2019 Aug	Zhang X, Peng Y, Grace PM, Metcalf MD, Kwilasz AJ, Wang Y, Zhang T, Wu S, Selfridge BR, Portoghese PS, Rice KC, Watkins LR, Hutchinson MR, Wang X,	Stereochemistry and innate immune recognition: (+)-norbinaltorphimine targets myeloid differentiation protein 2 and inhibits toll-like receptor 4 signaling.	Vol.33	Issue 8	Journal Article	FASEB journal : official publication of the Federation of American Societies for Experimental Biology
TLR4	202	https://www.ncbi.nlm.nih.gov/pubmed/31116255	2019	Lou Z, Wang J, Chen Y, Xu C, Chen X, Shao T, Zhang K, Pan H,	Linderae radix ethanol extract attenuates alcoholic liver injury via attenuating inflammation and regulating gut microbiota in rats.	Vol.52	Issue 6	Journal Article	Brazilian journal of medical and biological research = Revista brasileira de pesquisas medicas e biologicas
TLR4	202	https://www.ncbi.nlm.nih.gov/pubmed/31035540	2019 Apr 27	Wu C, Liu J, Tang Y, Li Y, Yan Q, Jiang Z,	Hepatoprotective Potential of Partially Hydrolyzed Guar Gum against Acute Alcohol-Induced Liver Injury in Vitro and Vivo.	Vol.11	Issue 5	Journal Article	Nutrients
TLR4	202	https://www.ncbi.nlm.nih.gov/pubmed/30836218	2019 May	Feng R, Chen JH, Liu CH, Xia FB, Xiao Z, Zhang X, Wan JB,	A combination of Pueraria lobata and Silybum marianum protects against alcoholic liver disease in mice.	Vol.58	Issue	Journal Article	Phytomedicine : international journal of phytotherapy and phytopharmacology
TLR4	202	https://www.ncbi.nlm.nih.gov/pubmed/30793463	2019 Feb 21	Mohan R, Jose S, Sukumaran S, S A, S S, John G, I M K,	Curcumin-galactomannosides mitigate alcohol-induced liver damage by inhibiting oxidative stress, hepatic inflammation, and enhance bioavailability on TLR4/MMP events compared to curcumin.	Vol.	Issue	Journal Article	Journal of biochemical and molecular toxicology
TLR4	202	https://www.ncbi.nlm.nih.gov/pubmed/30756376	2019 Feb 12	Mahmoudi J, Mahmoodpoor A, Amirnia M, Kazemi T, Chokhachi Baradaran P, Sheikh Najafi S, Sadigh-Eteghad S, Farajdokht F, Xu H, Belalzadeh M, Sandoghchian Shotorbani S,	The induced decrease in TLR2 and TLR4 by cerebrolysin in the alcoholic liver of rats.	Vol.	Issue	Journal Article	Journal of cellular physiology
TLR4	202	https://www.ncbi.nlm.nih.gov/pubmed/30718548	2019 Feb 4	Balan I, Beattie MC, O'Buckley TK, Aurelian L, Morrow AL,	Endogenous Neurosteroid (3Œ±,5Œ±)3-Hydroxypregnan-20-one Inhibits Toll-like-4 Receptor Activation and Pro-inflammatory Signaling in Macrophages and Brain.	Vol.9	Issue 1	Journal Article	Scientific reports
TLR4	202	https://www.ncbi.nlm.nih.gov/pubmed/30639126	2019 Sep	McClintick JN, Tischfield JA, Deng L, Kapoor M, Xuei X, Edenberg HJ,	Ethanol activates immune response in lymphoblastoid cells.	Vol.79	Issue	Journal Article	Alcohol (Fayetteville, N.Y.)
SFN	2	https://www.ncbi.nlm.nih.gov/pubmed/21684138	2012 May	Guerrero-Beltr√°n CE, Mukhopadhyay P, Horv√°th B, Rajesh M, Tapia E, Garc√≠a-Torres I, Pedraza-Chaverri J, Pacher P,	Sulforaphane, a natural constituent of broccoli, prevents cell death and inflammation in nephropathy.	Vol.23	Issue 5	Journal Article	The Journal of nutritional biochemistry
SFN	2	https://www.ncbi.nlm.nih.gov/pubmed/2131813	1990 Apr-Jun	Cioflec D, Ion N, Tudorache V, Hudi≈£eanu O, Chira Z, Lu≈£ƒÉ V, Neagoe D, Sfetcu V, Stoienescu D, Jemna I,	[The evaluation of the measurement of serum fibronectin in pulmonary tuberculosis].	Vol.39	Issue 2	Journal Article	Revista de igiena, medicina muncii, medicina sociala, bacteriologie, virusologie, parazitologie, epidemiologie, pneumoftiziologie. Pneumoftiziologie
VDR	7	https://www.ncbi.nlm.nih.gov/pubmed/29966312	2018 Jun 29	Cie≈õli≈Ñska A, Kostyra E, Fiedorowicz E, Snarska J, Kordulewska N, Kiper K, Savelkoul HFJ,	Single Nucleotide Polymorphisms in the Vitamin D Receptor Gene (<i>VDR</i>) May Have an Impact on Acute Pancreatitis (AP) Development: A Prospective Study in Populations of AP Patients and Alcohol-Abuse Controls.	Vol.19	Issue 7	Journal Article	International journal of molecular sciences
VDR	7	https://www.ncbi.nlm.nih.gov/pubmed/26347716	2015	Chandel N, Malhotra A, Singhal PC,	Vitamin D receptor and epigenetics in HIV infection and drug abuse.	Vol.6	Issue	Journal Article Review	Frontiers in microbiology
VDR	7	https://www.ncbi.nlm.nih.gov/pubmed/26291589	2016 Sep-Oct	Ren SJ, Xing GL, Hu NW, Xu WM, Wang YQ, Dong QP, Jiang YC,	Bu-Shen-Jian-Pi-Yi-Qi Therapy Prevents Alcohol-Induced Osteoporosis in Rats.	Vol.23	Issue 5	Journal Article	American journal of therapeutics
VDR	7	https://www.ncbi.nlm.nih.gov/pubmed/25177835	2014 Oct	Faisal M, Waseem D, Ismatullah H, Taqi MM,	A molecular prospective provides new insights into implication of PDYN and OPRK1 genes in alcohol dependence.	Vol.53	Issue	Journal Article	Computers in biology and medicine
VDR	7	https://www.ncbi.nlm.nih.gov/pubmed/25059118	2014 Nov	Wrzosek M, Jakubczyk A, Wrzosek M, Kaleta B, ≈Åukaszkiewicz J, Matsumoto H, Brower K, Nowicka G, Wojnar M,	Association between Fok I vitamin D receptor gene (VDR) polymorphism and impulsivity in alcohol-dependent patients.	Vol.41	Issue 11	Journal Article	Molecular biology reports
VDR	7	https://www.ncbi.nlm.nih.gov/pubmed/20572305	2010 Jun 28	Falleti E, Bitetto D, Fabris C, Cussigh A, Fontanini E, Fornasiere E, Fumolo E, Bignulin S, Cmet S, Minisini R, Pirisi M, Toniutto P,	Vitamin D receptor gene polymorphisms and hepatocellular carcinoma in alcoholic cirrhosis.	Vol.16	Issue 24	Journal Article	World journal of gastroenterology
VDR	7	https://www.ncbi.nlm.nih.gov/pubmed/15854747	2005 May 20-27	Yan J, Feng J, Craddock N, Jones IR, Cook EH Jr, Goldman D, Heston LL, Chen J, Burkhart P, Li W, Shibayama A, Sommer SS,	Vitamin D receptor variants in 192 patients with schizophrenia and other psychiatric diseases.	Vol.380	Issue 1-2	Journal Article	Neuroscience letters
RHOA	7	https://www.ncbi.nlm.nih.gov/pubmed/31777538	2019 Dec	Li L, Jing L, Zhao J, Lv J, Yang W, Li W, Zhou L,	Valsartan inhibits RhoA-ROCK2-MYL pathway in rat model of alcoholic cardiomyopathy.	Vol.18	Issue 6	Journal Article	Experimental and therapeutic medicine
RHOA	7	https://www.ncbi.nlm.nih.gov/pubmed/25257290	2014 Sep	Doggett TM, Breslin JW,	Acute alcohol intoxication-induced microvascular leakage.	Vol.38	Issue 9	Journal Article	Alcoholism, clinical and experimental research
RHOA	7	https://www.ncbi.nlm.nih.gov/pubmed/24557761	2014 Apr 15	Elamin E, Masclee A, Dekker J, Jonkers D,	Ethanol disrupts intestinal epithelial tight junction integrity through intracellular calcium-mediated Rho/ROCK activation.	Vol.306	Issue 8	Journal Article	American journal of physiology. Gastrointestinal and liver physiology
RHOA	7	https://www.ncbi.nlm.nih.gov/pubmed/24055259	2013 Nov	Rom S, Zuluaga-Ramirez V, Dykstra H, Reichenbach NL, Pacher P, Persidsky Y,	Selective activation of cannabinoid receptor 2 in leukocytes suppresses their engagement of the brain endothelium and protects the blood-brain barrier.	Vol.183	Issue 5	Journal Article	The American journal of pathology
RHOA	7	https://www.ncbi.nlm.nih.gov/pubmed/23863607	2013 Aug 15	Asplund MB, Coelho C, Cordero RJ, Martinez LR,	Alcohol impairs J774.16 macrophage-like cell antimicrobial functions in Acinetobacter baumannii infection.	Vol.4	Issue 6	Journal Article	Virulence
RHOA	7	https://www.ncbi.nlm.nih.gov/pubmed/23237297	2013 Jul	Souza-Smith FM, Molina PE, Breslin JW,	Reduced RhoA activity mediates acute alcohol intoxication-induced inhibition of lymphatic myogenic constriction despite increased cytosolic [Ca(2+) ].	Vol.20	Issue 5	Journal Article	Microcirculation (New York, N.Y. : 1994)
RHOA	7	https://www.ncbi.nlm.nih.gov/pubmed/17660390	2007 Oct	Rajesh M, Mukhopadhyay P, B√°tkai S, Hask√≥ G, Liaudet L, Huffman JW, Csiszar A, Ungvari Z, Mackie K, Chatterjee S, Pacher P,	CB2-receptor stimulation attenuates TNF-alpha-induced human endothelial cell activation, transendothelial migration of monocytes, and monocyte-endothelial adhesion.	Vol.293	Issue 4	Journal Article	American journal of physiology. Heart and circulatory physiology
TLR2	42	https://www.ncbi.nlm.nih.gov/pubmed/31562937	2020	Luo P, Wang F, Wong NK, Lv Y, Li X, Li M, Tipoe GL, So KF, Xu A, Chen S, Xiao J, Wang H,	Divergent Roles of Kupffer Cell TLR2/3 Signaling in Alcoholic Liver Disease and the Protective Role of EGCG.	Vol.9	Issue 1	Journal Article	Cellular and molecular gastroenterology and hepatology
TLR2	42	https://www.ncbi.nlm.nih.gov/pubmed/31509430	2019 Nov 1	Kitagawa R, Kon K, Uchiyama A, Arai K, Yamashina S, Kuwahara-Arai K, Kirikae T, Ueno T, Ikejima K,	Rifaximin prevents ethanol-induced liver injury in obese KK-A<sup>y</sup> mice through modulation of small intestinal microbiota signature.	Vol.317	Issue 5	Journal Article	American journal of physiology. Gastrointestinal and liver physiology
TLR2	42	https://www.ncbi.nlm.nih.gov/pubmed/30756376	2019 Feb 12	Mahmoudi J, Mahmoodpoor A, Amirnia M, Kazemi T, Chokhachi Baradaran P, Sheikh Najafi S, Sadigh-Eteghad S, Farajdokht F, Xu H, Belalzadeh M, Sandoghchian Shotorbani S,	The induced decrease in TLR2 and TLR4 by cerebrolysin in the alcoholic liver of rats.	Vol.	Issue	Journal Article	Journal of cellular physiology
TLR2	42	https://www.ncbi.nlm.nih.gov/pubmed/30639126	2019 Sep	McClintick JN, Tischfield JA, Deng L, Kapoor M, Xuei X, Edenberg HJ,	Ethanol activates immune response in lymphoblastoid cells.	Vol.79	Issue	Journal Article	Alcohol (Fayetteville, N.Y.)
TLR2	42	https://www.ncbi.nlm.nih.gov/pubmed/30471795	2019 Aug	Roth I, Casas R, Rib√≥-Coll M, Dom√©nech M, Lamuela-Ravent√≥s RM, Estruch R,	Acute consumption of Andalusian aged wine and gin decreases the expression of genes related to atherosclerosis in men with high cardiovascular risk: Randomized intervention trial.	Vol.38	Issue 4	Journal Article	Clinical nutrition (Edinburgh, Scotland)
TLR2	42	https://www.ncbi.nlm.nih.gov/pubmed/30419300	2019 Nov	Bailey KL, Wyatt TA, Katafiasz DM, Taylor KW, Heires AJ, Sisson JH, Romberger DJ, Burnham EL,	Alcohol and cannabis use alter pulmonary innate immunity.	Vol.80	Issue	Journal Article	Alcohol (Fayetteville, N.Y.)
TLR2	42	https://www.ncbi.nlm.nih.gov/pubmed/30353422	2019 Jun	Freire D, Reyes RE, Baghram A, Davies DL, Asatryan L,	P2X7 Receptor Antagonist A804598 Inhibits Inflammation in Brain and Liver in C57BL/6J Mice Exposed to Chronic Ethanol and High Fat Diet.	Vol.14	Issue 2	Journal Article	Journal of neuroimmune pharmacology : the official journal of the Society on NeuroImmune Pharmacology
TLR2	42	https://www.ncbi.nlm.nih.gov/pubmed/29988507	2018	Barletta-Naveca RH, Naveca FG, de Almeida VA, Porto JIR, da Silva GAV, Ogusku MM, Sadahiro A, Ramasawmy R, Boechat AL,	Toll-Like Receptor-1 Single-Nucleotide Polymorphism 1805T/G Is Associated With Predisposition to Multibacillary Tuberculosis.	Vol.9	Issue	Journal Article	Frontiers in immunology
TLR2	42	https://www.ncbi.nlm.nih.gov/pubmed/28921377	2018 Mar	Yanagawa M, Uchida K, Ando Y, Tomiyama T, Yamaguchi T, Ikeura T, Fukui T, Nishio A, Uemura Y, Miyara T, Okamoto H, Satoi S, Okazaki K,	Basophils activated via TLR signaling may contribute to pathophysiology of type 1 autoimmune pancreatitis.	Vol.53	Issue 3	Journal Article	Journal of gastroenterology
TLR2	42	https://www.ncbi.nlm.nih.gov/pubmed/28146272	2017 Mar	Blednov YA, Black M, Chernis J, Da Costa A, Mayfield J, Harris RA,	Ethanol Consumption in Mice Lacking CD14, TLR2, TLR4, or MyD88.	Vol.41	Issue 3	Journal Article	Alcoholism, clinical and experimental research
TLR2	42	https://www.ncbi.nlm.nih.gov/pubmed/27256567	2016 Nov	Donnadieu-Rigole H, Mura T, Portales P, Duroux-Richard I, Bouthier M, Eliaou JF, Perney P, Apparailly F,	Effects of alcohol withdrawal on monocyte subset defects in chronic alcohol users.	Vol.100	Issue 5	Journal Article	Journal of leukocyte biology
TLR2	42	https://www.ncbi.nlm.nih.gov/pubmed/27711160	2016	Fulham MA, Mandrekar P,	Sexual Dimorphism in Alcohol Induced Adipose Inflammation Relates to Liver Injury.	Vol.11	Issue 10	Journal Article	PloS one
TLR2	42	https://www.ncbi.nlm.nih.gov/pubmed/26747782	2016 Mar 15	Gaydos J, McNally A, Guo R, Vandivier RW, Simonian PL, Burnham EL,	Alcohol abuse and smoking alter inflammatory mediator production by pulmonary and systemic immune cells.	Vol.310	Issue 6	Journal Article	American journal of physiology. Lung cellular and molecular physiology
TLR2	42	https://www.ncbi.nlm.nih.gov/pubmed/26493630	2016 Jan	Lutz P, Kr√§mer B, Kaczmarek DJ, H√ºbner MP, Langhans B, Appenrodt B, Lammert F, Nattermann J, Hoerauf A, Strassburg CP, Spengler U, Nischalke HD,	A variant in the nuclear dot protein 52kDa gene increases the risk for spontaneous bacterial peritonitis in patients with alcoholic liver cirrhosis.	Vol.48	Issue 1	Journal Article	Digestive and liver disease : official journal of the Italian Society of Gastroenterology and the Italian Association for the Study of the Liver
TLR2	42	https://www.ncbi.nlm.nih.gov/pubmed/26226164	2015	Wang XP, Lei F, Du F, Chai YS, Jiang JF, Wang YG, Yu X, Yan XJ, Xing DM, Du LJ,	Protection of Gastrointestinal Mucosa from Acute Heavy Alcohol Consumption: The Effect of Berberine and Its Correlation with TLR2, 4/IL1Œ≤-TNFŒ± Signaling.	Vol.10	Issue 7	Journal Article	PloS one
TLR2	42	https://www.ncbi.nlm.nih.gov/pubmed/25930080	2015 Jul 1	Roh YS, Zhang B, Loomba R, Seki E,	TLR2 and TLR9 contribute to alcohol-mediated liver injury through induction of CXCL1 and neutrophil infiltration.	Vol.309	Issue 1	Journal Article	American journal of physiology. Gastrointestinal and liver physiology
TLR2	42	https://www.ncbi.nlm.nih.gov/pubmed/25605871	2015 Apr	Parlet CP, Kavanaugh JS, Horswill AR, Schlueter AJ,	Chronic ethanol feeding increases the severity of Staphylococcus aureus skin infections by altering local host defenses.	Vol.97	Issue 4	Journal Article	Journal of leukocyte biology
TLR2	42	https://www.ncbi.nlm.nih.gov/pubmed/25542736	2015 Mar	Corrigan F, Wu Y, Tuke J, Coller JK, Rice KC, Diener KR, Hayball JD, Watkins LR, Somogyi AA, Hutchinson MR,	Alcohol-induced sedation and synergistic interactions between alcohol and morphine: a key mechanistic role for Toll-like receptors and MyD88-dependent signaling.	Vol.45	Issue	Journal Article	Brain, behavior, and immunity
TLR2	42	https://www.ncbi.nlm.nih.gov/pubmed/24732112	2014 May 28	Choudhury SS, Bashyam L, Manthapuram N, Bitla P, Kollipara P, Tetali SD,	Ocimum sanctum leaf extracts attenuate human monocytic (THP-1) cell activation.	Vol.154	Issue 1	Journal Article	Journal of ethnopharmacology
TLR2	42	https://www.ncbi.nlm.nih.gov/pubmed/24333183	2014 Apr	Moles A, Murphy L, Wilson CL, Chakraborty JB, Fox C, Park EJ, Mann J, Oakley F, Howarth R, Brain J, Masson S, Karin M, Seki E, Mann DA,	A TLR2/S100A9/CXCL-2 signaling network is necessary for neutrophil recruitment in acute and chronic liver injury in the mouse.	Vol.60	Issue 4	Journal Article	Journal of hepatology
FRY	19	https://www.ncbi.nlm.nih.gov/pubmed/30041093	2018 Sep 1	Butelman ER, Chen CY, Fry RS, Kimani R, Levran O, Ott J, Correa da Rosa J, Kreek MJ,	Re-evaluation of the KMSK scales, rapid dimensional measures of self-exposure to specific drugs: Gender-specific features.	Vol.190	Issue	Journal Article	Drug and alcohol dependence
FRY	19	https://www.ncbi.nlm.nih.gov/pubmed/29239048	2018 Sep	Barnett AI, Hall W, Fry CL, Dilkes-Frayne E, Carter A,	Drug and alcohol treatment providers' views about the disease model of addiction and its impact on clinical practice: A systematic review.	Vol.37	Issue 6	Journal Article	Drug and alcohol review
FRY	19	https://www.ncbi.nlm.nih.gov/pubmed/29054575	2017 Nov	Fry M, Kay S, Elliott RM,	Emergency department presentations by older people for mental health or drug and alcohol conditions: A multicentre retrospective audit.	Vol.20	Issue 4	Journal Article Multicenter Study	Australasian emergency nursing journal : AENJ
FRY	19	https://www.ncbi.nlm.nih.gov/pubmed/28251890	2017 Feb 23	Smith CM, Trienekens SC, Anderson C, Lalor MK, Brown T, Story A, Fry H, Hayward AC, Maguire H,	Twenty years and counting: epidemiology of an outbreak of isoniazid-resistant tuberculosis in England and Wales, 1995 to 2014.	Vol.22	Issue 8	Journal Article	Euro surveillance : bulletin Europeen sur les maladies transmissibles = European communicable disease bulletin
FRY	19	https://www.ncbi.nlm.nih.gov/pubmed/26591822	2015	Fry C, McLaughlin I, Etow A, Holaday R,	What's in Store: A Vision for Healthier Retail Environments through Better Collaboration.	Vol.41	Issue 2-3	Journal Article	American journal of law & medicine
FRY	19	https://www.ncbi.nlm.nih.gov/pubmed/26093502	2015 Nov	Steinka-Fry KT, Tanner-Smith EE, Grant S,	Effects of 21st birthday brief interventions on college student celebratory drinking: A systematic review and meta-analysis.	Vol.50	Issue	Journal Article Meta-Analysis Review	Addictive behaviors
FRY	19	https://www.ncbi.nlm.nih.gov/pubmed/22691534	2012 Jun 12	Fone D, Dunstan F, White J, Webster C, Rodgers S, Lee S, Shiode N, Orford S, Weightman A, Brennan I, Sivarajasingam V, Morgan J, Fry R, Lyons R,	Change in alcohol outlet density and alcohol-related harm to population health (CHALICE).	Vol.12	Issue	Journal Article	BMC public health
FRY	19	https://www.ncbi.nlm.nih.gov/pubmed/16672137	2006	Klein-Geltink JE, Choi BC, Fry RN,	Multiple exposures to smoking, alcohol, physical inactivity and overweight: Prevalences according to the Canadian Community Health Survey Cycle 1.1.	Vol.27	Issue 1	Journal Article	Chronic diseases in Canada
FRY	19	https://www.ncbi.nlm.nih.gov/pubmed/16158896	2005 Sep	Fry RS, Khoshnood K, Vdovichenko E, Granskaya J, Sazhin V, Shpakovskaya L, Zhemkov V, Zhemkova M, Rowhani-Rahbar A, Funk M, Kozlov A,	Barriers to completion of tuberculosis treatment among prisoners and former prisoners in St. Petersburg, Russia.	Vol.9	Issue 9	Journal Article	The international journal of tuberculosis and lung disease : the official journal of the International Union against Tuberculosis and Lung Disease
FRY	19	https://www.ncbi.nlm.nih.gov/pubmed/10812308	2000 Jun	Peters RH, Greenbaum PE, Steinberg ML, Carter CR, Ortiz MM, Fry BC, Valle SK,	Effectiveness of screening instruments in detecting substance use disorders among prisoners.	Vol.18	Issue 4	Journal Article	Journal of substance abuse treatment
FRY	19	https://www.ncbi.nlm.nih.gov/pubmed/10219581	1999 Feb	Guyot A, Bakhai A, Fry N, Merritt J, Malnick H, Harrison T,	Culture-positive Bartonella quintana endocarditis.	Vol.18	Issue 2	Journal Article	European journal of clinical microbiology & infectious diseases : official publication of the European Society of Clinical Microbiology
FRY	19	https://www.ncbi.nlm.nih.gov/pubmed/7682814	1993 Spring	Gish RG, Warmerdam MT, Zeldis JB, Keeffe EB, Nakazato P, Lim J, Cox K, Kuramoto IK, Fry KE, Yarbough PO,	Variation in antibody reactivity to the hepatitis C virus by comparative immunoscreening and enzyme immunoassay.	Vol.6	Issue 1	Journal Article	Viral immunology
FRY	19	https://www.ncbi.nlm.nih.gov/pubmed/2895813	1988 Mar	Allaway SL, Ritchie CD, Robinson D, Seear T, Reznek R, Fry IK, Thompson GR,	Detection of alcohol-induced fatty liver by computerized tomography.	Vol.81	Issue 3	Journal Article	Journal of the Royal Society of Medicine
FRY	19	https://www.ncbi.nlm.nih.gov/pubmed/7244969	1981 Jul	Fry DE, Klamer TW, Garrison RN, Polk HC Jr,	Atypical clostridial bacteremia.	Vol.153	Issue 1	Journal Article	Surgery, gynecology & obstetrics
FRY	19	https://www.ncbi.nlm.nih.gov/pubmed/1015887	1976 Oct	Frey CF, Child CG, Fry W,	Pancreatectomy for chronic pancreatitis.	Vol.184	Issue 4	Journal Article	Annals of surgery
FRY	19	https://www.ncbi.nlm.nih.gov/pubmed/1068700	1976 Sep	Wright JW, Fry DE, Merry J, Marks V,	Abnormal hypothalamic-pituitary-gonadal function in chronic alcoholics.	Vol.71	Issue 3	Journal Article	The British journal of addiction to alcohol and other drugs
FRY	19	https://www.ncbi.nlm.nih.gov/pubmed/959950	1976 Aug	Polk HC Jr, Fry D, Flint LM Jr,	Dissemination and causes of infection.	Vol.56	Issue 4	Journal Article	The Surgical clinics of North America
FRY	19	https://www.ncbi.nlm.nih.gov/pubmed/1101665	1975	Wright J, Merry J, Fry D, Marks V,	Pituitary function in chronic alcoholism.	Vol.59	Issue	Journal Article	Advances in experimental medicine and biology
FRY	19	https://www.ncbi.nlm.nih.gov/pubmed/14042763	1963 Aug 31	FRY HJ,	ESOPHAGEAL VARICES.	Vol.2	Issue 5356	Journal Article	British medical journal
ABCB1	6	https://www.ncbi.nlm.nih.gov/pubmed/29978425	2019 Mar	Hammad AM, Alasmari F, Sari Y, Scott Hall F, Tiwari AK,	Alcohol and Cocaine Exposure Modulates ABCB1 and ABCG2 Transporters in Male Alcohol-Preferring Rats.	Vol.56	Issue 3	Journal Article	Molecular neurobiology
ABCB1	6	https://www.ncbi.nlm.nih.gov/pubmed/26095139	2015	Toselli F, de Waziers I, Dutheil M, Vincent M, Wilce PA, Dodd PR, Beaune P, Loriot MA, Gillam EM,	Gene expression profiling of cytochromes P450, ABC transporters and their principal transcription factors in the amygdala and prefrontal cortex of alcoholics, smokers and drug-free controls by qRT-PCR.	Vol.45	Issue 12	Journal Article	Xenobiotica; the fate of foreign compounds in biological systems
ABCB1	6	https://www.ncbi.nlm.nih.gov/pubmed/25918995	2015 Apr 28	Salvatore JE, Edwards AC, McClintick JN, Bigdeli TB, Adkins A, Aliev F, Edenberg HJ, Foroud T, Hesselbrock V, Kramer J, Nurnberger JI, Schuckit M, Tischfield JA, Xuei X, Dick DM,	Genome-wide association data suggest ABCB1 and immune-related gene sets may be involved in adult antisocial behavior.	Vol.5	Issue	Journal Article	Translational psychiatry
ABCB1	6	https://www.ncbi.nlm.nih.gov/pubmed/23859045	2013	Chaudhary H, Jena PK, Seshadri S,	Evaluation of hydro-alcoholic extract of Eclipta alba for its multidrug resistance reversal potential: an in vitro study.	Vol.65	Issue 5	Journal Article	Nutrition and cancer
ABCB1	6	https://www.ncbi.nlm.nih.gov/pubmed/17885624	2007 Oct	Sam SS, Thomas V, Sivagnanam K, Reddy KS, Surianarayanan G, Chandrasekaran A,	ABCB1 genetic polymorphism and risk of upper aerodigestive tract cancers among smokers, tobacco chewers and alcoholics in an Indian population.	Vol.17	Issue 10	Journal Article	Pharmacogenetics and genomics
ABCB1	6	https://www.ncbi.nlm.nih.gov/pubmed/14978246	2004 Mar	Sauna ZE, Peng XH, Nandigama K, Tekle S, Ambudkar SV,	The molecular basis of the action of disulfiram as a modulator of the multidrug resistance-linked ATP binding cassette transporters MDR1 (ABCB1) and MRP1 (ABCC1).	Vol.65	Issue 3	Journal Article	Molecular pharmacology
AGO2	2	https://www.ncbi.nlm.nih.gov/pubmed/28118842	2017 Jan 25	Coleman LG Jr, Zou J, Crews FT,	Microglial-derived miRNA let-7 and HMGB1 contribute to ethanol-induced neurotoxicity via TLR7.	Vol.14	Issue 1	Journal Article	Journal of neuroinflammation
AGO2	2	https://www.ncbi.nlm.nih.gov/pubmed/25495208	2015 Mar	Gedik H, Erdal ME, Yilmaz SG, Sengul C, Sengul CB, Herken H,	Association of microRNA biogenesis pathway gene variants and alcohol dependence risk.	Vol.34	Issue 3	Journal Article	DNA and cell biology
HNF4A	9	https://www.ncbi.nlm.nih.gov/pubmed/29852391	2018 Sep	Shirpoor A, Heshmati E, Kheradmand F, Gharalari FH, Chodari L, Naderi R, Majd FN, Samadi M,	Increased hepatic FAT/CD36, PTP1B and decreased HNF4A expression contributes to dyslipidemia associated with ethanol-induced liver dysfunction: Rescue effect of ginger extract.	Vol.105	Issue	Journal Article	Biomedicine & pharmacotherapy = Biomedecine & pharmacotherapie
HNF4A	9	https://www.ncbi.nlm.nih.gov/pubmed/27878730	2016 Nov	Kholodenko IV, Kholodenko RV, Manukyan GV, Burunova VV, Yarygin KN,	Mesenchymal-Epithelial Transition in Culture of Stromal Progenitor Cells Isolated from the Liver of a Patient with Alcoholic Cirrhosis.	Vol.162	Issue 1	Journal Article	Bulletin of experimental biology and medicine
HNF4A	9	https://www.ncbi.nlm.nih.gov/pubmed/27634671	2017 Jan	Sun Q, Zhang W, Zhong W, Sun X, Zhou Z,	Pharmacological inhibition of NOX4 ameliorates alcohol-induced liver injury in mice through improving oxidative stress and mitochondrial function.	Vol.1861	Issue 1 Pt A	Journal Article	Biochimica et biophysica acta. General subjects
HNF4A	9	https://www.ncbi.nlm.nih.gov/pubmed/27075303	2016 Apr 14	Xu J, Xu Y, Li Y, Jadhav K, You M, Yin L, Zhang Y,	Carboxylesterase 1 Is Regulated by Hepatocyte Nuclear Factor 4Œ± and Protects Against Alcohol- and MCD diet-induced Liver Injury.	Vol.6	Issue	Journal Article	Scientific reports
HNF4A	9	https://www.ncbi.nlm.nih.gov/pubmed/26574146	2015	He ZX, Chen XW, Zhou ZW, Zhou SF,	Impact of physiological, pathological and environmental factors on the expression and activity of human cytochrome P450 2D6 and implications in precision medicine.	Vol.47	Issue 4	Journal Article Review	Drug metabolism reviews
HNF4A	9	https://www.ncbi.nlm.nih.gov/pubmed/24924749	2014 Aug 1	Sun Q, Li Q, Zhong W, Zhang J, Sun X, Tan X, Yin X, Sun X, Zhang X, Zhou Z,	Dysregulation of hepatic zinc transporters in a mouse model of alcoholic liver disease.	Vol.307	Issue 3	Journal Article	American journal of physiology. Gastrointestinal and liver physiology
HNF4A	9	https://www.ncbi.nlm.nih.gov/pubmed/23126616	2013 Apr	Li Q, Zhong W, Qiu Y, Kang X, Sun X, Tan X, Zhao Y, Sun X, Jia W, Zhou Z,	Preservation of hepatocyte nuclear factor-4Œ± contributes to the beneficial effect of dietary medium chain triglyceride on alcohol-induced hepatic lipid dyshomeostasis in rats.	Vol.37	Issue 4	Journal Article	Alcoholism, clinical and experimental research
HNF4A	9	https://www.ncbi.nlm.nih.gov/pubmed/22493904	2012 Jan	Xiao M, Liu CB, Sun W, Dong MW, Hu GX, Li JW,	[Zinc supplementation effects on alcoholic liver disease and the molecular mechanism].	Vol.28	Issue 1	Journal Article	Zhongguo ying yong sheng li xue za zhi = Zhongguo yingyong shenglixue zazhi = Chinese journal of applied physiology
HNF4A	9	https://www.ncbi.nlm.nih.gov/pubmed/19637192	2009 Oct	Kang X, Zhong W, Liu J, Song Z, McClain CJ, Kang YJ, Zhou Z,	Zinc supplementation reverses alcohol-induced steatosis in mice through reactivating hepatocyte nuclear factor-4alpha and peroxisome proliferator-activated receptor-alpha.	Vol.50	Issue 4	Journal Article	Hepatology (Baltimore, Md.)
STAT4	4	https://www.ncbi.nlm.nih.gov/pubmed/31835486	2019 Dec 10	Kim DK, Cho YE, Song BJ, Kawamoto T, Metcalfe DD, Olivera A,	Aldh2 Attenuates Stem Cell Factor/Kit-Dependent Signaling and Activation in Mast Cells.	Vol.20	Issue 24	Journal Article	International journal of molecular sciences
STAT4	4	https://www.ncbi.nlm.nih.gov/pubmed/30289982	2019 Feb 1	Yang J, Tr√©po E, Nahon P, Cao Q, Moreno C, Letouz√© E, Imbeaud S, Gustot T, Deviere J, Debette S, Amouyel P, Bioulac-Sage P, Calderaro J, Ganne-Carri√© N, Laurent A, Blanc JF, Guyot E, Sutton A, Ziol M, Zucman-Rossi J, Nault JC,	PNPLA3 and TM6SF2 variants as risk factors of hepatocellular carcinoma across various etiologies and severity of underlying liver diseases.	Vol.144	Issue 3	Journal Article	International journal of cancer
STAT4	4	https://www.ncbi.nlm.nih.gov/pubmed/24731448	2014 Jun	Wang Y, Feng D, Wang H, Xu MJ, Park O, Li Y, Gao B,	STAT4 knockout mice are more susceptible to concanavalin A-induced T-cell hepatitis.	Vol.184	Issue 6	Journal Article	The American journal of pathology
STAT4	4	https://www.ncbi.nlm.nih.gov/pubmed/16191414	2005 Apr	Gao B,	Cytokines, STATs and liver disease.	Vol.2	Issue 2	Journal Article Review	Cellular & molecular immunology
RAC1	6	https://www.ncbi.nlm.nih.gov/pubmed/31558618	2019 Nov 6	Butts AR, Ojelade SA, Pronovost ED, Seguin A, Merrill CB, Rodan AR, Rothenfluh A,	Altered Actin Filament Dynamics in the <i>Drosophila</i> Mushroom Bodies Lead to Fast Acquisition of Alcohol Consumption Preference.	Vol.39	Issue 45	Journal Article	The Journal of neuroscience : the official journal of the Society for Neuroscience
RAC1	6	https://www.ncbi.nlm.nih.gov/pubmed/30143782	2019 Feb	Joshi V, Subbanna S, Shivakumar M, Basavarajappa BS,	CB1R regulates CDK5 signaling and epigenetically controls Rac1 expression contributing to neurobehavioral abnormalities in mice postnatally exposed to ethanol.	Vol.44	Issue 3	Journal Article	Neuropsychopharmacology : official publication of the American College of Neuropsychopharmacology
RAC1	6	https://www.ncbi.nlm.nih.gov/pubmed/26366560	2015	Ojelade SA, Acevedo SF, Kalahasti G, Rodan AR, Rothenfluh A,	RhoGAP18B Isoforms Act on Distinct Rho-Family GTPases and Regulate Behavioral Responses to Alcohol via Cofilin.	Vol.10	Issue 9	Journal Article	PloS one
RAC1	6	https://www.ncbi.nlm.nih.gov/pubmed/25257290	2014 Sep	Doggett TM, Breslin JW,	Acute alcohol intoxication-induced microvascular leakage.	Vol.38	Issue 9	Journal Article	Alcoholism, clinical and experimental research
RAC1	6	https://www.ncbi.nlm.nih.gov/pubmed/24055259	2013 Nov	Rom S, Zuluaga-Ramirez V, Dykstra H, Reichenbach NL, Pacher P, Persidsky Y,	Selective activation of cannabinoid receptor 2 in leukocytes suppresses their engagement of the brain endothelium and protects the blood-brain barrier.	Vol.183	Issue 5	Journal Article	The American journal of pathology
RAC1	6	https://www.ncbi.nlm.nih.gov/pubmed/22364262	2012 Jul	Kim MY, Cho MY, Baik SK, Jeong PH, Suk KT, Jang YO, Yea CJ, Kim JW, Kim HS, Kwon SO, Yoo BS, Kim JY, Eom MS, Cha SH, Chang SJ,	Beneficial effects of candesartan, an angiotensin-blocking agent, on compensated alcoholic liver fibrosis - a randomized open-label controlled study.	Vol.32	Issue 6	Journal Article Randomized Controlled Trial	Liver international : official journal of the International Association for the Study of the Liver
LMNA	2	https://www.ncbi.nlm.nih.gov/pubmed/24037902	2013 Oct	Hirtle-Lewis M, Desbiens K, Ruel I, Rudzicz N, Genest J, Engert JC, Giannetti N,	The genetics of dilated cardiomyopathy: a prioritized candidate gene study of LMNA, TNNT2, TCAP, and PLN.	Vol.36	Issue 10	Journal Article	Clinical cardiology
LMNA	2	https://www.ncbi.nlm.nih.gov/pubmed/23641075	2013 Jul 15	Singla A, Griggs NW, Kwan R, Snider NT, Maitra D, Ernst SA, Herrmann H, Omary MB,	Lamin aggregation is an early sensor of porphyria-induced liver injury.	Vol.126	Issue Pt 14	Journal Article	Journal of cell science
KAT5	1	https://www.ncbi.nlm.nih.gov/pubmed/26300722	2015	Finegersh A, Ferguson C, Maxwell S, Mazariegos D, Farrell D, Homanics GE,	Repeated vapor ethanol exposure induces transient histone modifications in the brain that are modified by genotype and brain region.	Vol.8	Issue	Journal Article	Frontiers in molecular neuroscience
