# Supplementary material for: SWI/SNF complexes act through CBP-1 histone acetyltransferase to regulate acute functional tolerance to alcohol
Source: BMC Genomics. 2020 Sep 21;21:646. doi: 10.1186/s12864-020-07059-y (PMC7507291; doi:10.1186/s12864-020-07059-y)
Supplement: Supplementary file 5 — Additional file 5. Supplemental information for Methods. Included in this file are: 1- Primers used in this study. 2- Total read counts for all RNA sequencing libraries. 3- Pearson’s correlation matrices for RNA sequencing samples and replicates. [file 12864_2020_7059_MOESM5_ESM.xlsx]

## Sheet: Legend
Additional file 5 (xlsx): Supplemental information for Methods. Included in this file are:
	1- Primers used in this study.
	2- Total read counts for all RNA sequencing libraries.
	3- Pearson's correlation matrices for RNA sequencing samples and replicates.

## Sheet: Primers
RA#	Primer name	Sequence	Use
1496	bm2_for	GTTTTCGTTGCGAGACACCC	bm2 genotyping
1497	bm2_rev	GACGATGCACAATGAGCGAC	bm2 genotyping
1447	ok1491_int_R	ctgtactcggagttggagcc	ok1491 genotyping
1448	ok1491_int_F	aatggcaatccattccaaaa	ok1491 genotyping
1449	ok1491_ext_R	cgcattactgggagttccat	ok1491 genotyping
1450	ok1491_ext_F	gcccgatcttgcaaatctaa	ok1491 genotyping
1107	pPD_GA_for	tgcacttataatacgactcaTAACAACTTGGAAATGAAATAAGC	pCFJ151 cloning
1108	pPD_GA_rev	agatatcctgcaggaattccAAACAGTTATGTTTGGTATATTGG	pCFJ151 cloning

## Sheet: Pearson's Correlation
	N2-1	N2-2	N2-4	N2-5	N2-6	HS304-1	HS304-2	HS304-4	HS304-5	HS304-6
N2-1	1	0.996	0.996	0.995	0.996	0.988	0.988	0.988	0.987	0.988
N2-2	0.996	1	0.996	0.996	0.996	0.987	0.987	0.988	0.987	0.988
N2-4	0.996	0.996	1	0.996	0.996	0.987	0.987	0.988	0.987	0.988
N2-5	0.995	0.996	0.996	1	0.996	0.986	0.987	0.987	0.987	0.987
N2-6	0.996	0.996	0.996	0.996	1	0.987	0.987	0.988	0.987	0.988
HS304-1	0.988	0.987	0.987	0.986	0.987	1	0.995	0.995	0.994	0.995
HS304-2	0.988	0.987	0.987	0.987	0.987	0.995	1	0.996	0.995	0.996
HS304-4	0.988	0.988	0.988	0.987	0.988	0.995	0.996	1	0.996	0.996
HS304-5	0.987	0.987	0.987	0.987	0.987	0.994	0.995	0.996	1	0.995
HS304-6	0.988	0.988	0.988	0.987	0.988	0.995	0.996	0.996	0.995	1
	RA629-1	RA629-3	RA629-4	RA629-5	RA629-5	RA577-1	RA577-3	RA577-4	RA577-5	RA577-7
RA629-1	1	0.995	0.996	0.997	0.996	0.995	0.994	0.994	0.994	0.994
RA629-3	0.995	1	0.996	0.995	0.994	0.993	0.994	0.993	0.993	0.992
RA629-4	0.996	0.996	1	0.996	0.995	0.994	0.995	0.994	0.994	0.993
RA629-5	0.997	0.995	0.996	1	0.996	0.995	0.994	0.994	0.995	0.994
RA629-5	0.996	0.994	0.995	0.996	1	0.994	0.994	0.994	0.994	0.994
RA577-1	0.995	0.993	0.994	0.995	0.994	1	0.995	0.995	0.996	0.996
RA577-3	0.994	0.994	0.995	0.994	0.994	0.995	1	0.995	0.995	0.995
RA577-4	0.994	0.993	0.994	0.994	0.994	0.995	0.995	1	0.995	0.995
RA577-5	0.994	0.993	0.994	0.995	0.994	0.996	0.995	0.995	1	0.995
RA577-7	0.994	0.992	0.993	0.994	0.994	0.996	0.995	0.995	0.995	1
